# Supplementary material for: Gene Expression Analysis of a Panel of Cell Lines That Differentially Restrict HIV-1 CA Mutants Infection in a Cyclophilin A-Dependent Manner
Source: PLoS One. 2014 Mar 24;9(3):e92724. doi: 10.1371/journal.pone.0092724 (PMC3963944; doi:10.1371/journal.pone.0092724)
Supplement: Table S2 — Fold change in expression of genes in non-permissive vs permissive cells. Mean expression values of each gene in permissive and non-permissive cell types were calculated. The mean value was used to calculate fold change in expression of each gene in permissive (CA1–9) vs non-permissive (CA10–18) cell types. Fold expression values with a (−) sign indicate higher expression in non-permissive cells, values with a (+) sign indicate higher expression in permissive cells. Columns also include annotation, uncorrected p-value, two p-values corrected by multiple testing correction (Bonferroni which is very stringent and then STepup also called Benjamini-Hochberg which controls the error in a different way but is less stringent). (XLSX) [file pone.0092724.s002.xlsx]

## Sheet: AN_2groups
Table S2. Fold change in expression of genes in non-permissive vs permissive cells. Mean expression values of each gene in permissive and non-permissive cell types
were calculated. The mean value was used to calculate fold change in expression of each gene in permissive (CA1-9) vs non-permissive (CA10-18) cell types.
Fold expression values with a (-) sign indicate higher expression in non-permissive cells, values with a (+) sign indicate higher expression in permissive cells
Columns also include annotation, uncorrected p-value, two p-values corrected by multiple testing correction (Bonferroni which is very stringent and then STepup also
called Benjamini-Hochberg which controls the error in a different way but is less stringent).
Probeset ID	gene_assignment	Gene Symbol	RefSeq	p-value(CA1-9 vs. CA10-18)	bonferroni(p-value(CA1-9 vs. CA10-18))	stepup(p-value(CA1-9 vs. CA10-18))	Ratio(CA1-9 vs. CA10-18)	Fold-Change(CA1-9 vs. CA10-18)	Fold-Change(CA1-9 vs. CA10-18) (Description)	F(Desc2)	F(Error)
8135576	NM_015641 // TES // testis derived transcript (3 LIM domains) // 7q31.2 // 26136	TES	NM_015641	6.71689e-05	1	0.00518476	0.0434033	-23.0397	CA1-9 down vs CA10-18	28.4509	1
8043197	NM_003761 // VAMP8 // vesicle-associated membrane protein 8 (endobrevin) // 2p12	VAMP8	NM_003761	1.70716e-17	4.92841e-13	4.92841e-13	0.0628949	-15.8995	CA1-9 down vs CA10-18	1613.15	1
8078442	NM_005508 // CCR4 // chemokine (C-C motif) receptor 4 // 3p24 // 1233 /// ENST00	CCR4	NM_005508	0.00319777	1	0.047334	0.0854746	-11.6994	CA1-9 down vs CA10-18	11.9992	1
7963817	NM_144594 // GTSF1 // gametocyte specific factor 1 // 12q13.2 // 121355 /// ENST	GTSF1	NM_144594	0.017865	1	0.116185	0.0899822	-11.1133	CA1-9 down vs CA10-18	6.96438	1
7930498	NM_016234 // ACSL5 // acyl-CoA synthetase long-chain family member 5 // 10q25.1-	ACSL5	NM_016234	1.2316e-06	0.0355549	0.000423273	0.092454	-10.8162	CA1-9 down vs CA10-18	56.5087	1
7937335	NM_003641 // IFITM1 // interferon induced transmembrane protein 1 (9-27) // 11p1	IFITM1	NM_003641	9.9093e-07	0.0286072	0.000381429	0.0981098	-10.1927	CA1-9 down vs CA10-18	58.4762	1
8035779	XM_001714791 // LOC100128975 // similar to Zinc finger protein 626 // 19p12 // 1	LOC100128975	XM_001714791	0.00037485	1	0.0142257	0.109043	-9.17073	CA1-9 down vs CA10-18	20.1169	1
8167560	NM_001085441 // GAGE13 // G antigen 13 // Xp11.23 // 645051 /// NM_001127212 //	GAGE13	NM_001085441	0.0619691	1	0.218794	0.129157	-7.74252	CA1-9 down vs CA10-18	4.02745	1
8101429	NM_016619 // PLAC8 // placenta-specific 8 // 4q21.22 // 51316 /// ENST0000031150	PLAC8	NM_016619	0.00025607	1	0.0112535	0.130288	-7.6753	CA1-9 down vs CA10-18	21.81	1
8175871	NM_000425 // L1CAM // L1 cell adhesion molecule // Xq28 // 3897 /// NM_024003 //	L1CAM	NM_000425	0.00136196	1	0.0297717	0.132226	-7.5628	CA1-9 down vs CA10-18	14.9632	1
7920128	NM_005620 // S100A11 // S100 calcium binding protein A11 // 1q21 // 6282 /// ENS	S100A11	NM_005620	0.00582575	1	0.065379	0.13255	-7.54431	CA1-9 down vs CA10-18	10.1079	1
8017843	NM_004694 // SLC16A6 // solute carrier family 16, member 6 (monocarboxylic acid	SLC16A6	NM_004694	2.56054e-05	0.739203	0.00266307	0.136624	-7.31937	CA1-9 down vs CA10-18	33.9853	1
8098439	---		---	0.0278576	1	0.146916	0.139526	-7.16715	CA1-9 down vs CA10-18	5.85046	1
7904726	NM_006472 // TXNIP // thioredoxin interacting protein // 1q21.1 // 10628 /// ENS	TXNIP	NM_006472	0.0028301	1	0.0443792	0.158511	-6.3087	CA1-9 down vs CA10-18	12.4032	1
8173755	NM_004867 // ITM2A // integral membrane protein 2A // Xq13.3-Xq21.2 // 9452 ///	ITM2A	NM_004867	0.0908249	1	0.265501	0.162701	-6.14625	CA1-9 down vs CA10-18	3.23821	1
7908553	NM_002838 // PTPRC // protein tyrosine phosphatase, receptor type, C // 1q31-q32	PTPRC	NM_002838	0.131741	1	0.323956	0.172125	-5.80974	CA1-9 down vs CA10-18	2.52326	1
8127534	NM_138441 // C6orf150 // chromosome 6 open reading frame 150 // 6q13 // 115004 /	C6orf150	NM_138441	0.00646371	1	0.0691209	0.172156	-5.80867	CA1-9 down vs CA10-18	9.79548	1
7966229	BC007821 // MGC14436 // hypothetical protein MGC14436 // 12q24.12 // 84983	MGC14436	BC007821	2.33947e-12	6.75381e-08	1.12563e-08	0.17941	-5.57384	CA1-9 down vs CA10-18	356.114	1
8015016	NM_032865 // TNS4 // tensin 4 // 17q21.2 // 84951 /// ENST00000254051 // TNS4 //	TNS4	NM_032865	0.00686765	1	0.0712404	0.180073	-5.55332	CA1-9 down vs CA10-18	9.61527	1
8167577	NM_001098408 // GAGE12C // G antigen 12C // Xp11.23 // 729422 /// NM_001085441 /	GAGE12C	NM_001098408	0.053735	1	0.203954	0.181783	-5.50107	CA1-9 down vs CA10-18	4.33552	1
8167584	NM_001098408 // GAGE12C // G antigen 12C // Xp11.23 // 729422 /// NM_001085441 /	GAGE12C	NM_001098408	0.053735	1	0.203954	0.181783	-5.50107	CA1-9 down vs CA10-18	4.33552	1
8031293	NM_014511 // KIR2DL3 // killer cell immunoglobulin-like receptor, two domains, l	KIR2DL3	NM_014511	0.0250639	1	0.139186	0.183493	-5.4498	CA1-9 down vs CA10-18	6.10884	1
8167482	NM_001474 // GAGE4 // G antigen 4 // Xp11.4-p11.2 // 2576 /// NM_001098408 // GA	GAGE4	NM_001474	0.0549	1	0.2061	0.184589	-5.41744	CA1-9 down vs CA10-18	4.2887	1
8167562	NM_001098408 // GAGE12C // G antigen 12C // Xp11.23 // 729422 /// NM_001085441 /	GAGE12C	NM_001098408	0.0549	1	0.2061	0.184589	-5.41744	CA1-9 down vs CA10-18	4.2887	1
8026971	NM_006332 // IFI30 // interferon, gamma-inducible protein 30 // 19p13.1 // 10437	IFI30	NM_006332	0.000146852	1	0.00829644	0.185488	-5.39118	CA1-9 down vs CA10-18	24.4328	1
8155802	NM_004293 // GDA // guanine deaminase // 9q21.13 // 9615 /// ENST00000358399 //	GDA	NM_004293	0.0522291	1	0.200864	0.187716	-5.32719	CA1-9 down vs CA10-18	4.39782	1
8167508	NM_001085441 // GAGE13 // G antigen 13 // Xp11.23 // 645051 /// NM_001127345 //	GAGE13	NM_001085441	0.0541274	1	0.204859	0.190193	-5.25783	CA1-9 down vs CA10-18	4.31962	1
8006325	NM_015355 // SUZ12 // suppressor of zeste 12 homolog (Drosophila) // 17q11.2 //	SUZ12	NM_015355	0.0317224	1	0.157013	0.190574	-5.24732	CA1-9 down vs CA10-18	5.53843	1
8015412	NM_002230 // JUP // junction plakoglobin // 17q21 // 3728 /// NM_021991 // JUP /	JUP	NM_002230	0.00306423	1	0.0463735	0.193299	-5.17333	CA1-9 down vs CA10-18	12.1395	1
7980891	NM_001128596 // TC2N // tandem C2 domains, nuclear // 14q32.12 // 123036 /// NM_	TC2N	NM_001128596	0.0284684	1	0.148322	0.195119	-5.12507	CA1-9 down vs CA10-18	5.79795	1
7967212	NM_002150 // HPD // 4-hydroxyphenylpyruvate dioxygenase // 12q24-qter // 3242 //	HPD	NM_002150	0.0479077	1	0.192652	0.195191	-5.12318	CA1-9 down vs CA10-18	4.58893	1
8167526	NM_001098408 // GAGE12C // G antigen 12C // Xp11.23 // 729422 /// NM_001085441 /	GAGE12C	NM_001098408	0.051592	1	0.19945	0.195865	-5.10557	CA1-9 down vs CA10-18	4.42481	1
8105331	NM_002104 // GZMK // granzyme K (granzyme 3; tryptase II) // 5q11-q12 // 3003 //	GZMK	NM_002104	0.0611595	1	0.21734	0.19703	-5.07536	CA1-9 down vs CA10-18	4.05556	1
8045563	NM_018460 // ARHGAP15 // Rho GTPase activating protein 15 // 2q22.2 // 55843 ///	ARHGAP15	NM_018460	0.131241	1	0.323212	0.198157	-5.0465	CA1-9 down vs CA10-18	2.5303	1
8153959	NM_203447 // DOCK8 // dedicator of cytokinesis 8 // 9p24.3 // 81704 /// ENST0000	DOCK8	NM_203447	0.00248933	1	0.0414683	0.200632	-4.98424	CA1-9 down vs CA10-18	12.8346	1
8045539	NM_003937 // KYNU // kynureninase (L-kynurenine hydrolase) // 2q22.2 // 8942 ///	KYNU	NM_003937	0.068949	1	0.229417	0.20291	-4.92829	CA1-9 down vs CA10-18	3.80168	1
7973433	NM_182908 // DHRS2 // dehydrogenase/reductase (SDR family) member 2 // 14q11.2 /	DHRS2	NM_182908	0.0513688	1	0.19899	0.203214	-4.92092	CA1-9 down vs CA10-18	4.43436	1
7912659	NM_024758 // AGMAT // agmatine ureohydrolase (agmatinase) // 1p36.21 // 79814 //	AGMAT	NM_024758	1.22819e-08	0.000354566	1.26843e-05	0.204519	-4.88952	CA1-9 down vs CA10-18	112.173	1
8007212	NM_003152 // STAT5A // signal transducer and activator of transcription 5A // 17	STAT5A	NM_003152	0.000157693	1	0.00868789	0.204924	-4.87986	CA1-9 down vs CA10-18	24.0863	1
8041853	NM_002354 // TACSTD1 // tumor-associated calcium signal transducer 1 // 2p21 //	TACSTD1	NM_002354	0.0352557	1	0.164609	0.206299	-4.84732	CA1-9 down vs CA10-18	5.28933	1
7992722	NM_006799 // PRSS21 // protease, serine, 21 (testisin) // 16p13.3 // 10942 /// N	PRSS21	NM_006799	1.0662e-06	0.0307801	0.000390665	0.206721	-4.83743	CA1-9 down vs CA10-18	57.8077	1
8079392	NM_000648 // CCR2 // chemokine (C-C motif) receptor 2 // 3p21.31 // 1231 /// NM_	CCR2	NM_000648	0.0233601	1	0.134851	0.208943	-4.78598	CA1-9 down vs CA10-18	6.28323	1
8049246	NM_001017915 // INPP5D // inositol polyphosphate-5-phosphatase, 145kDa // 2q37.1	INPP5D	NM_001017915	0.0247808	1	0.138375	0.209065	-4.78319	CA1-9 down vs CA10-18	6.13685	1
7939341	NM_000610 // CD44 // CD44 molecule (Indian blood group) // 11p13 // 960 /// NM_0	CD44	NM_000610	0.0575016	1	0.21078	0.210424	-4.75231	CA1-9 down vs CA10-18	4.1882	1
8090018	NM_031458 // PARP9 // poly (ADP-ribose) polymerase family, member 9 // 3q13-q21	PARP9	NM_031458	0.00332018	1	0.0482456	0.211313	-4.73233	CA1-9 down vs CA10-18	11.8762	1
7986293	NM_018349 // MCTP2 // multiple C2 domains, transmembrane 2 // 15q26.2 // 55784 /	MCTP2	NM_018349	0.0042475	1	0.0551849	0.211877	-4.71972	CA1-9 down vs CA10-18	11.0851	1
7986214	NM_013272 // SLCO3A1 // solute carrier organic anion transporter family, member	SLCO3A1	NM_013272	0.00141959	1	0.0304473	0.212127	-4.71416	CA1-9 down vs CA10-18	14.8115	1
8042788	NM_001615 // ACTG2 // actin, gamma 2, smooth muscle, enteric // 2p13.1 // 72 ///	ACTG2	NM_001615	0.0598742	1	0.215122	0.213023	-4.69434	CA1-9 down vs CA10-18	4.10108	1
8136248	NM_002402 // MEST // mesoderm specific transcript homolog (mouse) // 7q32 // 423	MEST	NM_002402	0.0130422	1	0.0990336	0.216684	-4.61501	CA1-9 down vs CA10-18	7.79791	1
7934906	NM_001613 // ACTA2 // actin, alpha 2, smooth muscle, aorta // 10q23.3 // 59 ///	ACTA2	NM_001613	0.0804494	1	0.248981	0.216818	-4.61217	CA1-9 down vs CA10-18	3.48278	1
8093294	NM_000647 // CCR2 // chemokine (C-C motif) receptor 2 // 3p21.31 // 1231 /// NM_	CCR2	NM_000647	0.0212829	1	0.12803	0.217496	-4.59779	CA1-9 down vs CA10-18	6.51673	1
8135488	NM_001099660 // LRRN3 // leucine rich repeat neuronal 3 // 7q31.1 // 54674 /// N	LRRN3	NM_001099660	0.0527591	1	0.201961	0.219093	-4.56426	CA1-9 down vs CA10-18	4.37566	1
8035304	NM_004335 // BST2 // bone marrow stromal cell antigen 2 // 19p13.2 // 684 /// EN	BST2	NM_004335	0.000979636	1	0.024933	0.219103	-4.56406	CA1-9 down vs CA10-18	16.1989	1
7917576	NM_052942 // GBP5 // guanylate binding protein 5 // 1p22.2 // 115362 /// ENST000	GBP5	NM_052942	0.00119292	1	0.0275632	0.21913	-4.5635	CA1-9 down vs CA10-18	15.4539	1
8055465	NM_001008540 // CXCR4 // chemokine (C-X-C motif) receptor 4 // 2q21 // 7852 ///	CXCR4	NM_001008540	0.0202697	1	0.124362	0.222259	-4.49926	CA1-9 down vs CA10-18	6.64031	1
7920271	NM_019554 // S100A4 // S100 calcium binding protein A4 // 1q21 // 6275 /// NM_00	S100A4	NM_019554	0.000213286	1	0.0102622	0.22324	-4.47949	CA1-9 down vs CA10-18	22.6519	1
8122756	NM_001029884 // PLEKHG1 // pleckstrin homology domain containing, family G (with	PLEKHG1	NM_001029884	0.00685716	1	0.071232	0.223841	-4.46746	CA1-9 down vs CA10-18	9.61979	1
8025601	NM_000201 // ICAM1 // intercellular adhesion molecule 1 // 19p13.3-p13.2 // 3383	ICAM1	NM_000201	0.000306486	1	0.0124971	0.224327	-4.45778	CA1-9 down vs CA10-18	21.0012	1
7923378	NM_004078 // CSRP1 // cysteine and glycine-rich protein 1 // 1q32 // 1465 /// EN	CSRP1	NM_004078	0.0206047	1	0.125626	0.224545	-4.45344	CA1-9 down vs CA10-18	6.59868	1
8124394	NM_021062 // HIST1H2BB // histone cluster 1, H2bb // 6p21.3 // 3018 /// ENST0000	HIST1H2BB	NM_021062	0.00192859	1	0.0358106	0.224653	-4.45131	CA1-9 down vs CA10-18	13.715	1
8113103	AB020632 // KIAA0825 // KIAA0825 protein // 5q15 // 23004 /// ENST00000312498 //	KIAA0825	AB020632	0.00191181	1	0.0356998	0.225601	-4.43261	CA1-9 down vs CA10-18	13.7456	1
8025076	NM_005428 // VAV1 // vav 1 guanine nucleotide exchange factor // 19p13.2 // 7409	VAV1	NM_005428	0.0216496	1	0.129106	0.227293	-4.3996	CA1-9 down vs CA10-18	6.47366	1
8036710	NM_004877 // GMFG // glia maturation factor, gamma // 19q13.2 // 9535 /// ENST00	GMFG	NM_004877	0.131552	1	0.323767	0.231707	-4.3158	CA1-9 down vs CA10-18	2.52591	1
7986637	---		---	0.00437073	1	0.0561293	0.232685	-4.29766	CA1-9 down vs CA10-18	10.995	1
8105340	NM_006144 // GZMA // granzyme A (granzyme 1, cytotoxic T-lymphocyte-associated s	GZMA	NM_006144	0.0281364	1	0.14757	0.232923	-4.29326	CA1-9 down vs CA10-18	5.82633	1
7955908	NM_005337 // NCKAP1L // NCK-associated protein 1-like // 12q13.1 // 3071 /// ENS	NCKAP1L	NM_005337	0.15155	1	0.349899	0.233455	-4.28349	CA1-9 down vs CA10-18	2.26808	1
8081214	NM_005290 // GPR15 // G protein-coupled receptor 15 // 3q11.2-q13.1 // 2838 ///	GPR15	NM_005290	0.073444	1	0.23706	0.236153	-4.23454	CA1-9 down vs CA10-18	3.67006	1
8173444	NM_000206 // IL2RG // interleukin 2 receptor, gamma (severe combined immunodefic	IL2RG	NM_000206	0.196658	1	0.400632	0.240352	-4.16057	CA1-9 down vs CA10-18	1.81519	1
8168531	NM_032553 // GPR174 // G protein-coupled receptor 174 // Xq21.1 // 84636 /// ENS	GPR174	NM_032553	0.187192	1	0.390042	0.242991	-4.11537	CA1-9 down vs CA10-18	1.8987	1
8123936	NM_006403 // NEDD9 // neural precursor cell expressed, developmentally down-regu	NEDD9	NM_006403	0.0029054	1	0.0451918	0.243459	-4.10747	CA1-9 down vs CA10-18	12.3158	1
8082075	NM_138287 // DTX3L // deltex 3-like (Drosophila) // 3q21.1 // 151636 /// ENST000	DTX3L	NM_138287	0.0160168	1	0.110092	0.245009	-4.08148	CA1-9 down vs CA10-18	7.24944	1
7992828	NM_001012631 // IL32 // interleukin 32 // 16p13.3 // 9235 /// NM_004221 // IL32	IL32	NM_001012631	0.0302012	1	0.153068	0.245239	-4.07766	CA1-9 down vs CA10-18	5.65574	1
8150550	NM_004198 // CHRNA6 // cholinergic receptor, nicotinic, alpha 6 // 8p11.21 // 89	CHRNA6	NM_004198	0.0675547	1	0.227365	0.245321	-4.0763	CA1-9 down vs CA10-18	3.84458	1
7951686	NM_001562 // IL18 // interleukin 18 (interferon-gamma-inducing factor) // 11q22.	IL18	NM_001562	0.0621859	1	0.219039	0.245696	-4.07007	CA1-9 down vs CA10-18	4.02	1
8148040	NM_052886 // MAL2 // mal, T-cell differentiation protein 2 // 8q23 // 114569 ///	MAL2	NM_052886	0.0535545	1	0.203671	0.246493	-4.05692	CA1-9 down vs CA10-18	4.34288	1
7953428	NM_000616 // CD4 // CD4 molecule // 12pter-p12 // 920 /// ENST00000011653 // CD4	CD4	NM_000616	0.0112183	1	0.0919944	0.248979	-4.01641	CA1-9 down vs CA10-18	8.21033	1
8131666	NM_002214 // ITGB8 // integrin, beta 8 // 7p15.3 // 3696 /// ENST00000222573 //	ITGB8	NM_002214	0.001248	1	0.02826	0.249029	-4.0156	CA1-9 down vs CA10-18	15.2858	1
8166611	NM_002364 // MAGEB2 // melanoma antigen family B, 2 // Xp21.3 // 4113 /// ENST00	MAGEB2	NM_002364	0.0397346	1	0.174995	0.249056	-4.01516	CA1-9 down vs CA10-18	5.01211	1
7909318	NM_000715 // C4BPA // complement component 4 binding protein, alpha // 1q32 // 7	C4BPA	NM_000715	0.0367163	1	0.168382	0.24951	-4.00786	CA1-9 down vs CA10-18	5.19464	1
8055702	NM_004688 // NMI // N-myc (and STAT) interactor // 2q23 // 9111 /// ENST00000243	NMI	NM_004688	0.0155017	1	0.108052	0.249985	-4.00024	CA1-9 down vs CA10-18	7.33563	1
7903893	NM_000560 // CD53 // CD53 molecule // 1p13 // 963 /// NM_001040033 // CD53 // CD	CD53	NM_000560	0.187317	1	0.390163	0.250026	-3.99958	CA1-9 down vs CA10-18	1.89756	1
8014241	NM_018042 // SLFN12 // schlafen family member 12 // 17q12 // 55106 /// ENST00000	SLFN12	NM_018042	0.0436003	1	0.183556	0.250122	-3.99804	CA1-9 down vs CA10-18	4.80048	1
7961142	NM_002543 // OLR1 // oxidized low density lipoprotein (lectin-like) receptor 1 /	OLR1	NM_002543	0.0544467	1	0.20541	0.253701	-3.94165	CA1-9 down vs CA10-18	4.30678	1
8140840	NM_024636 // STEAP4 // STEAP family member 4 // 7q21.12 // 79689 /// ENST0000038	STEAP4	NM_024636	0.0508001	1	0.198155	0.25453	-3.9288	CA1-9 down vs CA10-18	4.45891	1
8138466	NM_182762 // 7A5 // putative binding protein 7a5 // 7p15.3 // 346389 /// ENST000	7A5	NM_182762	0.00294242	1	0.0454428	0.257869	-3.87793	CA1-9 down vs CA10-18	12.2737	1
8168524	NM_014499 // P2RY10 // purinergic receptor P2Y, G-protein coupled, 10 // Xq21.1	P2RY10	NM_014499	0.0233396	1	0.134785	0.258575	-3.86735	CA1-9 down vs CA10-18	6.28542	1
8167575	NM_001127345 // GAGE12B // G antigen 12B // Xp11.23 // 729428 /// NM_001098408 /	GAGE12B	NM_001127345	0.0296807	1	0.151835	0.259523	-3.85322	CA1-9 down vs CA10-18	5.69744	1
8098214	NM_012464 // TLL1 // tolloid-like 1 // 4q32-q33 // 7092 /// ENST00000061240 // T	TLL1	NM_012464	0.00356542	1	0.0499961	0.260823	-3.83401	CA1-9 down vs CA10-18	11.6447	1
7980246	NM_001040108 // MLH3 // mutL homolog 3 (E. coli) // 14q24.3 // 27030 /// NM_0143	MLH3	NM_001040108	0.00113278	1	0.0268271	0.263109	-3.80071	CA1-9 down vs CA10-18	15.6477	1
8084923	AK129507 // FLJ25996 // FLJ25996 protein // 3q29 // 401109	FLJ25996	AK129507	0.000519013	1	0.0171043	0.263533	-3.79459	CA1-9 down vs CA10-18	18.7352	1
8109843	NM_004946 // DOCK2 // dedicator of cytokinesis 2 // 5q35.1 // 1794 /// ENST00000	DOCK2	NM_004946	0.158526	1	0.357454	0.263732	-3.79173	CA1-9 down vs CA10-18	2.1878	1
8094743	NM_004310 // RHOH // ras homolog gene family, member H // 4p13 // 399 /// ENST00	RHOH	NM_004310	0.149376	1	0.346908	0.264812	-3.77626	CA1-9 down vs CA10-18	2.29404	1
8132819	NM_006060 // IKZF1 // IKAROS family zinc finger 1 (Ikaros) // 7p13-p11.1 // 1032	IKZF1	NM_006060	0.187772	1	0.390857	0.265362	-3.76844	CA1-9 down vs CA10-18	1.89343	1
8086600	NM_001295 // CCR1 // chemokine (C-C motif) receptor 1 // 3p21 // 1230 /// ENST00	CCR1	NM_001295	0.0444326	1	0.185365	0.265395	-3.76797	CA1-9 down vs CA10-18	4.75776	1
7971461	NM_002298 // LCP1 // lymphocyte cytosolic protein 1 (L-plastin) // 13q14.3 // 39	LCP1	NM_002298	0.285503	1	0.495115	0.266978	-3.74562	CA1-9 down vs CA10-18	1.22101	1
7918223	NM_144584 // C1orf59 // chromosome 1 open reading frame 59 // 1p13.3 // 113802 /	C1orf59	NM_144584	0.0362998	1	0.167246	0.269956	-3.7043	CA1-9 down vs CA10-18	5.22119	1
8128001	NM_000735 // CGA // glycoprotein hormones, alpha polypeptide // 6q12-q21 // 1081	CGA	NM_000735	0.0768368	1	0.242574	0.27	-3.7037	CA1-9 down vs CA10-18	3.57684	1
7955613	NM_005556 // KRT7 // keratin 7 // 12q12-q13 // 3855 /// ENST00000331817 // KRT7	KRT7	NM_005556	0.0263614	1	0.142806	0.270528	-3.69647	CA1-9 down vs CA10-18	5.98493	1
7909306	NM_000716 // C4BPB // complement component 4 binding protein, beta // 1q32 // 72	C4BPB	NM_000716	0.0716567	1	0.234329	0.271897	-3.67787	CA1-9 down vs CA10-18	3.72123	1
8109507	NM_005546 // ITK // IL2-inducible T-cell kinase // 5q31-q32 // 3702 /// ENST0000	ITK	NM_005546	0.139756	1	0.335157	0.272698	-3.66706	CA1-9 down vs CA10-18	2.4147	1
7944185	NM_000073 // CD3G // CD3g molecule, gamma (CD3-TCR complex) // 11q23 // 917 ///	CD3G	NM_000073	0.269867	1	0.47849	0.272805	-3.66563	CA1-9 down vs CA10-18	1.30638	1
8031328	NM_006737 // KIR3DL2 // killer cell immunoglobulin-like receptor, three domains,	KIR3DL2	NM_006737	0.0305084	1	0.154112	0.273395	-3.65771	CA1-9 down vs CA10-18	5.6315	1
8104746	NM_000908 // NPR3 // natriuretic peptide receptor C/guanylate cyclase C (atriona	NPR3	NM_000908	0.0658193	1	0.225087	0.27445	-3.64365	CA1-9 down vs CA10-18	3.89943	1
8104758	BC022250 // C5orf23 // chromosome 5 open reading frame 23 // 5p13.3 // 79614 ///	C5orf23	BC022250	0.0687325	1	0.229093	0.275562	-3.62895	CA1-9 down vs CA10-18	3.80828	1
8138363	NM_015464 // SOSTDC1 // sclerostin domain containing 1 // 7p21.1 // 25928 /// EN	SOSTDC1	NM_015464	0.0601204	1	0.215658	0.277673	-3.60135	CA1-9 down vs CA10-18	4.09227	1
8035773	NM_001099269 // ZNF506 // zinc finger protein 506 // 19p13.11 // 440515 /// ENST	ZNF506	NM_001099269	0.00129576	1	0.028953	0.278556	-3.58994	CA1-9 down vs CA10-18	15.1467	1
8011415	NM_002561 // P2RX5 // purinergic receptor P2X, ligand-gated ion channel, 5 // 17	P2RX5	NM_002561	0.00150705	1	0.0315497	0.278809	-3.58668	CA1-9 down vs CA10-18	14.5941	1
8056113	NM_002349 // LY75 // lymphocyte antigen 75 // 2q24 // 4065 /// ENST00000263636 /	LY75	NM_002349	0.00732025	1	0.0733895	0.279077	-3.58323	CA1-9 down vs CA10-18	9.42713	1
8033987	NM_002162 // ICAM3 // intercellular adhesion molecule 3 // 19p13.3-p13.2 // 3385	ICAM3	NM_002162	0.00889408	1	0.0813314	0.285895	-3.49778	CA1-9 down vs CA10-18	8.86315	1
8135585	AY143171 // LOC100128868 // testin-related protein TRG // 7q31.2 // 100128868	LOC100128868	AY143171	0.000116899	1	0.00706907	0.287186	-3.48207	CA1-9 down vs CA10-18	25.5637	1
8155754	NM_153267 // MAMDC2 // MAM domain containing 2 // 9q21.11 // 256691 /// ENST0000	MAMDC2	NM_153267	0.0680818	1	0.228276	0.287738	-3.47539	CA1-9 down vs CA10-18	3.82824	1
8033667	NM_144693 // ZNF558 // zinc finger protein 558 // 19p13.2 // 148156 /// ENST0000	ZNF558	NM_144693	0.00513692	1	0.0612041	0.290159	-3.44639	CA1-9 down vs CA10-18	10.4921	1
8169792	NM_002351 // SH2D1A // SH2 domain protein 1A // Xq25-q26 // 4068 /// NM_00111493	SH2D1A	NM_002351	0.241252	1	0.450092	0.291365	-3.43213	CA1-9 down vs CA10-18	1.48108	1
8129677	NM_005627 // SGK1 // serum/glucocorticoid regulated kinase 1 // 6q23 // 6446 ///	SGK1	NM_005627	0.06586	1	0.225087	0.293008	-3.41288	CA1-9 down vs CA10-18	3.89813	1
8030277	NM_001774 // CD37 // CD37 molecule // 19q13.3 // 951 /// NM_001040031 // CD37 //	CD37	NM_001774	0.00464599	1	0.0578427	0.293789	-3.4038	CA1-9 down vs CA10-18	10.8035	1
8137240	NM_153236 // GIMAP7 // GTPase, IMAP family member 7 // 7q36.1 // 168537 /// ENST	GIMAP7	NM_153236	0.0538233	1	0.204236	0.29461	-3.39431	CA1-9 down vs CA10-18	4.33193	1
8089911	NM_005335 // HCLS1 // hematopoietic cell-specific Lyn substrate 1 // 3q13 // 305	HCLS1	NM_005335	0.132983	1	0.325703	0.294712	-3.39315	CA1-9 down vs CA10-18	2.50592	1
8095343	NM_012108 // STAP1 // signal transducing adaptor family member 1 // 4q13.2 // 26	STAP1	NM_012108	0.048573	1	0.193726	0.295268	-3.38675	CA1-9 down vs CA10-18	4.55822	1
7929032	NM_000043 // FAS // Fas (TNF receptor superfamily, member 6) // 10q24.1 // 355 /	FAS	NM_000043	0.0070152	1	0.0722147	0.296557	-3.37203	CA1-9 down vs CA10-18	9.55242	1
8075924	NM_002405 // MFNG // MFNG O-fucosylpeptide 3-beta-N-acetylglucosaminyltransferas	MFNG	NM_002405	0.0994314	1	0.27702	0.297808	-3.35787	CA1-9 down vs CA10-18	3.05928	1
7963851	NM_001098815 // KIAA0748 // KIAA0748 // 12q13.2 // 9840 /// AB018291 // KIAA0748	KIAA0748	NM_001098815	0.184474	1	0.387054	0.298146	-3.35406	CA1-9 down vs CA10-18	1.92366	1
8146393	NM_001007176 // C8orf22 // chromosome 8 open reading frame 22 // 8q11 // 492307	C8orf22	NM_001007176	0.0425015	1	0.18129	0.298738	-3.34741	CA1-9 down vs CA10-18	4.85835	1
7964631	NM_178539 // FAM19A2 // family with sequence similarity 19 (chemokine (C-C motif	FAM19A2	NM_178539	0.047129	1	0.191037	0.299101	-3.34336	CA1-9 down vs CA10-18	4.62549	1
8042391	NM_002664 // PLEK // pleckstrin // 2p14 // 5341 /// ENST00000234313 // PLEK // p	PLEK	NM_002664	0.0540755	1	0.204762	0.301228	-3.31975	CA1-9 down vs CA10-18	4.32171	1
7922846	NM_052966 // FAM129A // family with sequence similarity 129, member A // 1q25 //	FAM129A	NM_052966	0.03449	1	0.163014	0.301277	-3.3192	CA1-9 down vs CA10-18	5.34078	1
7980580	NM_000153 // GALC // galactosylceramidase // 14q31 // 2581 /// NM_001037525 // G	GALC	NM_000153	0.00755134	1	0.0744615	0.301388	-3.31798	CA1-9 down vs CA10-18	9.33611	1
7903162	NM_152487 // TMEM56 // transmembrane protein 56 // 1p21.3 // 148534 /// ENST0000	TMEM56	NM_152487	0.0112264	1	0.0919944	0.30323	-3.29783	CA1-9 down vs CA10-18	8.20833	1
8123598	NM_030666 // SERPINB1 // serpin peptidase inhibitor, clade B (ovalbumin), member	SERPINB1	NM_030666	0.022755	1	0.132683	0.303273	-3.29736	CA1-9 down vs CA10-18	6.34871	1
7927827	NM_032578 // MYPN // myopalladin // 10q21.3 // 84665 /// ENST00000358913 // MYPN	MYPN	NM_032578	0.0752633	1	0.2399	0.303375	-3.29625	CA1-9 down vs CA10-18	3.61946	1
8170488	NM_173493 // PASD1 // PAS domain containing 1 // Xq28 // 139135 /// ENST00000370	PASD1	NM_173493	0.0409605	1	0.177711	0.30384	-3.2912	CA1-9 down vs CA10-18	4.9425	1
7921625	NM_052931 // SLAMF6 // SLAM family member 6 // 1q23.2 // 114836 /// ENST00000368	SLAMF6	NM_052931	0.0758891	1	0.241017	0.304123	-3.28814	CA1-9 down vs CA10-18	3.60238	1
7901087	NM_032756 // HPDL // 4-hydroxyphenylpyruvate dioxygenase-like // 1p34.1 // 84842	HPDL	NM_032756	0.0170621	1	0.113507	0.306306	-3.26471	CA1-9 down vs CA10-18	7.08386	1
8161017	NM_014450 // SIT1 // signaling threshold regulating transmembrane adaptor 1 // 9	SIT1	NM_014450	0.117651	1	0.304099	0.306935	-3.25802	CA1-9 down vs CA10-18	2.73504	1
8081537	NM_016388 // TRAT1 // T cell receptor associated transmembrane adaptor 1 // 3q13	TRAT1	NM_016388	0.258377	1	0.466836	0.308113	-3.24557	CA1-9 down vs CA10-18	1.37344	1
8113250	NM_001040458 // ERAP1 // endoplasmic reticulum aminopeptidase 1 // 5q15 // 51752	ERAP1	NM_001040458	0.0205974	1	0.125608	0.308225	-3.24438	CA1-9 down vs CA10-18	6.59958	1
8099850	NM_024943 // TMEM156 // transmembrane protein 156 // 4p14 // 80008 /// ENST00000	TMEM156	NM_024943	0.0141068	1	0.103153	0.30827	-3.24391	CA1-9 down vs CA10-18	7.58654	1
8011516	NM_174954 // ATP2A3 // ATPase, Ca++ transporting, ubiquitous // 17p13.3 // 489 /	ATP2A3	NM_174954	0.0963041	1	0.273005	0.309243	-3.2337	CA1-9 down vs CA10-18	3.12208	1
8021199	NM_002747 // MAPK4 // mitogen-activated protein kinase 4 // 18q12-q21 // 5596 //	MAPK4	NM_002747	0.0432482	1	0.182736	0.309248	-3.23365	CA1-9 down vs CA10-18	4.81884	1
7908388	NM_002922 // RGS1 // regulator of G-protein signaling 1 // 1q31 // 5996 /// ENST	RGS1	NM_002922	0.0564302	1	0.208922	0.309792	-3.22798	CA1-9 down vs CA10-18	4.22894	1
7916898	NM_001114120 // DEPDC1 // DEP domain containing 1 // 1p31.2 // 55635 /// NM_0177	DEPDC1	NM_001114120	0.122724	1	0.311218	0.310123	-3.22453	CA1-9 down vs CA10-18	2.65542	1
8026272	NM_004843 // IL27RA // interleukin 27 receptor, alpha // 19p13.11 // 9466 /// EN	IL27RA	NM_004843	8.42397e-06	0.243192	0.00141597	0.310226	-3.22346	CA1-9 down vs CA10-18	41.2591	1
8122265	NM_006290 // TNFAIP3 // tumor necrosis factor, alpha-induced protein 3 // 6q23 /	TNFAIP3	NM_006290	0.00350964	1	0.0495323	0.310554	-3.22005	CA1-9 down vs CA10-18	11.6957	1
8167573	NM_001127345 // GAGE12B // G antigen 12B // Xp11.23 // 729428 /// NM_001098408 /	GAGE12B	NM_001127345	0.0323178	1	0.15824	0.311581	-3.20944	CA1-9 down vs CA10-18	5.49427	1
8171435	NM_003662 // PIR // pirin (iron-binding nuclear protein) // Xp22.2 // 8544 /// N	PIR	NM_003662	0.0329014	1	0.159635	0.311843	-3.20674	CA1-9 down vs CA10-18	5.45189	1
8180166	NM_003190 // TAPBP // TAP binding protein (tapasin) // 6p21.3 // 6892 /// NM_172	TAPBP	NM_003190	6.21015e-06	0.179281	0.00115665	0.312195	-3.20313	CA1-9 down vs CA10-18	43.4384	1
8021635	NM_002575 // SERPINB2 // serpin peptidase inhibitor, clade B (ovalbumin), member	SERPINB2	NM_002575	0.10267	1	0.282229	0.313152	-3.19334	CA1-9 down vs CA10-18	2.99666	1
8022283	ENST00000285141 // FAM38B // family with sequence similarity 38, member B // 18p	FAM38B	ENST00000285141	0.0590531	1	0.213715	0.313587	-3.18891	CA1-9 down vs CA10-18	4.13077	1
8048026	NM_001875 // CPS1 // carbamoyl-phosphate synthetase 1, mitochondrial // 2q35 //	CPS1	NM_001875	0.172886	1	0.37476	0.314786	-3.17676	CA1-9 down vs CA10-18	2.0355	1
8059177	NM_006000 // TUBA4A // tubulin, alpha 4a // 2q35 // 7277 /// ENST00000248437 //	TUBA4A	NM_006000	0.000325716	1	0.0129912	0.315419	-3.17039	CA1-9 down vs CA10-18	20.7316	1
7929511	NM_001776 // ENTPD1 // ectonucleoside triphosphate diphosphohydrolase 1 // 10q24	ENTPD1	NM_001776	0.00493822	1	0.0597491	0.317534	-3.14927	CA1-9 down vs CA10-18	10.6139	1
7951297	NM_002426 // MMP12 // matrix metallopeptidase 12 (macrophage elastase) // 11q22.	MMP12	NM_002426	0.0407694	1	0.177186	0.318063	-3.14403	CA1-9 down vs CA10-18	4.95319	1
8056860	NM_003387 // WIPF1 // WAS/WASL interacting protein family, member 1 // 2q31.1 //	WIPF1	NM_003387	0.000847933	1	0.0230066	0.31869	-3.13785	CA1-9 down vs CA10-18	16.7572	1
8158684	---		---	0.0213781	1	0.128282	0.31943	-3.13058	CA1-9 down vs CA10-18	6.50547	1
8004922	NM_004246 // GLP2R // glucagon-like peptide 2 receptor // 17p13.3 // 9340 /// EN	GLP2R	NM_004246	0.0410184	1	0.177855	0.319483	-3.13006	CA1-9 down vs CA10-18	4.93927	1
7950391	NM_173582 // PGM2L1 // phosphoglucomutase 2-like 1 // 11q13.4 // 283209 /// ENST	PGM2L1	NM_173582	0.00100903	1	0.0252861	0.320771	-3.11748	CA1-9 down vs CA10-18	16.0859	1
8006531	NM_144975 // SLFN5 // schlafen family member 5 // 17q12 // 162394 /// ENST000002	SLFN5	NM_144975	0.0217528	1	0.129615	0.320798	-3.11722	CA1-9 down vs CA10-18	6.46168	1
8036602	NM_001398 // ECH1 // enoyl Coenzyme A hydratase 1, peroxisomal // 19q13.1 // 189	ECH1	NM_001398	0.00030496	1	0.0124849	0.32085	-3.11672	CA1-9 down vs CA10-18	21.0234	1
8133721	NM_001540 // HSPB1 // heat shock 27kDa protein 1 // 7q11.23 // 3315 /// ENST0000	HSPB1	NM_001540	0.0275406	1	0.146179	0.3209	-3.11623	CA1-9 down vs CA10-18	5.87825	1
7969129	NM_001040443 // PHF11 // PHD finger protein 11 // 13q14.3 // 51131 /// NM_001040	PHF11	NM_001040443	0.0129277	1	0.0984981	0.321	-3.11526	CA1-9 down vs CA10-18	7.82182	1
8158671	NM_000050 // ASS1 // argininosuccinate synthetase 1 // 9q34.1 // 445 /// NM_0540	ASS1	NM_000050	0.00440026	1	0.056265	0.324014	-3.08628	CA1-9 down vs CA10-18	10.9738	1
8154229	NM_002195 // INSL4 // insulin-like 4 (placenta) // 9p24 // 3641 /// ENST00000239	INSL4	NM_002195	0.0454405	1	0.187457	0.325158	-3.07543	CA1-9 down vs CA10-18	4.70725	1
8178977	NM_172208 // TAPBP // TAP binding protein (tapasin) // 6p21.3 // 6892 /// NM_003	TAPBP	NM_172208	4.05732e-06	0.117131	0.000922289	0.325272	-3.07435	CA1-9 down vs CA10-18	46.624	1
8066038	NM_032214 // SLA2 // Src-like-adaptor 2 // 20q11.23 // 84174 /// NM_175077 // SL	SLA2	NM_032214	0.0789838	1	0.24648	0.325321	-3.07389	CA1-9 down vs CA10-18	3.52033	1
8067279	NM_001336 // CTSZ // cathepsin Z // 20q13 // 1522 /// ENST00000217131 // CTSZ //	CTSZ	NM_001336	0.0597204	1	0.214874	0.325789	-3.06948	CA1-9 down vs CA10-18	4.10661	1
8072710	NM_030641 // APOL6 // apolipoprotein L, 6 // 22q12.3 // 80830 /// AY014879 // AP	APOL6	NM_030641	0.0296613	1	0.151798	0.325961	-3.06785	CA1-9 down vs CA10-18	5.69901	1
8057486	NM_005019 // PDE1A // phosphodiesterase 1A, calmodulin-dependent // 2q32.1 // 51	PDE1A	NM_005019	0.0726751	1	0.235895	0.326047	-3.06704	CA1-9 down vs CA10-18	3.69189	1
8124440	NM_003534 // HIST1H3G // histone cluster 1, H3g // 6p21.3 // 8355 /// ENST000003	HIST1H3G	NM_003534	0.00572667	1	0.0646046	0.32677	-3.06026	CA1-9 down vs CA10-18	10.1599	1
8127778	NM_017633 // FAM46A // family with sequence similarity 46, member A // 6q14 // 5	FAM46A	NM_017633	0.0140103	1	0.102734	0.327195	-3.05628	CA1-9 down vs CA10-18	7.60495	1
8072229	NM_021076 // NEFH // neurofilament, heavy polypeptide 200kDa // 22q12.2 // 4744	NEFH	NM_021076	0.00112713	1	0.0268271	0.327293	-3.05537	CA1-9 down vs CA10-18	15.6665	1
7948229	NM_014096 // SLC43A3 // solute carrier family 43, member 3 // 11q11 // 29015 ///	SLC43A3	NM_014096	0.0898664	1	0.263949	0.327634	-3.05219	CA1-9 down vs CA10-18	3.25938	1
8103601	NM_001012967 // DDX60L // DEAD (Asp-Glu-Ala-Asp) box polypeptide 60-like // 4q32	DDX60L	NM_001012967	0.040722	1	0.177186	0.327681	-3.05175	CA1-9 down vs CA10-18	4.95585	1
8107044	NM_022350 // ERAP2 // endoplasmic reticulum aminopeptidase 2 // 5q15 // 64167 //	ERAP2	NM_022350	0.140826	1	0.336368	0.327805	-3.0506	CA1-9 down vs CA10-18	2.40078	1
7917516	NM_002053 // GBP1 // guanylate binding protein 1, interferon-inducible, 67kDa //	GBP1	NM_002053	0.121189	1	0.309065	0.328952	-3.03996	CA1-9 down vs CA10-18	2.67908	1
7898516	NM_030812 // ACTL8 // actin-like 8 // 1p36.2-p35 // 81569 /// ENST00000375406 //	ACTL8	NM_030812	0.024245	1	0.136704	0.330096	-3.02942	CA1-9 down vs CA10-18	6.1909	1
8094240	NM_001775 // CD38 // CD38 molecule // 4p15 // 952 /// ENST00000226279 // CD38 //	CD38	NM_001775	0.00511766	1	0.0610755	0.330312	-3.02744	CA1-9 down vs CA10-18	10.5037	1
8067040	NM_012340 // NFATC2 // nuclear factor of activated T-cells, cytoplasmic, calcine	NFATC2	NM_012340	0.0235529	1	0.135313	0.33042	-3.02645	CA1-9 down vs CA10-18	6.26278	1
8139433	NM_033054 // MYO1G // myosin IG // 7p13-p11.2 // 64005 /// ENST00000258787 // MY	MYO1G	NM_033054	0.124619	1	0.313775	0.330902	-3.02204	CA1-9 down vs CA10-18	2.62669	1
7964787	NM_000619 // IFNG // interferon, gamma // 12q14 // 3458 /// ENST00000229135 // I	IFNG	NM_000619	0.0574475	1	0.210677	0.332666	-3.00602	CA1-9 down vs CA10-18	4.19024	1
8122202	NM_005375 // MYB // v-myb myeloblastosis viral oncogene homolog (avian) // 6q22-	MYB	NM_005375	0.231762	1	0.440244	0.334549	-2.9891	CA1-9 down vs CA10-18	1.54515	1
8036309	NM_133466 // ZFP82 // zinc finger protein 82 homolog (mouse) // 19q13.12 // 2844	ZFP82	NM_133466	0.0125208	1	0.0969045	0.335468	-2.98091	CA1-9 down vs CA10-18	7.90874	1
8092169	NM_003810 // TNFSF10 // tumor necrosis factor (ligand) superfamily, member 10 //	TNFSF10	NM_003810	0.0782171	1	0.245193	0.335474	-2.98086	CA1-9 down vs CA10-18	3.5403	1
8135661	NM_000492 // CFTR // cystic fibrosis transmembrane conductance regulator (ATP-bi	CFTR	NM_000492	0.0137692	1	0.102055	0.335543	-2.98025	CA1-9 down vs CA10-18	7.65155	1
8081341	AK127584 // FAM172B // family with sequence similarity 172, member B pseudogene	FAM172B	AK127584	0.0791911	1	0.246966	0.336281	-2.97371	CA1-9 down vs CA10-18	3.51496	1
8047702	NM_012092 // ICOS // inducible T-cell co-stimulator // 2q33 // 29851 /// ENST000	ICOS	NM_012092	0.0609706	1	0.217009	0.336719	-2.96983	CA1-9 down vs CA10-18	4.06218	1
8117476	NM_006994 // BTN3A3 // butyrophilin, subfamily 3, member A3 // 6p21.3 // 10384 /	BTN3A3	NM_006994	0.00108024	1	0.0263443	0.338312	-2.95585	CA1-9 down vs CA10-18	15.8268	1
8116983	NM_004233 // CD83 // CD83 molecule // 6p23 // 9308 /// NM_001040280 // CD83 // C	CD83	NM_004233	0.0010499	1	0.0260102	0.338952	-2.95027	CA1-9 down vs CA10-18	15.9347	1
8175393	NM_004840 // ARHGEF6 // Rac/Cdc42 guanine nucleotide exchange factor (GEF) 6 //	ARHGEF6	NM_004840	0.306848	1	0.516465	0.339599	-2.94465	CA1-9 down vs CA10-18	1.11421	1
8070826	NM_000211 // ITGB2 // integrin, beta 2 (complement component 3 receptor 3 and 4	ITGB2	NM_000211	0.155464	1	0.354234	0.342923	-2.91611	CA1-9 down vs CA10-18	2.22249	1
8124527	NM_005322 // HIST1H1B // histone cluster 1, H1b // 6p22-p21.3 // 3009 /// ENST00	HIST1H1B	NM_005322	0.127352	1	0.317762	0.342975	-2.91566	CA1-9 down vs CA10-18	2.58618	1
7960865	NM_006931 // SLC2A3 // solute carrier family 2 (facilitated glucose transporter)	SLC2A3	NM_006931	0.0568779	1	0.209533	0.343118	-2.91445	CA1-9 down vs CA10-18	4.2118	1
7934215	NM_014767 // SPOCK2 // sparc/osteonectin, cwcv and kazal-like domains proteoglyc	SPOCK2	NM_014767	0.0597137	1	0.214874	0.346164	-2.88881	CA1-9 down vs CA10-18	4.10685	1
7919787	NM_032132 // HORMAD1 // HORMA domain containing 1 // 1q21.2 // 84072 /// ENST000	HORMAD1	NM_032132	0.0456803	1	0.187779	0.34639	-2.88692	CA1-9 down vs CA10-18	4.69543	1
7929779	NM_000392 // ABCC2 // ATP-binding cassette, sub-family C (CFTR/MRP), member 2 //	ABCC2	NM_000392	0.0859811	1	0.2578	0.346605	-2.88513	CA1-9 down vs CA10-18	3.34802	1
8175747	NM_005362 // MAGEA3 // melanoma antigen family A, 3 // Xq28 // 4102 /// NM_00536	MAGEA3	NM_005362	0.0926675	1	0.267799	0.346905	-2.88264	CA1-9 down vs CA10-18	3.19824	1
8160670	NM_004925 // AQP3 // aquaporin 3 (Gill blood group) // 9p13 // 360 /// ENST00000	AQP3	NM_004925	0.0170169	1	0.11335	0.347181	-2.88034	CA1-9 down vs CA10-18	7.09079	1
8002249	NM_018667 // SMPD3 // sphingomyelin phosphodiesterase 3, neutral membrane (neutr	SMPD3	NM_018667	0.0119974	1	0.0951781	0.347217	-2.88004	CA1-9 down vs CA10-18	8.02544	1
7970975	NM_017826 // SOHLH2 // spermatogenesis and oogenesis specific basic helix-loop-h	SOHLH2	NM_017826	0.0822515	1	0.251833	0.348131	-2.87248	CA1-9 down vs CA10-18	3.4377	1
8036525	NM_001042600 // MAP4K1 // mitogen-activated protein kinase kinase kinase kinase	MAP4K1	NM_001042600	0.0857454	1	0.2575	0.348273	-2.87131	CA1-9 down vs CA10-18	3.35355	1
8123951	BC007011 // C6orf105 // chromosome 6 open reading frame 105 // 6p24.1 // 84830 /	C6orf105	BC007011	0.066494	1	0.225943	0.348475	-2.86965	CA1-9 down vs CA10-18	3.87791	1
8021584	NM_002639 // SERPINB5 // serpin peptidase inhibitor, clade B (ovalbumin), member	SERPINB5	NM_002639	0.0405477	1	0.176864	0.351657	-2.84368	CA1-9 down vs CA10-18	4.96566	1
8164644	NM_033387 // FAM78A // family with sequence similarity 78, member A // 9q34 // 2	FAM78A	NM_033387	0.01119	1	0.0918525	0.351887	-2.84182	CA1-9 down vs CA10-18	8.21731	1
7977447	XM_001725520 // LOC100133469 // hypothetical protein LOC100133469 // --- // 1001	LOC100133469	XM_001725520	0.0487625	1	0.194035	0.35199	-2.84099	CA1-9 down vs CA10-18	4.54957	1
8027241	NM_021047 // ZNF253 // zinc finger protein 253 // 19p13.11 // 56242 /// ENST0000	ZNF253	NM_021047	8.58342e-06	0.247795	0.00141597	0.353006	-2.83281	CA1-9 down vs CA10-18	41.1278	1
8087547	NM_002447 // MST1R // macrophage stimulating 1 receptor (c-met-related tyrosine	MST1R	NM_002447	0.000137193	1	0.00793711	0.354281	-2.82262	CA1-9 down vs CA10-18	24.7667	1
8048071	NR_002763 // PRO0132 // PRO0132 protein // 2q34 // 29034 /// AF090897 // PRO0132	PRO0132	NR_002763	0.0496272	1	0.195787	0.354516	-2.82074	CA1-9 down vs CA10-18	4.51057	1
7923875	BC071785 // C1orf186 // chromosome 1 open reading frame 186 // 1q32.1 // 440712	C1orf186	BC071785	0.00252071	1	0.0417493	0.355856	-2.81013	CA1-9 down vs CA10-18	12.7922	1
8030946	NM_001039886 // ZNF808 // zinc finger protein 808 // 19q13.41 // 388558 /// BC01	ZNF808	NM_001039886	0.0509821	1	0.19843	0.358502	-2.78938	CA1-9 down vs CA10-18	4.45102	1
7922029	NM_005814 // GPA33 // glycoprotein A33 (transmembrane) // 1q24.1 // 10223 /// EN	GPA33	NM_005814	0.00596283	1	0.0661063	0.358826	-2.78687	CA1-9 down vs CA10-18	10.0376	1
7948987	NM_007069 // HRASLS3 // HRAS-like suppressor 3 // 11q12.3-q13.1 // 11145 /// NM_	HRASLS3	NM_007069	0.0507628	1	0.19813	0.359265	-2.78346	CA1-9 down vs CA10-18	4.46054	1
7993756	NM_005622 // ACSM3 // acyl-CoA synthetase medium-chain family member 3 // 16p13.	ACSM3	NM_005622	0.000916382	1	0.023898	0.360632	-2.77291	CA1-9 down vs CA10-18	16.4557	1
8013660	NM_005165 // ALDOC // aldolase C, fructose-bisphosphate // 17cen-q12 // 230 ///	ALDOC	NM_005165	0.000288399	1	0.0120315	0.361456	-2.76659	CA1-9 down vs CA10-18	21.2729	1
8171136	NM_178129 // P2RY8 // purinergic receptor P2Y, G-protein coupled, 8 // Xp22.33;	P2RY8	NM_178129	0.0950188	1	0.271425	0.362633	-2.75761	CA1-9 down vs CA10-18	3.1486	1
8177026	NM_178129 // P2RY8 // purinergic receptor P2Y, G-protein coupled, 8 // Xp22.33;	P2RY8	NM_178129	0.0950188	1	0.271425	0.362633	-2.75761	CA1-9 down vs CA10-18	3.1486	1
8152522	NM_006209 // ENPP2 // ectonucleotide pyrophosphatase/phosphodiesterase 2 // 8q24	ENPP2	NM_006209	0.0838343	1	0.254296	0.363306	-2.7525	CA1-9 down vs CA10-18	3.39907	1
8125713	NM_172208 // TAPBP // TAP binding protein (tapasin) // 6p21.3 // 6892 /// NM_003	TAPBP	NM_172208	4.83747e-06	0.139653	0.00102686	0.363827	-2.74856	CA1-9 down vs CA10-18	45.2872	1
8112220	NM_001104631 // PDE4D // phosphodiesterase 4D, cAMP-specific (phosphodiesterase	PDE4D	NM_001104631	0.0294572	1	0.151275	0.364817	-2.7411	CA1-9 down vs CA10-18	5.71561	1
8027778	NM_144779 // FXYD5 // FXYD domain containing ion transport regulator 5 // 19q12-	FXYD5	NM_144779	0.0158907	1	0.109554	0.365694	-2.73453	CA1-9 down vs CA10-18	7.27024	1
8013450	NM_001042685 // LGALS9B // lectin, galactoside-binding, soluble, 9B // 17p11.2 /	LGALS9B	NM_001042685	0.0985676	1	0.275758	0.366229	-2.73053	CA1-9 down vs CA10-18	3.07639	1
8015031	NM_001838 // CCR7 // chemokine (C-C motif) receptor 7 // 17q12-q21.2 // 1236 ///	CCR7	NM_001838	0.0168115	1	0.112644	0.366861	-2.72583	CA1-9 down vs CA10-18	7.12248	1
8094751	NM_017581 // CHRNA9 // cholinergic receptor, nicotinic, alpha 9 // 4p14 // 55584	CHRNA9	NM_017581	0.0296069	1	0.151645	0.367119	-2.72391	CA1-9 down vs CA10-18	5.70343	1
7949971	NM_001876 // CPT1A // carnitine palmitoyltransferase 1A (liver) // 11q13.1-q13.2	CPT1A	NM_001876	0.00436839	1	0.0561242	0.367358	-2.72214	CA1-9 down vs CA10-18	10.9966	1
8027304	NM_001076678 // ZNF493 // zinc finger protein 493 // 19p12 // 284443 /// NM_1759	ZNF493	NM_001076678	0.00404951	1	0.0536302	0.367804	-2.71884	CA1-9 down vs CA10-18	11.2364	1
8135638	NM_018412 // ST7 // suppression of tumorigenicity 7 // 7q31.1-q31.3 // 7982 ///	ST7	NM_018412	4.80037e-06	0.138582	0.00102686	0.36856	-2.71326	CA1-9 down vs CA10-18	45.3451	1
7955441	NM_014033 // METTL7A // methyltransferase like 7A // 12q13.13 // 25840 /// ENST0	METTL7A	NM_014033	0.0161392	1	0.110445	0.368994	-2.71007	CA1-9 down vs CA10-18	7.22942	1
8022295	ENST00000383408 // FAM38B2 // family with sequence similarity 38, member B2 // 1	FAM38B2	ENST00000383408	0.0728373	1	0.236077	0.369291	-2.70789	CA1-9 down vs CA10-18	3.68726	1
8115734	NM_005565 // LCP2 // lymphocyte cytosolic protein 2 (SH2 domain containing leuko	LCP2	NM_005565	0.204845	1	0.409846	0.36933	-2.70761	CA1-9 down vs CA10-18	1.74698	1
8002778	NM_152649 // MLKL // mixed lineage kinase domain-like // 16q22.3 // 197259 /// E	MLKL	NM_152649	0.0596734	1	0.214874	0.370604	-2.6983	CA1-9 down vs CA10-18	4.1083	1
7927280	NM_005972 // PPYR1 // pancreatic polypeptide receptor 1 // 10q11.2 // 5540 /// E	PPYR1	NM_005972	0.0475737	1	0.192058	0.373153	-2.67986	CA1-9 down vs CA10-18	4.60453	1
7953341	NM_018009 // TAPBPL // TAP binding protein-like // 12p13.31 // 55080 /// ENST000	TAPBPL	NM_018009	0.022671	1	0.132515	0.373422	-2.67793	CA1-9 down vs CA10-18	6.35796	1
8139100	BC039116 // TRGC2 // T cell receptor gamma constant 2 // 7p14 // 6967 /// X06774	TRGC2	BC039116	0.0254393	1	0.140261	0.374083	-2.6732	CA1-9 down vs CA10-18	6.07224	1
7940869	NM_178443 // FERMT3 // fermitin family homolog 3 (Drosophila) // 11q13.1 // 8370	FERMT3	NM_178443	0.199573	1	0.404086	0.374216	-2.67225	CA1-9 down vs CA10-18	1.7905	1
8113097	AK130941 // KIAA0825 // KIAA0825 protein // 5q15 // 23004	KIAA0825	AK130941	0.00173292	1	0.033963	0.37523	-2.66503	CA1-9 down vs CA10-18	14.0928	1
7910792	NM_001035 // RYR2 // ryanodine receptor 2 (cardiac) // 1q42.1-q43 // 6262 /// EN	RYR2	NM_001035	0.024369	1	0.137029	0.375952	-2.65992	CA1-9 down vs CA10-18	6.17827	1
8010454	NM_020914 // RNF213 // ring finger protein 213 // 17q25.3 // 57674 /// ENST00000	RNF213	NM_020914	0.0108269	1	0.0902834	0.376414	-2.65665	CA1-9 down vs CA10-18	8.30884	1
8141094	NM_002612 // PDK4 // pyruvate dehydrogenase kinase, isozyme 4 // 7q21.3 // 5166	PDK4	NM_002612	0.0937626	1	0.269549	0.37691	-2.65315	CA1-9 down vs CA10-18	3.17494	1
7928308	NM_019058 // DDIT4 // DNA-damage-inducible transcript 4 // 10pter-q26.12 // 5454	DDIT4	NM_019058	1.37678e-07	0.00397464	8.79135e-05	0.377438	-2.64944	CA1-9 down vs CA10-18	79.0184	1
8077376	NM_001099952 // ITPR1 // inositol 1,4,5-triphosphate receptor, type 1 // 3p26-p2	ITPR1	NM_001099952	0.0049587	1	0.0598465	0.379846	-2.63265	CA1-9 down vs CA10-18	10.6011	1
8063723	NM_178457 // ZNF831 // zinc finger protein 831 // 20q13.32 // 128611 /// ENST000	ZNF831	NM_178457	0.00738546	1	0.0736734	0.380128	-2.63069	CA1-9 down vs CA10-18	9.40112	1
8007757	NM_005892 // FMNL1 // formin-like 1 // 17q21 // 752 /// ENST00000331495 // FMNL1	FMNL1	NM_005892	0.00988915	1	0.0860415	0.380793	-2.6261	CA1-9 down vs CA10-18	8.56233	1
8092251	NM_021629 // GNB4 // guanine nucleotide binding protein (G protein), beta polype	GNB4	NM_021629	0.071647	1	0.234324	0.381363	-2.62217	CA1-9 down vs CA10-18	3.72151	1
7906400	NM_005531 // IFI16 // interferon, gamma-inducible protein 16 // 1q22 // 3428 ///	IFI16	NM_005531	0.178416	1	0.380258	0.381855	-2.6188	CA1-9 down vs CA10-18	1.981	1
7917561	NM_052941 // GBP4 // guanylate binding protein 4 // 1p22.2 // 115361 /// ENST000	GBP4	NM_052941	0.0447217	1	0.185873	0.382015	-2.6177	CA1-9 down vs CA10-18	4.74314	1
8081710	NM_017699 // SIDT1 // SID1 transmembrane family, member 1 // 3q13.2 // 54847 ///	SIDT1	NM_017699	0.110137	1	0.293261	0.38273	-2.61281	CA1-9 down vs CA10-18	2.86093	1
8147351	NM_017697 // RBM35A // RNA binding motif protein 35A // 8q22.1 // 54845 /// NM_0	RBM35A	NM_017697	0.0482681	1	0.193132	0.382755	-2.61264	CA1-9 down vs CA10-18	4.57224	1
8010426	NM_020954 // KIAA1618 // KIAA1618 // 17q25.3 // 57714 /// ENST00000319921 // KIA	KIAA1618	NM_020954	0.00937705	1	0.0834063	0.384051	-2.60382	CA1-9 down vs CA10-18	8.7126	1
8149638	NM_003974 // DOK2 // docking protein 2, 56kDa // 8p21.3 // 9046 /// ENST00000276	DOK2	NM_003974	0.0188354	1	0.119167	0.384598	-2.60012	CA1-9 down vs CA10-18	6.82792	1
8143781	NM_024711 // GIMAP6 // GTPase, IMAP family member 6 // --- // 474344 /// NM_0010	GIMAP6	NM_024711	0.138367	1	0.333238	0.384873	-2.59826	CA1-9 down vs CA10-18	2.43296	1
7976080	NM_003608 // GPR65 // G protein-coupled receptor 65 // 14q31-q32.1 // 8477 /// E	GPR65	NM_003608	0.0472701	1	0.191355	0.385167	-2.59628	CA1-9 down vs CA10-18	4.61881	1
8148317	NM_002467 // MYC // v-myc myelocytomatosis viral oncogene homolog (avian) // 8q2	MYC	NM_002467	0.000249077	1	0.0111138	0.385358	-2.59499	CA1-9 down vs CA10-18	21.9362	1
7964360	NM_003153 // STAT6 // signal transducer and activator of transcription 6, interl	STAT6	NM_003153	0.00590067	1	0.0657201	0.385926	-2.59117	CA1-9 down vs CA10-18	10.0692	1
8166690	BC101698 // CXorf59 // chromosome X open reading frame 59 // Xp21.1 // 286464	CXorf59	BC101698	0.0273297	1	0.145542	0.386345	-2.58836	CA1-9 down vs CA10-18	5.89694	1
8115147	NM_001025159 // CD74 // CD74 molecule, major histocompatibility complex, class I	CD74	NM_001025159	0.0330599	1	0.160028	0.386601	-2.58665	CA1-9 down vs CA10-18	5.44053	1
8022310	ENST00000302079 // C18orf58 // chromosome 18 open reading frame 58 // 18p11.22 /	C18orf58	ENST00000302079	0.118112	1	0.304744	0.386663	-2.58623	CA1-9 down vs CA10-18	2.72764	1
8011823	NM_032530 // ZNF594 // zinc finger protein 594 // 17p13 // 84622 /// ENST0000039	ZNF594	NM_032530	0.0217941	1	0.1297	0.386867	-2.58487	CA1-9 down vs CA10-18	6.45692	1
8135363	NM_002649 // PIK3CG // phosphoinositide-3-kinase, catalytic, gamma polypeptide /	PIK3CG	NM_002649	0.236919	1	0.445461	0.387685	-2.57941	CA1-9 down vs CA10-18	1.50992	1
8177232	NM_004653 // JARID1D // jumonji, AT rich interactive domain 1D // Yq11|Yq11 // 8	JARID1D	NM_004653	0.139541	1	0.334911	0.388426	-2.57449	CA1-9 down vs CA10-18	2.41751	1
7965335	NM_001946 // DUSP6 // dual specificity phosphatase 6 // 12q22-q23 // 1848 /// NM	DUSP6	NM_001946	0.23205	1	0.440635	0.389059	-2.5703	CA1-9 down vs CA10-18	1.54314	1
8175457	NM_001099855 // MCF2 // MCF.2 cell line derived transforming sequence // Xq27 //	MCF2	NM_001099855	0.0577786	1	0.211247	0.39016	-2.56305	CA1-9 down vs CA10-18	4.17782	1
8117426	NM_003524 // HIST1H2BH // histone cluster 1, H2bh // 6p21.3 // 8345 /// ENST0000	HIST1H2BH	NM_003524	0.00359806	1	0.0502284	0.390402	-2.56146	CA1-9 down vs CA10-18	11.6152	1
8168447	BC001220 // CXorf26 // chromosome X open reading frame 26 // Xq13.3 // 51260 ///	CXorf26	BC001220	0.0683357	1	0.228728	0.390885	-2.5583	CA1-9 down vs CA10-18	3.82042	1
8138487	XR_038613 // LOC340274 // similar to argininosuccinate synthase // 7p15.3 // 340	LOC340274	XR_038613	0.00440807	1	0.056265	0.392177	-2.54987	CA1-9 down vs CA10-18	10.9682	1
8176375	NM_001008 // RPS4Y1 // ribosomal protein S4, Y-linked 1 // Yp11.3 // 6192 /// EN	RPS4Y1	NM_001008	0.200131	1	0.404791	0.395145	-2.53072	CA1-9 down vs CA10-18	1.78582	1
8172647	NM_003785 // PAGE1 // P antigen family, member 1 (prostate associated) // Xp11.2	PAGE1	NM_003785	0.0522697	1	0.200956	0.395366	-2.5293	CA1-9 down vs CA10-18	4.39611	1
8116831	AK092393 // LOC100130275 // hypothetical protein LOC100130275 // 6p24.3 // 10013	LOC100130275	AK092393	0.00905808	1	0.0821189	0.395547	-2.52814	CA1-9 down vs CA10-18	8.81101	1
8172425	NM_033518 // SLC38A5 // solute carrier family 38, member 5 // Xp11.23 // 92745 /	SLC38A5	NM_033518	0.151005	1	0.348973	0.396065	-2.52484	CA1-9 down vs CA10-18	2.27454	1
7944179	NM_000733 // CD3E // CD3e molecule, epsilon (CD3-TCR complex) // 11q23 // 916 //	CD3E	NM_000733	0.323943	1	0.533148	0.396621	-2.5213	CA1-9 down vs CA10-18	1.0358	1
8137250	NM_015660 // GIMAP2 // GTPase, IMAP family member 2 // 7q36.1 // 26157 /// ENST0	GIMAP2	NM_015660	0.230802	1	0.43903	0.398291	-2.51073	CA1-9 down vs CA10-18	1.55181	1
8106931	NM_032290 // ANKRD32 // ankyrin repeat domain 32 // 5q15 // 84250 /// ENST000002	ANKRD32	NM_032290	0.00071616	1	0.0210591	0.399267	-2.50459	CA1-9 down vs CA10-18	17.4237	1
7994769	NM_007074 // CORO1A // coronin, actin binding protein, 1A // 16p11.2 // 11151 //	CORO1A	NM_007074	0.281548	1	0.491386	0.399415	-2.50366	CA1-9 down vs CA10-18	1.24199	1
7899160	NM_001803 // CD52 // CD52 molecule // 1p36 // 1043 /// ENST00000374213 // CD52 /	CD52	NM_001803	0.0469735	1	0.190755	0.400412	-2.49743	CA1-9 down vs CA10-18	4.63288	1
8018449	NM_199242 // UNC13D // unc-13 homolog D (C. elegans) // 17q25.1 // 201294 /// EN	UNC13D	NM_199242	0.0625264	1	0.21969	0.401214	-2.49244	CA1-9 down vs CA10-18	4.00835	1
8118116	NM_005931 // MICB // MHC class I polypeptide-related sequence B // 6p21.3 // 427	MICB	NM_005931	0.0168025	1	0.112644	0.401401	-2.49127	CA1-9 down vs CA10-18	7.12388	1
8092392	NM_130446 // KLHL6 // kelch-like 6 (Drosophila) // --- // 89857 /// ENST00000341	KLHL6	NM_130446	0.0759762	1	0.241161	0.40197	-2.48775	CA1-9 down vs CA10-18	3.60002	1
8080938	NM_198159 // MITF // microphthalmia-associated transcription factor // 3p14.2-p1	MITF	NM_198159	0.00679028	1	0.0709492	0.402002	-2.48755	CA1-9 down vs CA10-18	9.64884	1
7953603	NM_201442 // C1S // complement component 1, s subcomponent // 12p13 // 716 /// N	C1S	NM_201442	0.0470009	1	0.190827	0.402084	-2.48704	CA1-9 down vs CA10-18	4.63157	1
8072757	NM_000395 // CSF2RB // colony stimulating factor 2 receptor, beta, low-affinity	CSF2RB	NM_000395	0.0296981	1	0.15185	0.403299	-2.47955	CA1-9 down vs CA10-18	5.69604	1
8167930	NM_174912 // FAAH2 // fatty acid amide hydrolase 2 // Xp11.1 // 158584 /// ENST0	FAAH2	NM_174912	0.0053855	1	0.0624907	0.403551	-2.478	CA1-9 down vs CA10-18	10.347	1
7920971	NM_144580 // C1orf85 // chromosome 1 open reading frame 85 // 1q22 // 112770 ///	C1orf85	NM_144580	0.00684297	1	0.0712147	0.403586	-2.47779	CA1-9 down vs CA10-18	9.62593	1
8055980	NM_004288 // CYTIP // cytohesin 1 interacting protein // 2q11.2 // 9595 /// ENST	CYTIP	NM_004288	0.187427	1	0.390307	0.40361	-2.47764	CA1-9 down vs CA10-18	1.89656	1
8095986	NM_005139 // ANXA3 // annexin A3 // 4q13-q22 // 306 /// ENST00000264908 // ANXA3	ANXA3	NM_005139	0.0124405	1	0.0967624	0.405026	-2.46898	CA1-9 down vs CA10-18	7.92629	1
8041867	NM_000251 // MSH2 // mutS homolog 2, colon cancer, nonpolyposis type 1 (E. coli)	MSH2	NM_000251	0.034299	1	0.162537	0.40527	-2.46749	CA1-9 down vs CA10-18	5.35383	1
8129482	NM_001017373 // SAMD3 // sterile alpha motif domain containing 3 // 6q23.1 // 15	SAMD3	NM_001017373	0.113037	1	0.297101	0.405716	-2.46478	CA1-9 down vs CA10-18	2.81115	1
8056222	NM_001935 // DPP4 // dipeptidyl-peptidase 4 // 2q24.3 // 1803 /// ENST0000036053	DPP4	NM_001935	0.151105	1	0.349176	0.406399	-2.46064	CA1-9 down vs CA10-18	2.27335	1
7909188	NM_014002 // IKBKE // inhibitor of kappa light polypeptide gene enhancer in B-ce	IKBKE	NM_014002	0.00638842	1	0.0688418	0.406564	-2.45964	CA1-9 down vs CA10-18	9.83048	1
8125512	NM_000593 // TAP1 // transporter 1, ATP-binding cassette, sub-family B (MDR/TAP)	TAP1	NM_000593	0.00834078	1	0.0786482	0.407048	-2.45671	CA1-9 down vs CA10-18	9.0475	1
8178867	NM_000593 // TAP1 // transporter 1, ATP-binding cassette, sub-family B (MDR/TAP)	TAP1	NM_000593	0.00834078	1	0.0786482	0.407048	-2.45671	CA1-9 down vs CA10-18	9.0475	1
8180061	NM_000593 // TAP1 // transporter 1, ATP-binding cassette, sub-family B (MDR/TAP)	TAP1	NM_000593	0.00834078	1	0.0786482	0.407048	-2.45671	CA1-9 down vs CA10-18	9.0475	1
8069541	NM_022136 // SAMSN1 // SAM domain, SH3 domain and nuclear localization signals 1	SAMSN1	NM_022136	0.0615619	1	0.218299	0.407172	-2.45596	CA1-9 down vs CA10-18	4.04153	1
8051746	NM_025264 // THUMPD2 // THUMP domain containing 2 // 2p22.1|2p22-p21 // 80745 //	THUMPD2	NM_025264	0.115948	1	0.301722	0.407546	-2.45371	CA1-9 down vs CA10-18	2.76271	1
7961075	NM_001781 // CD69 // CD69 molecule // 12p13-p12 // 969 /// ENST00000228434 // CD	CD69	NM_001781	0.182674	1	0.385205	0.408181	-2.44989	CA1-9 down vs CA10-18	1.94045	1
8141872	NM_001122838 // NAPEPLD // N-acyl phosphatidylethanolamine phospholipase D // 7q	NAPEPLD	NM_001122838	0.00386693	1	0.052295	0.408281	-2.44929	CA1-9 down vs CA10-18	11.3836	1
8005458	NM_001040078 // LGALS9C // lectin, galactoside-binding, soluble, 9C // 17p11.2 /	LGALS9C	NM_001040078	0.113708	1	0.298075	0.409119	-2.44428	CA1-9 down vs CA10-18	2.79986	1
8009476	NM_002758 // MAP2K6 // mitogen-activated protein kinase kinase 6 // 17q24.3 // 5	MAP2K6	NM_002758	0.02364	1	0.13545	0.40963	-2.44123	CA1-9 down vs CA10-18	6.2536	1
8119016	NM_002754 // MAPK13 // mitogen-activated protein kinase 13 // 6p21.31 // 5603 //	MAPK13	NM_002754	0.000203685	1	0.0100516	0.409729	-2.44064	CA1-9 down vs CA10-18	22.8672	1
8163896	NM_004099 // STOM // stomatin // 9q34.1 // 2040 /// NM_198194 // STOM // stomati	STOM	NM_004099	0.137333	1	0.331882	0.41016	-2.43807	CA1-9 down vs CA10-18	2.44671	1
8033207	NM_024898 // DENND1C // DENN/MADD domain containing 1C // 19p13.3 // 79958 /// E	DENND1C	NM_024898	0.0247018	1	0.138052	0.410386	-2.43673	CA1-9 down vs CA10-18	6.14473	1
8070665	NM_173354 // SNF1LK // SNF1-like kinase // 21q22.3 // 150094 /// ENST00000270162	SNF1LK	NM_173354	0.0327554	1	0.159364	0.41075	-2.43457	CA1-9 down vs CA10-18	5.46242	1
8039034	NM_001102603 // ZNF160 // zinc finger protein 160 // 19q13.41 // 90338 /// NM_19	ZNF160	NM_001102603	0.00528158	1	0.0619341	0.410788	-2.43435	CA1-9 down vs CA10-18	10.4068	1
8143327	NM_022750 // PARP12 // poly (ADP-ribose) polymerase family, member 12 // 7q34 //	PARP12	NM_022750	0.0256873	1	0.141138	0.411914	-2.42769	CA1-9 down vs CA10-18	6.0484	1
8174692	NM_145799 // SEPT6 // septin 6 // Xq24 // 23157 /// NM_145800 // SEPT6 // septin	2009-09-06	NM_145799	0.0899717	1	0.26407	0.412052	-2.42688	CA1-9 down vs CA10-18	3.25704	1
8028104	NM_014266 // HCST // hematopoietic cell signal transducer // 19q13.1 // 10870 //	HCST	NM_014266	0.113066	1	0.297114	0.412138	-2.42637	CA1-9 down vs CA10-18	2.81067	1
7904572	---		---	0.148019	1	0.34525	0.412442	-2.42459	CA1-9 down vs CA10-18	2.31047	1
8171222	NM_012080 // HDHD1A // haloacid dehalogenase-like hydrolase domain containing 1A	HDHD1A	NM_012080	0.022323	1	0.131224	0.41247	-2.42442	CA1-9 down vs CA10-18	6.3967	1
8016994	NM_017763 // RNF43 // ring finger protein 43 // 17q22 // 54894 /// ENST000003762	RNF43	NM_017763	0.0980363	1	0.275241	0.41282	-2.42236	CA1-9 down vs CA10-18	3.087	1
8112857	NM_001010891 // MTX3 // metaxin 3 // 5q14.1 // 345778 /// ENST00000328496 // MTX	MTX3	NM_001010891	0.115027	1	0.300381	0.412978	-2.42144	CA1-9 down vs CA10-18	2.77788	1
7979721	NM_182526 // C14orf83 // chromosome 14 open reading frame 83 // 14q24.1 // 16114	C14orf83	NM_182526	0.0932742	1	0.268816	0.412985	-2.42139	CA1-9 down vs CA10-18	3.18529	1
7958396	NM_203436 // ASCL4 // achaete-scute complex homolog 4 (Drosophila) // 12q23.3 //	ASCL4	NM_203436	0.0540426	1	0.204706	0.413936	-2.41583	CA1-9 down vs CA10-18	4.32304	1
7997582	NM_021197 // WFDC1 // WAP four-disulfide core domain 1 // 16q24.3 // 58189 /// E	WFDC1	NM_021197	0.0464549	1	0.18969	0.41418	-2.41441	CA1-9 down vs CA10-18	4.65772	1
8038942	NM_014650 // ZNF432 // zinc finger protein 432 // 19q13.33 // 9668 /// ENST00000	ZNF432	NM_014650	0.00643492	1	0.0690594	0.414267	-2.4139	CA1-9 down vs CA10-18	9.80881	1
8027297	BC034499 // ZNF738 // zinc finger protein 738 // 19p12 // 148203 /// AK291002 //	ZNF738	BC034499	0.00996644	1	0.0862339	0.414684	-2.41147	CA1-9 down vs CA10-18	8.54042	1
8068788	NM_018961 // UBASH3A // ubiquitin associated and SH3 domain containing, A // 21q	UBASH3A	NM_018961	0.156045	1	0.354959	0.414871	-2.41039	CA1-9 down vs CA10-18	2.21585	1
7955078	NM_000289 // PFKM // phosphofructokinase, muscle // 12q13.3 // 5213 /// ENST0000	PFKM	NM_000289	0.0381294	1	0.171457	0.414929	-2.41005	CA1-9 down vs CA10-18	5.10711	1
8172787	NM_003147 // SSX2 // synovial sarcoma, X breakpoint 2 // Xp11.22 // 6757 /// NM_	SSX2	NM_003147	0.0513969	1	0.19899	0.415399	-2.40732	CA1-9 down vs CA10-18	4.43316	1
8170576	NM_153478 // CSAG1 // chondrosarcoma associated gene 1 // Xq28 // 158511 /// NM_	CSAG1	NM_153478	0.0909886	1	0.265731	0.415475	-2.40688	CA1-9 down vs CA10-18	3.23462	1
7932160	BC072452 // FAM107B // family with sequence similarity 107, member B // 10p13 //	FAM107B	BC072452	0.000184963	1	0.00946752	0.415613	-2.40608	CA1-9 down vs CA10-18	23.3218	1
8141882	NR_003561 // DPY19L2P2 // dpy-19-like 2 pseudogene 2 (C. elegans) // 7q22.1 // 3	DPY19L2P2	NR_003561	0.110236	1	0.293363	0.415879	-2.40455	CA1-9 down vs CA10-18	2.8592	1
7963313	NM_007210 // GALNT6 // UDP-N-acetyl-alpha-D-galactosamine:polypeptide N-acetylga	GALNT6	NM_007210	0.00346173	1	0.0491952	0.416128	-2.40311	CA1-9 down vs CA10-18	11.7403	1
8103834	NM_000027 // AGA // aspartylglucosaminidase // 4q32-q33 // 175 /// ENST000002645	AGA	NM_000027	0.00179358	1	0.0345653	0.416146	-2.403	CA1-9 down vs CA10-18	13.9707	1
8149465	NM_019851 // FGF20 // fibroblast growth factor 20 // 8p22-p21.3 // 26281 /// ENS	FGF20	NM_019851	0.0481872	1	0.193132	0.417489	-2.39527	CA1-9 down vs CA10-18	4.57597	1
7913593	NM_003196 // TCEA3 // transcription elongation factor A (SII), 3 // 1p36.12 // 6	TCEA3	NM_003196	0.0871299	1	0.259743	0.418122	-2.39165	CA1-9 down vs CA10-18	3.32132	1
7952046	NM_144765 // MPZL2 // myelin protein zero-like 2 // 11q24 // 10205 /// NM_005797	MPZL2	NM_144765	0.0628904	1	0.220364	0.418269	-2.39081	CA1-9 down vs CA10-18	3.99599	1
7918157	NM_006113 // VAV3 // vav 3 guanine nucleotide exchange factor // 1p13.3 // 10451	VAV3	NM_006113	0.0995175	1	0.277153	0.418607	-2.38888	CA1-9 down vs CA10-18	3.05758	1
8076894	NM_015166 // MLC1 // megalencephalic leukoencephalopathy with subcortical cysts	MLC1	NM_015166	0.0668524	1	0.226364	0.420627	-2.3774	CA1-9 down vs CA10-18	3.86657	1
8118622	NM_014234 // HSD17B8 // hydroxysteroid (17-beta) dehydrogenase 8 // 6p21.3 // 79	HSD17B8	NM_014234	3.14456e-05	0.907804	0.00299431	0.421413	-2.37297	CA1-9 down vs CA10-18	32.7491	1
8178234	NM_014234 // HSD17B8 // hydroxysteroid (17-beta) dehydrogenase 8 // 6p21.3 // 79	HSD17B8	NM_014234	3.14456e-05	0.907804	0.00299431	0.421413	-2.37297	CA1-9 down vs CA10-18	32.7491	1
8179534	NM_014234 // HSD17B8 // hydroxysteroid (17-beta) dehydrogenase 8 // 6p21.3 // 79	HSD17B8	NM_014234	3.14456e-05	0.907804	0.00299431	0.421413	-2.37297	CA1-9 down vs CA10-18	32.7491	1
8002218	NM_024939 // RBM35B // RNA binding motif protein 35B // 16q22.1 // 80004 /// ENS	RBM35B	NM_024939	0.0271602	1	0.14496	0.421879	-2.37035	CA1-9 down vs CA10-18	5.91208	1
8175900	NM_001666 // ARHGAP4 // Rho GTPase activating protein 4 // Xq28 // 393 /// ENST0	ARHGAP4	NM_001666	0.0486474	1	0.193817	0.422504	-2.36684	CA1-9 down vs CA10-18	4.55482	1
7980485	NM_013989 // DIO2 // deiodinase, iodothyronine, type II // 14q24.2-q24.3 // 1734	DIO2	NM_013989	0.0516712	1	0.199607	0.423036	-2.36387	CA1-9 down vs CA10-18	4.42144	1
8012558	NM_014308 // PIK3R5 // phosphoinositide-3-kinase, regulatory subunit 5 // 17p13.	PIK3R5	NM_014308	0.0331028	1	0.160051	0.423593	-2.36076	CA1-9 down vs CA10-18	5.43747	1
7950162	NM_002599 // PDE2A // phosphodiesterase 2A, cGMP-stimulated // 11q13.4 // 5138 /	PDE2A	NM_002599	0.0552721	1	0.206851	0.42409	-2.35799	CA1-9 down vs CA10-18	4.27399	1
7952056	NM_000732 // CD3D // CD3d molecule, delta (CD3-TCR complex) // 11q23 // 915 ///	CD3D	NM_000732	0.346045	1	0.553461	0.424124	-2.3578	CA1-9 down vs CA10-18	0.942659	1
8167185	NM_003254 // TIMP1 // TIMP metallopeptidase inhibitor 1 // Xp11.3-p11.23 // 7076	TIMP1	NM_003254	0.245036	1	0.453866	0.424951	-2.35321	CA1-9 down vs CA10-18	1.45645	1
7945371	NM_021034 // IFITM3 // interferon induced transmembrane protein 3 (1-8U) // 11p1	IFITM3	NM_021034	0.165626	1	0.36659	0.425224	-2.3517	CA1-9 down vs CA10-18	2.11045	1
8118571	NM_002800 // PSMB9 // proteasome (prosome, macropain) subunit, beta type, 9 (lar	PSMB9	NM_002800	0.195009	1	0.398818	0.426045	-2.34717	CA1-9 down vs CA10-18	1.82937	1
8178211	NM_002800 // PSMB9 // proteasome (prosome, macropain) subunit, beta type, 9 (lar	PSMB9	NM_002800	0.195009	1	0.398818	0.426045	-2.34717	CA1-9 down vs CA10-18	1.82937	1
8179495	NM_002800 // PSMB9 // proteasome (prosome, macropain) subunit, beta type, 9 (lar	PSMB9	NM_002800	0.195009	1	0.398818	0.426045	-2.34717	CA1-9 down vs CA10-18	1.82937	1
8173245	NM_017677 // MTMR8 // myotubularin related protein 8 // Xq11.1 // 55613 /// ENST	MTMR8	NM_017677	0.0240559	1	0.136277	0.427217	-2.34073	CA1-9 down vs CA10-18	6.2103	1
8177955	NM_005931 // MICB // MHC class I polypeptide-related sequence B // 6p21.3 // 427	MICB	NM_005931	0.0132367	1	0.0999037	0.427982	-2.33654	CA1-9 down vs CA10-18	7.75785	1
7909545	NM_145759 // TRAF5 // TNF receptor-associated factor 5 // 1q32 // 7188 /// NM_00	TRAF5	NM_145759	0.000486759	1	0.0165385	0.429712	-2.32714	CA1-9 down vs CA10-18	19.0031	1
7905606	NM_000906 // NPR1 // natriuretic peptide receptor A/guanylate cyclase A (atriona	NPR1	NM_000906	0.0387117	1	0.172819	0.429795	-2.32669	CA1-9 down vs CA10-18	5.07212	1
7927732	NM_032199 // ARID5B // AT rich interactive domain 5B (MRF1-like) // 10q21.2 // 8	ARID5B	NM_032199	0.0014603	1	0.0310013	0.429906	-2.32609	CA1-9 down vs CA10-18	14.7085	1
8113124	---		---	0.000253132	1	0.0112426	0.429958	-2.32581	CA1-9 down vs CA10-18	21.8625	1
8020183	NM_014214 // IMPA2 // inositol(myo)-1(or 4)-monophosphatase 2 // 18p11.2 // 3613	IMPA2	NM_014214	0.00979778	1	0.0857127	0.43014	-2.32482	CA1-9 down vs CA10-18	8.58848	1
8146115	NM_020130 // C8orf4 // chromosome 8 open reading frame 4 // 8p11.2 // 56892 ///	C8orf4	NM_020130	0.0375688	1	0.170167	0.430148	-2.32478	CA1-9 down vs CA10-18	5.14138	1
8118734	NM_002224 // ITPR3 // inositol 1,4,5-triphosphate receptor, type 3 // 6p21 // 37	ITPR3	NM_002224	0.0163318	1	0.110937	0.431013	-2.32011	CA1-9 down vs CA10-18	7.19828	1
8055153	NM_001099771 // A26C1B // ANKRD26-like family C, member 1B // 2q21.1 // 728378 /	A26C1B	NM_001099771	0.000160399	1	0.00875824	0.431154	-2.31936	CA1-9 down vs CA10-18	24.0041	1
8175724	NM_005367 // MAGEA12 // melanoma antigen family A, 12 // Xq28 // 4111 /// ENST00	MAGEA12	NM_005367	0.0420456	1	0.180284	0.432046	-2.31457	CA1-9 down vs CA10-18	4.88287	1
7923406	NM_080588 // PTPN7 // protein tyrosine phosphatase, non-receptor type 7 // 1q32.	PTPN7	NM_080588	0.234875	1	0.443718	0.434103	-2.3036	CA1-9 down vs CA10-18	1.52376	1
7897236	NM_003636 // KCNAB2 // potassium voltage-gated channel, shaker-related subfamily	KCNAB2	NM_003636	0.153058	1	0.351643	0.434112	-2.30355	CA1-9 down vs CA10-18	2.25034	1
8121225	NM_175768 // GRIK2 // glutamate receptor, ionotropic, kainate 2 // 6q16.3-q21 //	GRIK2	NM_175768	0.0293471	1	0.151154	0.434227	-2.30294	CA1-9 down vs CA10-18	5.72463	1
8104035	NM_021069 // SORBS2 // sorbin and SH3 domain containing 2 // 4q35.1 // 8470 ///	SORBS2	NM_021069	0.212139	1	0.418265	0.434323	-2.30243	CA1-9 down vs CA10-18	1.68906	1
8141076	NM_000305 // PON2 // paraoxonase 2 // 7q21.3 // 5445 /// NM_001018161 // PON2 //	PON2	NM_000305	0.162761	1	0.363106	0.434578	-2.30108	CA1-9 down vs CA10-18	2.14116	1
8059748	NM_004826 // ECEL1 // endothelin converting enzyme-like 1 // 2q36-q37 // 9427 //	ECEL1	NM_004826	0.0509066	1	0.198343	0.435123	-2.2982	CA1-9 down vs CA10-18	4.45429	1
7930074	NM_002502 // NFKB2 // nuclear factor of kappa light polypeptide gene enhancer in	NFKB2	NM_002502	0.0120506	1	0.0954431	0.435164	-2.29799	CA1-9 down vs CA10-18	8.0133	1
8065541	NR_003678 // C20orf191 // chromosome 20 open reading frame 191 // 20p11.1 // 149	C20orf191	NR_003678	0.0707295	1	0.232456	0.435775	-2.29476	CA1-9 down vs CA10-18	3.74837	1
8019954	BC137437 // FLJ35776 // hypothetical LOC649446 // 18p11.31 // 649446 /// NM_0010	FLJ35776	BC137437	0.0543401	1	0.205172	0.43578	-2.29473	CA1-9 down vs CA10-18	4.31106	1
8117339	NM_003531 // HIST1H3C // histone cluster 1, H3c // 6p21.3 // 8352 /// ENST000003	HIST1H3C	NM_003531	0.00460895	1	0.0576312	0.437036	-2.28814	CA1-9 down vs CA10-18	10.8285	1
7994603	NM_001030288 // SPN // sialophorin // 16p11.2 // 6693 /// NM_003123 // SPN // si	SPN	NM_001030288	0.307108	1	0.516631	0.437339	-2.28656	CA1-9 down vs CA10-18	1.11297	1
8053882	NM_004418 // DUSP2 // dual specificity phosphatase 2 // 2q11 // 1844 /// ENST000	DUSP2	NM_004418	0.000254064	1	0.0112535	0.437958	-2.28332	CA1-9 down vs CA10-18	21.8458	1
8070720	NM_015259 // ICOSLG // inducible T-cell co-stimulator ligand // 21q22.3 // 23308	ICOSLG	NM_015259	0.00477834	1	0.0587754	0.438327	-2.2814	CA1-9 down vs CA10-18	10.716	1
7967202	NM_019034 // RHOF // ras homolog gene family, member F (in filopodia) // 12q24.3	RHOF	NM_019034	0.000872142	1	0.0234213	0.438344	-2.28131	CA1-9 down vs CA10-18	16.6475	1
8156826	NM_004612 // TGFBR1 // transforming growth factor, beta receptor 1 // 9q22 // 70	TGFBR1	NM_004612	0.0162497	1	0.110785	0.438474	-2.28064	CA1-9 down vs CA10-18	7.2115	1
8164343	NM_001035254 // FAM102A // family with sequence similarity 102, member A // 9q34	FAM102A	NM_001035254	0.0264193	1	0.143032	0.438753	-2.27919	CA1-9 down vs CA10-18	5.97956	1
8167728	NM_003147 // SSX2 // synovial sarcoma, X breakpoint 2 // Xp11.22 // 6757 /// NM_	SSX2	NM_003147	0.0528632	1	0.202107	0.439161	-2.27707	CA1-9 down vs CA10-18	4.37134	1
8028311	NM_021102 // SPINT2 // serine peptidase inhibitor, Kunitz type, 2 // 19q13.1 //	SPINT2	NM_021102	0.0397783	1	0.175025	0.439377	-2.27595	CA1-9 down vs CA10-18	5.00958	1
7942332	NM_016730 // FOLR1 // folate receptor 1 (adult) // 11q13.3-q14.1 // 2348 /// NM_	FOLR1	NM_016730	0.0389317	1	0.173144	0.439562	-2.27499	CA1-9 down vs CA10-18	5.05906	1
8021081	NM_001128588 // SLC14A1 // solute carrier family 14 (urea transporter), member 1	SLC14A1	NM_001128588	0.00321645	1	0.0474965	0.439828	-2.27361	CA1-9 down vs CA10-18	11.9801	1
8073068	NM_014508 // APOBEC3C // apolipoprotein B mRNA editing enzyme, catalytic polypep	APOBEC3C	NM_014508	7.10404e-05	1	0.00536875	0.440279	-2.27129	CA1-9 down vs CA10-18	28.1496	1
8139121	ENST00000390346 // TRGV3 // T cell receptor gamma variable 3 // 7p14 // 6976 ///	TRGV3	ENST00000390346	0.107706	1	0.289719	0.440749	-2.26887	CA1-9 down vs CA10-18	2.90388	1
7956826	AK299508 // TBC1D30 // TBC1 domain family, member 30 // 12q14.3 // 23329 /// ENS	TBC1D30	AK299508	0.103414	1	0.283277	0.44217	-2.26157	CA1-9 down vs CA10-18	2.98263	1
7968344	NM_001629 // ALOX5AP // arachidonate 5-lipoxygenase-activating protein // 13q12	ALOX5AP	NM_001629	0.279863	1	0.489363	0.442441	-2.26019	CA1-9 down vs CA10-18	1.25106	1
8007921	NM_001002841 // MYL4 // myosin, light chain 4, alkali; atrial, embryonic // 17q2	MYL4	NM_001002841	0.0775351	1	0.24391	0.444442	-2.25001	CA1-9 down vs CA10-18	3.55826	1
7921667	NM_001778 // CD48 // CD48 molecule // 1q21.3-q22 // 962 /// ENST00000368046 // C	CD48	NM_001778	0.27124	1	0.479817	0.444926	-2.24757	CA1-9 down vs CA10-18	1.29861	1
8152297	NM_001146 // ANGPT1 // angiopoietin 1 // 8q22.3-q23 // 284 /// ENST00000297450 /	ANGPT1	NM_001146	0.018203	1	0.117195	0.444943	-2.24748	CA1-9 down vs CA10-18	6.9159	1
8048898	NM_007237 // SP140 // SP140 nuclear body protein // 2q37.1 // 11262 /// NM_00100	SP140	NM_007237	0.0996135	1	0.277289	0.445273	-2.24582	CA1-9 down vs CA10-18	3.05569	1
8103563	NM_017631 // DDX60 // DEAD (Asp-Glu-Ala-Asp) box polypeptide 60 // 4q32.3 // 556	DDX60	NM_017631	0.0546407	1	0.205748	0.445545	-2.24444	CA1-9 down vs CA10-18	4.29902	1
7909455	NM_025228 // TRAF3IP3 // TRAF3 interacting protein 3 // 1q32.3-q41 // 80342 ///	TRAF3IP3	NM_025228	0.256094	1	0.464599	0.446875	-2.23776	CA1-9 down vs CA10-18	1.38724	1
8169859	NM_018990 // SASH3 // SAM and SH3 domain containing 3 // Xq26 // 54440 /// ENST0	SASH3	NM_018990	0.166015	1	0.367049	0.447277	-2.23575	CA1-9 down vs CA10-18	2.10633	1
8171205	NM_020742 // NLGN4X // neuroligin 4, X-linked // Xp22.32-p22.31 // 57502 /// NM_	NLGN4X	NM_020742	0.0448412	1	0.186048	0.447477	-2.23475	CA1-9 down vs CA10-18	4.73713	1
8033319	NM_005490 // SH2D3A // SH2 domain containing 3A // 19p13.3 // 10045 /// ENST0000	SH2D3A	NM_005490	1.67375e-05	0.483195	0.00210085	0.447833	-2.23297	CA1-9 down vs CA10-18	36.6474	1
8011884	NM_033004 // NLRP1 // NLR family, pyrin domain containing 1 // 17p13.2 // 22861	NLRP1	NM_033004	6.65636e-06	0.192162	0.00120102	0.448061	-2.23184	CA1-9 down vs CA10-18	42.9351	1
8155864	NM_006914 // RORB // RAR-related orphan receptor B // 9q22 // 6096 /// ENST00000	RORB	NM_006914	0.0374827	1	0.170033	0.448472	-2.22979	CA1-9 down vs CA10-18	5.1467	1
8136811	NM_004445 // EPHB6 // EPH receptor B6 // 7q33-q35 // 2051 /// ENST00000392957 //	EPHB6	NM_004445	0.0789957	1	0.24649	0.44859	-2.22921	CA1-9 down vs CA10-18	3.52002	1
8129410	NM_001010923 // C6orf190 // chromosome 6 open reading frame 190 // 6q22.33 // 38	C6orf190	NM_001010923	0.41843	1	0.615053	0.448615	-2.22908	CA1-9 down vs CA10-18	0.689873	1
7921752	NM_001025598 // ARHGAP30 // Rho GTPase activating protein 30 // 1q23.3 // 257106	ARHGAP30	NM_001025598	0.214316	1	0.420633	0.449264	-2.22586	CA1-9 down vs CA10-18	1.67226	1
8135392	NM_012257 // HBP1 // HMG-box transcription factor 1 // 7q22-q31 // 26959 /// ENS	HBP1	NM_012257	1.23676e-05	0.357039	0.00176752	0.449897	-2.22273	CA1-9 down vs CA10-18	38.6308	1
7941444	NM_001335 // CTSW // cathepsin W // 11q13.1 // 1521 /// ENST00000307886 // CTSW	CTSW	NM_001335	0.0638964	1	0.222288	0.450011	-2.22217	CA1-9 down vs CA10-18	3.96224	1
7993638	NM_001105248 // TMC5 // transmembrane channel-like 5 // 16p12.3 // 79838 /// NM_	TMC5	NM_001105248	0.0984078	1	0.275702	0.450054	-2.22196	CA1-9 down vs CA10-18	3.07957	1
8010212	NM_152468 // TMC8 // transmembrane channel-like 8 // 17q25.3 // 147138 /// ENST0	TMC8	NM_152468	0.0330201	1	0.159969	0.450117	-2.22165	CA1-9 down vs CA10-18	5.44338	1
8109044	NM_205841 // SPINK6 // serine peptidase inhibitor, Kazal type 6 // 5q32 // 40420	SPINK6	NM_205841	0.0539753	1	0.204624	0.450326	-2.22062	CA1-9 down vs CA10-18	4.32576	1
7922717	NM_002928 // RGS16 // regulator of G-protein signaling 16 // 1q25-q31 // 6004 //	RGS16	NM_002928	0.0386489	1	0.172638	0.450525	-2.21963	CA1-9 down vs CA10-18	5.07586	1
7926239	NM_001008211 // OPTN // optineurin // 10p13 // 10133 /// NM_001008213 // OPTN //	OPTN	NM_001008211	0.0184253	1	0.11784	0.450769	-2.21843	CA1-9 down vs CA10-18	6.88459	1
8052438	AK023856 // LOC339803 // hypothetical protein LOC339803 // 2p16.1 // 339803	LOC339803	AK023856	0.0310467	1	0.155241	0.450844	-2.21806	CA1-9 down vs CA10-18	5.58972	1
8032682	NM_139355 // MATK // megakaryocyte-associated tyrosine kinase // 19p13.3 // 4145	MATK	NM_139355	0.00147553	1	0.031161	0.451152	-2.21655	CA1-9 down vs CA10-18	14.6708	1
8039017	NM_001031665 // ZNF816A // zinc finger protein 816A // 19q13.41 // 125893 /// EN	ZNF816A	NM_001031665	0.00271618	1	0.0434863	0.452125	-2.21178	CA1-9 down vs CA10-18	12.5406	1
7964834	NM_001874 // CPM // carboxypeptidase M // 12q14.3 // 1368 /// NM_198320 // CPM /	CPM	NM_001874	0.0433263	1	0.182934	0.452232	-2.21126	CA1-9 down vs CA10-18	4.81475	1
8117408	NM_021052 // HIST1H2AE // histone cluster 1, H2ae // 6p22.2-p21.1 // 3012 /// EN	HIST1H2AE	NM_021052	0.000574692	1	0.0183121	0.452468	-2.2101	CA1-9 down vs CA10-18	18.3142	1
8149574	NM_018371 // CSGALNACT1 // chondroitin sulfate N-acetylgalactosaminyltransferase	CSGALNACT1	NM_018371	0.0475654	1	0.192055	0.452557	-2.20967	CA1-9 down vs CA10-18	4.60492	1
8058670	NM_016260 // IKZF2 // IKAROS family zinc finger 2 (Helios) // 2q34 // 22807 ///	IKZF2	NM_016260	0.329031	1	0.537818	0.452613	-2.20939	CA1-9 down vs CA10-18	1.01358	1
8038809	NM_005601 // NKG7 // natural killer cell group 7 sequence // 19q13.33 // 4818 //	NKG7	NM_005601	0.0633298	1	0.221286	0.452786	-2.20855	CA1-9 down vs CA10-18	3.98117	1
8111892	NM_000436 // OXCT1 // 3-oxoacid CoA transferase 1 // 5p13.1 // 5019 /// ENST0000	OXCT1	NM_000436	0.0023947	1	0.0406131	0.453114	-2.20695	CA1-9 down vs CA10-18	12.9664	1
8086141	NM_014805 // EPM2AIP1 // EPM2A (laforin) interacting protein 1 // 3p22.1 // 9852	EPM2AIP1	NM_014805	0.154506	1	0.353131	0.454274	-2.20131	CA1-9 down vs CA10-18	2.23352	1
8045257	NM_001083538 // A26C1A // ANKRD26-like family C, member 1A // 2q21.1 // 445582 /	A26C1A	NM_001083538	0.000107511	1	0.00668908	0.454385	-2.20078	CA1-9 down vs CA10-18	25.987	1
7971565	NM_005767 // P2RY5 // purinergic receptor P2Y, G-protein coupled, 5 // 13q14 //	P2RY5	NM_005767	0.20844	1	0.414225	0.455489	-2.19544	CA1-9 down vs CA10-18	1.71811	1
8016980	---		---	0.206927	1	0.412382	0.456128	-2.19236	CA1-9 down vs CA10-18	1.73018	1
8024527	NM_024967 // ZNF556 // zinc finger protein 556 // 19p13.3 // 80032 /// ENST00000	ZNF556	NM_024967	0.0482174	1	0.193132	0.457461	-2.18598	CA1-9 down vs CA10-18	4.57457	1
8008982	NM_018488 // TBX4 // T-box 4 // 17q21-q22 // 9496 /// ENST00000240335 // TBX4 //	TBX4	NM_018488	0.022457	1	0.131727	0.457776	-2.18448	CA1-9 down vs CA10-18	6.3817	1
8174207	NM_022052 // NXF3 // nuclear RNA export factor 3 // Xq22-q23 // 56000 /// ENST00	NXF3	NM_022052	0.0928936	1	0.268121	0.457854	-2.1841	CA1-9 down vs CA10-18	3.19341	1
8117207	NM_170740 // ALDH5A1 // aldehyde dehydrogenase 5 family, member A1 // 6p22.2-p22	ALDH5A1	NM_170740	0.00713567	1	0.0726118	0.45789	-2.18393	CA1-9 down vs CA10-18	9.50222	1
7953936	NM_153022 // C12orf59 // chromosome 12 open reading frame 59 // 12p13.2 // 12093	C12orf59	NM_153022	0.0354562	1	0.164855	0.457993	-2.18344	CA1-9 down vs CA10-18	5.27606	1
8054862	NR_000034 // TMEM185B // transmembrane protein 185B (pseudogene) // 2q14.2 // 79	TMEM185B	NR_000034	0.0513326	1	0.19899	0.458139	-2.18274	CA1-9 down vs CA10-18	4.43592	1
8026712	NM_152363 // ANKLE1 // ankyrin repeat and LEM domain containing 1 // 19p13.11 //	ANKLE1	NM_152363	0.00547091	1	0.0630246	0.4583	-2.18198	CA1-9 down vs CA10-18	10.299	1
8038993	NM_006969 // ZNF28 // zinc finger protein 28 // 19q // 7576 /// ENST00000360272	ZNF28	NM_006969	0.0238677	1	0.135897	0.458717	-2.17999	CA1-9 down vs CA10-18	6.22979	1
7899265	NM_006142 // SFN // stratifin // 1p36.11 // 2810 /// ENST00000339276 // SFN // s	SFN	NM_006142	0.062198	1	0.219042	0.458742	-2.17987	CA1-9 down vs CA10-18	4.01958	1
8026047	NM_002229 // JUNB // jun B proto-oncogene // 19p13.2 // 3726 /// ENST00000302754	JUNB	NM_002229	0.000910529	1	0.0238747	0.45894	-2.17893	CA1-9 down vs CA10-18	16.4805	1
8107673	NM_023927 // GRAMD3 // GRAM domain containing 3 // 5q23.2 // 65983 /// ENST00000	GRAMD3	NM_023927	0.0948935	1	0.271289	0.459171	-2.17784	CA1-9 down vs CA10-18	3.15121	1
7960158	NM_015394 // ZNF10 // zinc finger protein 10 // 12q24.33 // 7556 /// ENST0000024	ZNF10	NM_015394	0.00795305	1	0.0769426	0.459475	-2.1764	CA1-9 down vs CA10-18	9.18517	1
8173745	NM_006639 // CYSLTR1 // cysteinyl leukotriene receptor 1 // Xq13.2-q21.1 // 1080	CYSLTR1	NM_006639	0.0524548	1	0.201401	0.459837	-2.17469	CA1-9 down vs CA10-18	4.38835	1
8134777	NM_024070 // PVRIG // poliovirus receptor related immunoglobulin domain containi	PVRIG	NM_024070	0.112234	1	0.29598	0.460053	-2.17366	CA1-9 down vs CA10-18	2.82478	1
8133728	NM_001110354 // ZP3 // zona pellucida glycoprotein 3 (sperm receptor) // 7q11.23	ZP3	NM_001110354	3.24956e-05	0.938115	0.00306573	0.460894	-2.1697	CA1-9 down vs CA10-18	32.5544	1
8007446	NM_005533 // IFI35 // interferon-induced protein 35 // 17q21 // 3430 /// ENST000	IFI35	NM_005533	0.0186194	1	0.11837	0.462802	-2.16075	CA1-9 down vs CA10-18	6.85759	1
8047078	NM_017694 // FLJ20160 // FLJ20160 protein // 2q32.2 // 54842 /// ENST00000392328	FLJ20160	NM_017694	0.140914	1	0.336396	0.463094	-2.15939	CA1-9 down vs CA10-18	2.39965	1
7922040	NM_198053 // CD247 // CD247 molecule // 1q22-q23 // 919 /// NM_000734 // CD247 /	CD247	NM_198053	0.228345	1	0.436216	0.463172	-2.15903	CA1-9 down vs CA10-18	1.56905	1
8137257	NM_018384 // GIMAP5 // GTPase, IMAP family member 5 // 7q36.1 // 55340 /// ENST0	GIMAP5	NM_018384	0.222074	1	0.429321	0.463212	-2.15884	CA1-9 down vs CA10-18	1.61415	1
8165866	NM_000351 // STS // steroid sulfatase (microsomal), isozyme S // Xp22.32 // 412	STS	NM_000351	0.00720634	1	0.0728941	0.463519	-2.15741	CA1-9 down vs CA10-18	9.47321	1
8070584	NM_024022 // TMPRSS3 // transmembrane protease, serine 3 // 21q22.3 // 64699 ///	TMPRSS3	NM_024022	0.0010418	1	0.0258957	0.464103	-2.15469	CA1-9 down vs CA10-18	15.9641	1
8158240	NM_021109 // TMSB4X // thymosin beta 4, X-linked // Xq21.3-q22 // 7114 /// NM_18	TMSB4X	NM_021109	0.0540465	1	0.204706	0.465389	-2.14874	CA1-9 down vs CA10-18	4.32288	1
8035050	NM_022904 // FLJ21438 // hypothetical protein FLJ21438 // 19p13.12 // 64926 ///	FLJ21438	NM_022904	0.0771765	1	0.243186	0.465916	-2.14631	CA1-9 down vs CA10-18	3.56778	1
8108080	NM_015288 // PHF15 // PHD finger protein 15 // 5q31.1 // 23338 /// ENST000003950	PHF15	NM_015288	0.0167365	1	0.112521	0.46645	-2.14385	CA1-9 down vs CA10-18	7.13417	1
8042468	NM_001153 // ANXA4 // annexin A4 // 2p13 // 307 /// ENST00000355054 // ANXA4 //	ANXA4	NM_001153	1.48344e-05	0.428254	0.00199888	0.466581	-2.14325	CA1-9 down vs CA10-18	37.4296	1
8113356	---		---	0.0300285	1	0.152542	0.466639	-2.14298	CA1-9 down vs CA10-18	5.66948	1
8142079	BC105284 // LOC100130771 // EF-hand domain-containing protein LOC100130771 // 7q	LOC100130771	BC105284	0.0626899	1	0.220004	0.467153	-2.14063	CA1-9 down vs CA10-18	4.00279	1
7952290	NM_012101 // TRIM29 // tripartite motif-containing 29 // 11q22-q23 // 23650 ///	TRIM29	NM_012101	0.0394911	1	0.174633	0.467883	-2.13729	CA1-9 down vs CA10-18	5.02623	1
8174654	NM_033495 // KLHL13 // kelch-like 13 (Drosophila) // Xq23-q24 // 90293 /// ENST0	KLHL13	NM_033495	0.335778	1	0.543969	0.468735	-2.1334	CA1-9 down vs CA10-18	0.984842	1
8027348	---		---	0.0626435	1	0.219953	0.469891	-2.12816	CA1-9 down vs CA10-18	4.00436	1
8171229	NM_004650 // PNPLA4 // patatin-like phospholipase domain containing 4 // Xp22.3	PNPLA4	NM_004650	0.086016	1	0.2578	0.469945	-2.12791	CA1-9 down vs CA10-18	3.34721	1
8166098	NM_004251 // RAB9A // RAB9A, member RAS oncogene family // Xp22.2 // 9367 /// EN	RAB9A	NM_004251	0.0393228	1	0.174085	0.469975	-2.12777	CA1-9 down vs CA10-18	5.03605	1
8024582	NM_003775 // S1PR4 // sphingosine-1-phosphate receptor 4 // 19p13.3 // 8698 ///	S1PR4	NM_003775	0.0010717	1	0.0262193	0.470445	-2.12565	CA1-9 down vs CA10-18	15.8568	1
7910915	NM_000740 // CHRM3 // cholinergic receptor, muscarinic 3 // 1q43 // 1131 /// ENS	CHRM3	NM_000740	0.0187873	1	0.118993	0.470483	-2.12548	CA1-9 down vs CA10-18	6.83449	1
8096919	NM_025144 // ALPK1 // alpha-kinase 1 // 4q25 // 80216 /// NM_001102406 // ALPK1	ALPK1	NM_025144	0.0264642	1	0.143082	0.470735	-2.12434	CA1-9 down vs CA10-18	5.97541	1
8124423	NM_003518 // HIST1H2BG // histone cluster 1, H2bg // 6p21.3 // 8339 /// ENST0000	HIST1H2BG	NM_003518	0.00131652	1	0.0292134	0.470869	-2.12373	CA1-9 down vs CA10-18	15.088	1
8141843	XM_001724280 // FLJ21767 // RAS p21 protein activator 4 pseudogene // 7p13 // 40	FLJ21767	XM_001724280	0.0081072	1	0.0778081	0.471026	-2.12303	CA1-9 down vs CA10-18	9.12954	1
7924450	NM_007207 // DUSP10 // dual specificity phosphatase 10 // 1q41 // 11221 /// NM_1	DUSP10	NM_007207	0.0655155	1	0.224619	0.471237	-2.12208	CA1-9 down vs CA10-18	3.90921	1
8165663	---		---	0.0580989	1	0.211927	0.471257	-2.12198	CA1-9 down vs CA10-18	4.16588	1
8089928	---		---	0.0230913	1	0.133964	0.471977	-2.11875	CA1-9 down vs CA10-18	6.31208	1
7906079	NM_020387 // RAB25 // RAB25, member RAS oncogene family // 1q22 // 57111 /// ENS	RAB25	NM_020387	0.060099	1	0.215608	0.472644	-2.11576	CA1-9 down vs CA10-18	4.09304	1
8039257	NM_002287 // LAIR1 // leukocyte-associated immunoglobulin-like receptor 1 // 19q	LAIR1	NM_002287	0.233534	1	0.442266	0.473493	-2.11196	CA1-9 down vs CA10-18	1.53292	1
8150962	NM_014729 // TOX // thymocyte selection-associated high mobility group box // 8q	TOX	NM_014729	0.382296	1	0.584839	0.473641	-2.1113	CA1-9 down vs CA10-18	0.807114	1
8133788	NM_002835 // PTPN12 // protein tyrosine phosphatase, non-receptor type 12 // 7q1	PTPN12	NM_002835	0.235695	1	0.444274	0.474154	-2.10902	CA1-9 down vs CA10-18	1.51819	1
7960150	NM_003440 // ZNF140 // zinc finger protein 140 // 12q24.32-q24.33 // 7699 /// EN	ZNF140	NM_003440	0.00310048	1	0.0465702	0.474159	-2.109	CA1-9 down vs CA10-18	12.1007	1
8166671	NM_152632 // CXorf22 // chromosome X open reading frame 22 // Xp21.1 // 170063 /	CXorf22	NM_152632	0.023836	1	0.135897	0.475332	-2.10379	CA1-9 down vs CA10-18	6.23308	1
7902104	NM_002600 // PDE4B // phosphodiesterase 4B, cAMP-specific (phosphodiesterase E4	PDE4B	NM_002600	0.0338626	1	0.161713	0.475333	-2.10379	CA1-9 down vs CA10-18	5.38394	1
8000869	NM_052838 // SEPT1 // septin 1 // 16p11.1 // 1731 /// ENST00000321367 // SEPT1 /	2009-09-01	NM_052838	0.384131	1	0.586466	0.475432	-2.10335	CA1-9 down vs CA10-18	0.800758	1
8129783	NM_003980 // MAP7 // microtubule-associated protein 7 // 6q23.3 // 9053 /// ENST	MAP7	NM_003980	0.219412	1	0.426405	0.476668	-2.0979	CA1-9 down vs CA10-18	1.63379	1
8042270	NM_001001521 // UGP2 // UDP-glucose pyrophosphorylase 2 // 2p14-p13 // 7360 ///	UGP2	NM_001001521	0.00197749	1	0.0362695	0.476812	-2.09726	CA1-9 down vs CA10-18	13.6273	1
8134552	NM_005720 // ARPC1B // actin related protein 2/3 complex, subunit 1B, 41kDa // 7	ARPC1B	NM_005720	0.00151827	1	0.0316013	0.477514	-2.09418	CA1-9 down vs CA10-18	14.5672	1
8005171	NM_016113 // TRPV2 // transient receptor potential cation channel, subfamily V,	TRPV2	NM_016113	0.0577077	1	0.211054	0.477778	-2.09302	CA1-9 down vs CA10-18	4.18047	1
8060854	NM_182734 // PLCB1 // phospholipase C, beta 1 (phosphoinositide-specific) // 20p	PLCB1	NM_182734	0.170693	1	0.372243	0.478498	-2.08987	CA1-9 down vs CA10-18	2.05772	1
8113039	NM_002397 // MEF2C // myocyte enhancer factor 2C // 5q14 // 4208 /// ENST0000034	MEF2C	NM_002397	0.289688	1	0.499553	0.479339	-2.08621	CA1-9 down vs CA10-18	1.19922	1
7908003	NM_030769 // NPL // N-acetylneuraminate pyruvate lyase (dihydrodipicolinate synt	NPL	NM_030769	0.00408567	1	0.0538581	0.479376	-2.08604	CA1-9 down vs CA10-18	11.2082	1
8067007	NM_021109 // TMSB4X // thymosin beta 4, X-linked // Xq21.3-q22 // 7114 /// ENST0	TMSB4X	NM_021109	0.0494408	1	0.195395	0.48026	-2.0822	CA1-9 down vs CA10-18	4.51891	1
8048772	NM_032276 // RHBDD1 // rhomboid domain containing 1 // 2q36.3 // 84236 /// ENST0	RHBDD1	NM_032276	0.17436	1	0.376294	0.480281	-2.08211	CA1-9 down vs CA10-18	2.02077	1
8035351	NM_000215 // JAK3 // Janus kinase 3 (a protein tyrosine kinase, leukocyte) // 19	JAK3	NM_000215	0.0324698	1	0.158661	0.481061	-2.07874	CA1-9 down vs CA10-18	5.48315	1
7921434	NM_004833 // AIM2 // absent in melanoma 2 // 1q22 // 9447 /// ENST00000368130 //	AIM2	NM_004833	0.0485272	1	0.193713	0.481569	-2.07655	CA1-9 down vs CA10-18	4.56032	1
8143209	NM_174959 // SVOPL // SVOP-like // 7q34 // 136306 /// ENST00000288513 // SVOPL /	SVOPL	NM_174959	0.0117965	1	0.0943508	0.482325	-2.07329	CA1-9 down vs CA10-18	8.07177	1
8117429	NM_003525 // HIST1H2BI // histone cluster 1, H2bi // 6p21.3 // 8346 /// ENST0000	HIST1H2BI	NM_003525	0.0505024	1	0.197635	0.482571	-2.07223	CA1-9 down vs CA10-18	4.47189	1
8071899	NM_000675 // ADORA2A // adenosine A2a receptor // 22q11.23 // 135 /// ENST000003	ADORA2A	NM_000675	0.0180126	1	0.116706	0.482747	-2.07148	CA1-9 down vs CA10-18	6.94309	1
8060344	NM_021158 // TRIB3 // tribbles homolog 3 (Drosophila) // 20p13-p12.2 // 57761 //	TRIB3	NM_021158	2.01227e-05	0.580922	0.00233199	0.482793	-2.07128	CA1-9 down vs CA10-18	35.4765	1
8133961	NM_138290 // RUNDC3B // RUN domain containing 3B // 7q21.12 // 154661 /// ENST00	RUNDC3B	NM_138290	0.258717	1	0.467157	0.482882	-2.0709	CA1-9 down vs CA10-18	1.3714	1
8121838	NM_001003395 // TPD52L1 // tumor protein D52-like 1 // 6q22-q23 // 7164 /// NM_0	TPD52L1	NM_001003395	0.270079	1	0.478661	0.482962	-2.07056	CA1-9 down vs CA10-18	1.30517	1
7995926	NM_032206 // NLRC5 // NLR family, CARD domain containing 5 // 16q13 // 84166 ///	NLRC5	NM_032206	0.00545192	1	0.0628812	0.482995	-2.07041	CA1-9 down vs CA10-18	10.3096	1
8171392	NM_024087 // ASB9 // ankyrin repeat and SOCS box-containing 9 // --- // 140462 /	ASB9	NM_024087	0.029865	1	0.15222	0.483073	-2.07008	CA1-9 down vs CA10-18	5.68258	1
8035793	XR_042310 // ZNF737 // zinc finger protein 737 // 19p12 // 100129842	ZNF737	XR_042310	0.217225	1	0.424068	0.483163	-2.06969	CA1-9 down vs CA10-18	1.65016	1
7897482	NM_005026 // PIK3CD // phosphoinositide-3-kinase, catalytic, delta polypeptide /	PIK3CD	NM_005026	0.00349362	1	0.0494156	0.483644	-2.06764	CA1-9 down vs CA10-18	11.7105	1
8032789	NM_017720 // STAP2 // signal transducing adaptor family member 2 // 19p13.3 // 5	STAP2	NM_017720	0.00472685	1	0.0583659	0.484287	-2.06489	CA1-9 down vs CA10-18	10.7497	1
8152976	NM_144649 // TMEM71 // transmembrane protein 71 // 8q24.22 // 137835 /// ENST000	TMEM71	NM_144649	0.0692685	1	0.229587	0.484476	-2.06409	CA1-9 down vs CA10-18	3.792	1
7935361	NM_003061 // SLIT1 // slit homolog 1 (Drosophila) // 10q23.3-q24 // 6585 /// ENS	SLIT1	NM_003061	0.297706	1	0.507263	0.484564	-2.06371	CA1-9 down vs CA10-18	1.15867	1
8014316	NM_002985 // CCL5 // chemokine (C-C motif) ligand 5 // 17q11.2-q12 // 6352 /// E	CCL5	NM_002985	0.0258952	1	0.141546	0.48459	-2.0636	CA1-9 down vs CA10-18	6.02863	1
8175696	NM_000808 // GABRA3 // gamma-aminobutyric acid (GABA) A receptor, alpha 3 // Xq2	GABRA3	NM_000808	0.0214467	1	0.128562	0.485322	-2.06049	CA1-9 down vs CA10-18	6.49738	1
8116835	NM_145649 // GCNT2 // glucosaminyl (N-acetyl) transferase 2, I-branching enzyme	GCNT2	NM_145649	0.092299	1	0.267206	0.485387	-2.06021	CA1-9 down vs CA10-18	3.20616	1
7909586	NM_006243 // PPP2R5A // protein phosphatase 2, regulatory subunit B', alpha isof	PPP2R5A	NM_006243	2.46364e-05	0.711229	0.00261481	0.485413	-2.0601	CA1-9 down vs CA10-18	34.221	1
8165911	NM_005647 // TBL1X // transducin (beta)-like 1X-linked // Xp22.3 // 6907 /// ENS	TBL1X	NM_005647	0.00936858	1	0.0834063	0.485616	-2.05924	CA1-9 down vs CA10-18	8.71517	1
8139128	---		---	0.0237186	1	0.135718	0.485684	-2.05895	CA1-9 down vs CA10-18	6.24535	1
7987475	NM_004573 // PLCB2 // phospholipase C, beta 2 // 15q15 // 5330 /// ENST000002604	PLCB2	NM_004573	0.0198508	1	0.122888	0.485887	-2.05809	CA1-9 down vs CA10-18	6.69349	1
8027247	NM_031218 // ZNF93 // zinc finger protein 93 // 19p12 // 81931 /// ENST000003437	ZNF93	NM_031218	0.0594343	1	0.21442	0.486028	-2.05749	CA1-9 down vs CA10-18	4.11693	1
8024013	BC052236 // C19orf21 // chromosome 19 open reading frame 21 // 19p13.3 // 126353	C19orf21	BC052236	0.0768416	1	0.242574	0.486605	-2.05505	CA1-9 down vs CA10-18	3.57671	1
7907572	NM_020318 // PAPPA2 // pappalysin 2 // 1q23-q25 // 60676 /// NM_021936 // PAPPA2	PAPPA2	NM_020318	0.0833866	1	0.253746	0.487147	-2.05277	CA1-9 down vs CA10-18	3.40991	1
7940191	NM_004177 // STX3 // syntaxin 3 // 11q12.1 // 6809 /// ENST00000337979 // STX3 /	STX3	NM_004177	0.00816345	1	0.0780071	0.487188	-2.0526	CA1-9 down vs CA10-18	9.10954	1
7956046	NM_201444 // DGKA // diacylglycerol kinase, alpha 80kDa // 12q13.3 // 1606 /// N	DGKA	NM_201444	0.26997	1	0.478538	0.48738	-2.05179	CA1-9 down vs CA10-18	1.30579	1
8059413	NM_014689 // DOCK10 // dedicator of cytokinesis 10 // 2q36.2 // 55619 /// ENST00	DOCK10	NM_014689	0.283492	1	0.493266	0.487966	-2.04932	CA1-9 down vs CA10-18	1.23163	1
7949619	NM_001532 // SLC29A2 // solute carrier family 29 (nucleoside transporters), memb	SLC29A2	NM_001532	0.00802792	1	0.0773817	0.488423	-2.04741	CA1-9 down vs CA10-18	9.158	1
8092578	NM_004454 // ETV5 // ets variant gene 5 (ets-related molecule) // 3q28 // 2119 /	ETV5	NM_004454	0.087677	1	0.260769	0.488528	-2.04697	CA1-9 down vs CA10-18	3.30876	1
8113358	NM_005668 // ST8SIA4 // ST8 alpha-N-acetyl-neuraminide alpha-2,8-sialyltransfera	ST8SIA4	NM_005668	0.308871	1	0.518225	0.488537	-2.04693	CA1-9 down vs CA10-18	1.10462	1
8121861	NM_181782 // NCOA7 // nuclear receptor coactivator 7 // 6q22.31-q22.32 // 135112	NCOA7	NM_181782	7.9003e-05	1	0.00569885	0.488644	-2.04648	CA1-9 down vs CA10-18	27.5843	1
7896750	---		---	0.0644999	1	0.223056	0.489078	-2.04466	CA1-9 down vs CA10-18	3.94229	1
8006820	NM_006148 // LASP1 // LIM and SH3 protein 1 // 17q11-q21.3 // 3927 /// ENST00000	LASP1	NM_006148	0.00768205	1	0.0752537	0.489292	-2.04377	CA1-9 down vs CA10-18	9.28601	1
8005475	NM_001037330 // TRIM16L // tripartite motif-containing 16-like // 17p11.2 // 147	TRIM16L	NM_001037330	0.0494027	1	0.195371	0.49009	-2.04044	CA1-9 down vs CA10-18	4.52062	1
7931863	NM_024701 // ASB13 // ankyrin repeat and SOCS box-containing 13 // 10p15.1 // 79	ASB13	NM_024701	1.95876e-05	0.565474	0.00230806	0.490427	-2.03904	CA1-9 down vs CA10-18	35.6461	1
8117458	NM_007048 // BTN3A1 // butyrophilin, subfamily 3, member A1 // 6p22.1 // 11119 /	BTN3A1	NM_007048	0.0362245	1	0.167002	0.490593	-2.03835	CA1-9 down vs CA10-18	5.22603	1
8093219	NM_203314 // BDH1 // 3-hydroxybutyrate dehydrogenase, type 1 // 3q29 // 622 ///	BDH1	NM_203314	0.0653489	1	0.224377	0.490987	-2.03671	CA1-9 down vs CA10-18	3.9146	1
8027268	BC067843 // ZNF66 // zinc finger protein 66 // 19p12 // 7617	ZNF66	BC067843	0.0313064	1	0.156013	0.491045	-2.03647	CA1-9 down vs CA10-18	5.56986	1
8129637	NM_004665 // VNN2 // vanin 2 // 6q23-q24 // 8875 /// NM_078488 // VNN2 // vanin	VNN2	NM_004665	0.00706087	1	0.0724	0.491075	-2.03635	CA1-9 down vs CA10-18	9.53327	1
8163000	---		---	0.390637	1	0.592296	0.491124	-2.03615	CA1-9 down vs CA10-18	0.77859	1
8012953	NM_006470 // TRIM16 // tripartite motif-containing 16 // 17p11.2 // 10626 /// EN	TRIM16	NM_006470	0.00227244	1	0.0396393	0.491168	-2.03596	CA1-9 down vs CA10-18	13.1457	1
8049471	NM_020311 // CXCR7 // chemokine (C-X-C motif) receptor 7 // 2q37.3 // 57007 ///	CXCR7	NM_020311	1.76822e-07	0.00510467	0.000102093	0.491503	-2.03458	CA1-9 down vs CA10-18	76.1245	1
8017850	NM_017983 // WIPI1 // WD repeat domain, phosphoinositide interacting 1 // 17q24.	WIPI1	NM_017983	4.06435e-05	1	0.00361027	0.492646	-2.02986	CA1-9 down vs CA10-18	31.2496	1
8013319	NM_006613 // GRAP // GRB2-related adaptor protein // 17p11.2 // 10750 /// ENST00	GRAP	NM_006613	0.129954	1	0.321533	0.493269	-2.02729	CA1-9 down vs CA10-18	2.54856	1
8059680	NM_000867 // HTR2B // 5-hydroxytryptamine (serotonin) receptor 2B // 2q36.3-q37.	HTR2B	NM_000867	0.0888227	1	0.262473	0.493435	-2.02661	CA1-9 down vs CA10-18	3.28274	1
8018975	NM_005567 // LGALS3BP // lectin, galactoside-binding, soluble, 3 binding protein	LGALS3BP	NM_005567	0.0763494	1	0.241923	0.49357	-2.02606	CA1-9 down vs CA10-18	3.58993	1
8176709	NM_032576 // CYorf15B // chromosome Y open reading frame 15B // Yq11.222 // 8466	CYorf15B	NM_032576	0.306803	1	0.516448	0.494068	-2.02401	CA1-9 down vs CA10-18	1.11442	1
7904953	---		---	0.0656756	1	0.22491	0.495094	-2.01982	CA1-9 down vs CA10-18	3.90405	1
8131844	NM_001005340 // GPNMB // glycoprotein (transmembrane) nmb // 7p15 // 10457 /// N	GPNMB	NM_001005340	0.0793084	1	0.247225	0.495827	-2.01683	CA1-9 down vs CA10-18	3.51194	1
7958884	NM_016816 // OAS1 // 2',5'-oligoadenylate synthetase 1, 40/46kDa // 12q24.1 // 4	OAS1	NM_016816	0.000491994	1	0.0166228	0.495895	-2.01656	CA1-9 down vs CA10-18	18.9583	1
8116992	AY358259 // UNQ9364 // FLFF9364 // 6p23 // 100130515	UNQ9364	AY358259	0.000501963	1	0.0167141	0.497089	-2.01171	CA1-9 down vs CA10-18	18.8744	1
8010161	NM_006640 // SEPT9 // septin 9 // 17q25 // 10801 /// NM_001113491 // SEPT9 // se	2009-09-09	NM_006640	0.0564553	1	0.208922	0.497263	-2.01101	CA1-9 down vs CA10-18	4.22797	1
7950307	NM_003355 // UCP2 // uncoupling protein 2 (mitochondrial, proton carrier) // 11q	UCP2	NM_003355	0.000178795	1	0.00921718	0.498032	-2.0079	CA1-9 down vs CA10-18	23.4831	1
8014891	NM_012481 // IKZF3 // IKAROS family zinc finger 3 (Aiolos) // 17q21 // 22806 ///	IKZF3	NM_012481	0.288289	1	0.498033	0.498257	-2.007	CA1-9 down vs CA10-18	1.20646	1
8135211	AK298753 // MGC35361 // hypothetical MGC35361 // 7q22.1 // 222234 /// AK297455 /	MGC35361	AK298753	0.00596843	1	0.066143	0.498628	-2.0055	CA1-9 down vs CA10-18	10.0347	1
8025551	NM_018381 // C19orf66 // chromosome 19 open reading frame 66 // 19p13.2 // 55337	C19orf66	NM_018381	0.00760974	1	0.0748248	0.499079	-2.00369	CA1-9 down vs CA10-18	9.31361	1
7947138	NM_022725 // FANCF // Fanconi anemia, complementation group F // 11p15 // 2188 /	FANCF	NM_022725	0.11372	1	0.298075	0.499338	-2.00265	CA1-9 down vs CA10-18	2.79965	1
8060949	NM_022096 // ANKRD5 // ankyrin repeat domain 5 // 20pter-q11.23 // 63926 /// NM_	ANKRD5	NM_022096	0.00362342	1	0.0504071	0.499588	-2.00165	CA1-9 down vs CA10-18	11.5925	1
8117343	NM_000410 // HFE // hemochromatosis // 6p21.3 // 3077 /// NM_139006 // HFE // he	HFE	NM_000410	0.0201362	1	0.123841	0.499678	-2.00129	CA1-9 down vs CA10-18	6.65713	1
8057990	NM_153697 // ANKRD44 // ankyrin repeat domain 44 // 2q33.1 // 91526 /// ENST0000	ANKRD44	NM_153697	0.0308286	1	0.154754	0.499841	-2.00064	CA1-9 down vs CA10-18	5.60654	1
7943984	NM_006006 // ZBTB16 // zinc finger and BTB domain containing 16 // 11q23.1 // 77	ZBTB16	NM_006006	0.0537261	1	0.203954	0.49991	-2.00036	CA1-9 down vs CA10-18	4.33588	1
8134745	NM_012447 // STAG3 // stromal antigen 3 // 7q22.1 // 10734 /// NM_178831 // tcag	STAG3	NM_012447	0.0518585	1	0.199907	0.500028	-1.99989	CA1-9 down vs CA10-18	4.41348	1
8163825	NM_005658 // TRAF1 // TNF receptor-associated factor 1 // 9q33-q34 // 7185 /// E	TRAF1	NM_005658	0.0604956	1	0.216242	0.500044	-1.99983	CA1-9 down vs CA10-18	4.07893	1
8044021	NM_016232 // IL1RL1 // interleukin 1 receptor-like 1 // 2q12 // 9173 /// NM_0038	IL1RL1	NM_016232	0.015964	1	0.109913	0.501069	-1.99573	CA1-9 down vs CA10-18	7.25812	1
7966851	NM_016281 // TAOK3 // TAO kinase 3 // 12q // 51347 /// ENST00000392533 // TAOK3	TAOK3	NM_016281	0.0224194	1	0.131603	0.501327	-1.99471	CA1-9 down vs CA10-18	6.3859	1
8160297	NM_001122 // ADFP // adipose differentiation-related protein // 9p22.1 // 123 //	ADFP	NM_001122	0.121736	1	0.309693	0.502868	-1.98859	CA1-9 down vs CA10-18	2.67061	1
8107520	NM_014350 // TNFAIP8 // tumor necrosis factor, alpha-induced protein 8 // 5q23.1	TNFAIP8	NM_014350	0.0202969	1	0.12444	0.504286	-1.983	CA1-9 down vs CA10-18	6.63691	1
7919984	NM_003944 // SELENBP1 // selenium binding protein 1 // 1q21-q22 // 8991 /// ENST	SELENBP1	NM_003944	0.0934728	1	0.269174	0.504766	-1.98111	CA1-9 down vs CA10-18	3.18108	1
8074980	NM_000853 // GSTT1 // glutathione S-transferase theta 1 // 22q11.23 // 2952 ///	GSTT1	NM_000853	0.0714139	1	0.233826	0.50501	-1.98016	CA1-9 down vs CA10-18	3.7283	1
8062557	NM_015568 // PPP1R16B // protein phosphatase 1, regulatory (inhibitor) subunit 1	PPP1R16B	NM_015568	0.101964	1	0.281522	0.505192	-1.97945	CA1-9 down vs CA10-18	3.01012	1
8173156	---		---	0.0439775	1	0.184426	0.505339	-1.97887	CA1-9 down vs CA10-18	4.781	1
8171921	NM_000109 // DMD // dystrophin // Xp21.2 // 1756 /// NM_004010 // DMD // dystrop	DMD	NM_000109	0.0738794	1	0.237633	0.505766	-1.9772	CA1-9 down vs CA10-18	3.65781	1
8136200	NM_016352 // CPA4 // carboxypeptidase A4 // 7q32 // 51200 /// ENST00000222482 //	CPA4	NM_016352	0.43948	1	0.632354	0.506422	-1.97464	CA1-9 down vs CA10-18	0.628568	1
8163795	NM_005047 // PSMD5 // proteasome (prosome, macropain) 26S subunit, non-ATPase, 5	PSMD5	NM_005047	0.0137914	1	0.102132	0.506594	-1.97397	CA1-9 down vs CA10-18	7.64722	1
8141688	NM_001084 // PLOD3 // procollagen-lysine, 2-oxoglutarate 5-dioxygenase 3 // 7q22	PLOD3	NM_001084	0.0018925	1	0.0355231	0.50667	-1.97367	CA1-9 down vs CA10-18	13.7813	1
7943413	NM_001165 // BIRC3 // baculoviral IAP repeat-containing 3 // 11q22 // 330 /// NM	BIRC3	NM_001165	0.32165	1	0.531098	0.50674	-1.9734	CA1-9 down vs CA10-18	1.04598	1
8101992	NM_022154 // SLC39A8 // solute carrier family 39 (zinc transporter), member 8 //	SLC39A8	NM_022154	7.03501e-05	1	0.00533054	0.507518	-1.97038	CA1-9 down vs CA10-18	28.202	1
8072798	NM_013385 // CYTH4 // cytohesin 4 // 22q12.3-q13.1 // 27128 /// ENST00000248901	CYTH4	NM_013385	0.0744453	1	0.238518	0.507563	-1.9702	CA1-9 down vs CA10-18	3.64203	1
7919800	NM_004079 // CTSS // cathepsin S // 1q21 // 1520 /// ENST00000368985 // CTSS //	CTSS	NM_004079	0.0359097	1	0.166112	0.507813	-1.96923	CA1-9 down vs CA10-18	5.24638	1
7933842	NM_178505 // TMEM26 // transmembrane protein 26 // 10q21.2 // 219623 /// ENST000	TMEM26	NM_178505	0.0594619	1	0.21442	0.50792	-1.96881	CA1-9 down vs CA10-18	4.11593	1
8176719	NM_004681 // EIF1AY // eukaryotic translation initiation factor 1A, Y-linked //	EIF1AY	NM_004681	0.380262	1	0.58284	0.508277	-1.96743	CA1-9 down vs CA10-18	0.814211	1
8021653	NM_002640 // SERPINB8 // serpin peptidase inhibitor, clade B (ovalbumin), member	SERPINB8	NM_002640	0.234268	1	0.443189	0.508542	-1.96641	CA1-9 down vs CA10-18	1.5279	1
8079677	NM_177938 // PH-4 // hypoxia-inducible factor prolyl 4-hydroxylase // 3p21.31 //	PH-4	NM_177938	0.0200999	1	0.123671	0.509101	-1.96425	CA1-9 down vs CA10-18	6.66171	1
8149749	NM_003840 // TNFRSF10D // tumor necrosis factor receptor superfamily, member 10d	TNFRSF10D	NM_003840	0.0314776	1	0.156569	0.509211	-1.96382	CA1-9 down vs CA10-18	5.55686	1
7933437	AY704141 // PTPN20B // protein tyrosine phosphatase, non-receptor type 20B // 10	PTPN20B	AY704141	0.051978	1	0.200234	0.509234	-1.96373	CA1-9 down vs CA10-18	4.40842	1
8177011	NM_004192 // ASMTL // acetylserotonin O-methyltransferase-like // Xp22.3; Yp11.3	ASMTL	NM_004192	2.68741e-05	0.775827	0.00270323	0.509599	-1.96233	CA1-9 down vs CA10-18	33.6914	1
7907430	NM_000639 // FASLG // Fas ligand (TNF superfamily, member 6) // 1q23 // 356 ///	FASLG	NM_000639	0.0566959	1	0.209227	0.510153	-1.9602	CA1-9 down vs CA10-18	4.21875	1
8105899	NM_001038603 // MARVELD2 // MARVEL domain containing 2 // 5q13.2 // 153562 /// N	MARVELD2	NM_001038603	0.0374794	1	0.170033	0.510821	-1.95763	CA1-9 down vs CA10-18	5.1469	1
8177498	NM_001038603 // MARVELD2 // MARVEL domain containing 2 // 5q13.2 // 153562 /// N	MARVELD2	NM_001038603	0.0374794	1	0.170033	0.510821	-1.95763	CA1-9 down vs CA10-18	5.1469	1
7917707	NM_005665 // EVI5 // ecotropic viral integration site 5 // 1p22.1 // 7813 /// EN	EVI5	NM_005665	0.258414	1	0.466872	0.510868	-1.95745	CA1-9 down vs CA10-18	1.37322	1
7966127	NM_003006 // SELPLG // selectin P ligand // 12q24 // 6404 /// ENST00000388962 //	SELPLG	NM_003006	0.313189	1	0.522506	0.511933	-1.95338	CA1-9 down vs CA10-18	1.08443	1
8043725	NM_001079 // ZAP70 // zeta-chain (TCR) associated protein kinase 70kDa // 2q12 /	ZAP70	NM_001079	0.37003	1	0.574734	0.512291	-1.95202	CA1-9 down vs CA10-18	0.850788	1
8118310	NM_005345 // HSPA1A // heat shock 70kDa protein 1A // 6p21.3 // 3303 /// ENST000	HSPA1A	NM_005345	0.200875	1	0.4056	0.51254	-1.95107	CA1-9 down vs CA10-18	1.77962	1
8166072	NM_021109 // TMSB4X // thymosin beta 4, X-linked // Xq21.3-q22 // 7114 /// NM_18	TMSB4X	NM_021109	0.0499378	1	0.196411	0.512711	-1.95042	CA1-9 down vs CA10-18	4.49675	1
8141150	NM_133436 // ASNS // asparagine synthetase // 7q21.3 // 440 /// NM_183356 // ASN	ASNS	NM_133436	0.0777771	1	0.244354	0.512918	-1.94963	CA1-9 down vs CA10-18	3.55186	1
7917532	NM_004120 // GBP2 // guanylate binding protein 2, interferon-inducible // 1p22.2	GBP2	NM_004120	0.0681776	1	0.228358	0.513008	-1.94929	CA1-9 down vs CA10-18	3.82529	1
8031297	NM_014218 // KIR2DL1 // killer cell immunoglobulin-like receptor, two domains, l	KIR2DL1	NM_014218	0.0221468	1	0.130707	0.513209	-1.94852	CA1-9 down vs CA10-18	6.41657	1
8094789	NM_014988 // LIMCH1 // LIM and calponin homology domains 1 // 4p13 // 22998 ///	LIMCH1	NM_014988	0.291593	1	0.501455	0.513367	-1.94792	CA1-9 down vs CA10-18	1.18945	1
8016739	NM_005749 // TOB1 // transducer of ERBB2, 1 // 17q21 // 10140 /// ENST0000026895	TOB1	NM_005749	0.0533475	1	0.203285	0.513667	-1.94679	CA1-9 down vs CA10-18	4.35136	1
8136473	NM_015905 // TRIM24 // tripartite motif-containing 24 // 7q32-q34 // 8805 /// NM	TRIM24	NM_015905	0.0102702	1	0.0876415	0.513693	-1.94669	CA1-9 down vs CA10-18	8.45614	1
8118158	NM_001623 // AIF1 // allograft inflammatory factor 1 // 6p21.3 // 199 /// NM_032	AIF1	NM_001623	0.156773	1	0.355697	0.513762	-1.94643	CA1-9 down vs CA10-18	2.20756	1
8177996	NM_001623 // AIF1 // allograft inflammatory factor 1 // 6p21.3 // 199 /// NM_032	AIF1	NM_001623	0.156773	1	0.355697	0.513762	-1.94643	CA1-9 down vs CA10-18	2.20756	1
8179276	NM_001623 // AIF1 // allograft inflammatory factor 1 // 6p21.3 // 199 /// NM_032	AIF1	NM_001623	0.156773	1	0.355697	0.513762	-1.94643	CA1-9 down vs CA10-18	2.20756	1
7917530	---		---	0.0385201	1	0.172409	0.513821	-1.9462	CA1-9 down vs CA10-18	5.08356	1
8133670	NM_000941 // POR // P450 (cytochrome) oxidoreductase // 7q11.2 // 5447 /// ENST0	POR	NM_000941	0.0482541	1	0.193132	0.513913	-1.94585	CA1-9 down vs CA10-18	4.57288	1
7915592	M77840 // RNU5F // RNA, U5F small nuclear // 1p34.1 // 26828 /// M77840 // RNU5F	RNU5F	M77840	0.131132	1	0.323062	0.514338	-1.94425	CA1-9 down vs CA10-18	2.53184	1
8179322	NM_005345 // HSPA1A // heat shock 70kDa protein 1A // 6p21.3 // 3303 /// ENST000	HSPA1A	NM_005345	0.208235	1	0.413931	0.514388	-1.94406	CA1-9 down vs CA10-18	1.71974	1
7923233	NM_017596 // KIF21B // kinesin family member 21B // 1pter-q31.3 // 23046 /// ENS	KIF21B	NM_017596	0.127607	1	0.318207	0.514499	-1.94364	CA1-9 down vs CA10-18	2.58244	1
7920642	NM_001018016 // MUC1 // mucin 1, cell surface associated // 1q21 // 4582 /// NM_	MUC1	NM_001018016	0.00977257	1	0.08557	0.514689	-1.94292	CA1-9 down vs CA10-18	8.59575	1
8079229	NM_145044 // ZNF501 // zinc finger protein 501 // 3p21.31 // 115560 /// ENST0000	ZNF501	NM_145044	0.106886	1	0.288568	0.515338	-1.94047	CA1-9 down vs CA10-18	2.91862	1
8038933	NM_025040 // ZNF614 // zinc finger protein 614 // 19q13.33 // 80110 /// ENST0000	ZNF614	NM_025040	0.00356158	1	0.0499851	0.51547	-1.93998	CA1-9 down vs CA10-18	11.6482	1
8002303	NM_000903 // NQO1 // NAD(P)H dehydrogenase, quinone 1 // 16q22.1 // 1728 /// NM_	NQO1	NM_000903	0.257207	1	0.465654	0.515585	-1.93955	CA1-9 down vs CA10-18	1.38049	1
8029368	NM_001037813 // ZNF284 // zinc finger protein 284 // 19q13.31 // 342909 /// ENST	ZNF284	NM_001037813	0.0167899	1	0.112644	0.515669	-1.93923	CA1-9 down vs CA10-18	7.12584	1
7926875	NM_012342 // BAMBI // BMP and activin membrane-bound inhibitor homolog (Xenopus	BAMBI	NM_012342	0.358151	1	0.564116	0.515904	-1.93835	CA1-9 down vs CA10-18	0.89517	1
7934161	NM_005041 // PRF1 // perforin 1 (pore forming protein) // 10q22 // 5551 /// NM_0	PRF1	NM_005041	0.149341	1	0.346875	0.516532	-1.93599	CA1-9 down vs CA10-18	2.29446	1
8037079	NM_152296 // ATP1A3 // ATPase, Na+/K+ transporting, alpha 3 polypeptide // 19q13	ATP1A3	NM_152296	0.25951	1	0.467857	0.516894	-1.93463	CA1-9 down vs CA10-18	1.36665	1
8156848	NM_173198 // NR4A3 // nuclear receptor subfamily 4, group A, member 3 // 9q22 //	NR4A3	NM_173198	0.0603604	1	0.216068	0.517216	-1.93343	CA1-9 down vs CA10-18	4.08373	1
8171373	NM_017856 // GEMIN8 // gem (nuclear organelle) associated protein 8 // Xp22.2 //	GEMIN8	NM_017856	0.0030649	1	0.0463735	0.517289	-1.93315	CA1-9 down vs CA10-18	12.1388	1
7978644	NM_020529 // NFKBIA // nuclear factor of kappa light polypeptide gene enhancer i	NFKBIA	NM_020529	1.86604e-05	0.538708	0.00226348	0.517488	-1.93241	CA1-9 down vs CA10-18	35.9528	1
8106068	NM_022132 // MCCC2 // methylcrotonoyl-Coenzyme A carboxylase 2 (beta) // 5q12-q1	MCCC2	NM_022132	8.61565e-05	1	0.00596272	0.517682	-1.93169	CA1-9 down vs CA10-18	27.1286	1
8177601	NM_022132 // MCCC2 // methylcrotonoyl-Coenzyme A carboxylase 2 (beta) // 5q12-q1	MCCC2	NM_022132	8.61565e-05	1	0.00596272	0.517682	-1.93169	CA1-9 down vs CA10-18	27.1286	1
7989023	NM_004580 // RAB27A // RAB27A, member RAS oncogene family // 15q15-q21.1 // 5873	RAB27A	NM_004580	0.0265475	1	0.143232	0.51794	-1.93073	CA1-9 down vs CA10-18	5.96773	1
8101774	NM_183049 // TMSL3 // thymosin-like 3 // 4q22.1 // 7117 /// NM_021109 // TMSB4X	TMSL3	NM_183049	0.043082	1	0.182426	0.51824	-1.92961	CA1-9 down vs CA10-18	4.82756	1
7994541	NM_014387 // LAT // linker for activation of T cells // 16p11.2 // 27040 /// NM_	LAT	NM_014387	0.345494	1	0.552955	0.518394	-1.92904	CA1-9 down vs CA10-18	0.944876	1
8109629	NM_001040442 // FABP6 // fatty acid binding protein 6, ileal // 5q33.3-q34 // 21	FABP6	NM_001040442	0.0577266	1	0.211084	0.519072	-1.92652	CA1-9 down vs CA10-18	4.17977	1
8091103	NM_006286 // TFDP2 // transcription factor Dp-2 (E2F dimerization partner 2) //	TFDP2	NM_006286	0.0522297	1	0.200864	0.519307	-1.92564	CA1-9 down vs CA10-18	4.3978	1
8112439	NM_176816 // CCDC125 // coiled-coil domain containing 125 // 5q13.2 // 202243 //	CCDC125	NM_176816	0.0852077	1	0.256506	0.519599	-1.92456	CA1-9 down vs CA10-18	3.36624	1
7923131	NM_144977 // DENND1B // DENN/MADD domain containing 1B // 1q31.3 // 163486 /// E	DENND1B	NM_144977	0.108138	1	0.290321	0.520414	-1.92155	CA1-9 down vs CA10-18	2.89617	1
8103911	NM_002199 // IRF2 // interferon regulatory factor 2 // 4q34.1-q35.1 // 3660 ///	IRF2	NM_002199	0.0170438	1	0.113425	0.520764	-1.92025	CA1-9 down vs CA10-18	7.08667	1
7958019	NM_018370 // DRAM // damage-regulated autophagy modulator // 12q23.2 // 55332 //	DRAM	NM_018370	0.28963	1	0.499508	0.521374	-1.91801	CA1-9 down vs CA10-18	1.19953	1
8038048	NM_144577 // CCDC114 // coiled-coil domain containing 114 // 19q13.32 // 93233 /	CCDC114	NM_144577	0.0148437	1	0.10573	0.521556	-1.91734	CA1-9 down vs CA10-18	7.45064	1
8109677	NM_198904 // GABRG2 // gamma-aminobutyric acid (GABA) A receptor, gamma 2 // 5q3	GABRG2	NM_198904	0.0434361	1	0.18322	0.521783	-1.91651	CA1-9 down vs CA10-18	4.80902	1
8036373	NM_152655 // ZNF585A // zinc finger protein 585A // 19q13.12 // 199704 /// NM_19	ZNF585A	NM_152655	0.0354164	1	0.164818	0.521837	-1.91631	CA1-9 down vs CA10-18	5.27868	1
7943803	NM_001037954 // DIXDC1 // DIX domain containing 1 // 11q23.1 // 85458 /// NM_033	DIXDC1	NM_001037954	0.00269924	1	0.0433852	0.522457	-1.91403	CA1-9 down vs CA10-18	12.5615	1
7908968	NM_017773 // LAX1 // lymphocyte transmembrane adaptor 1 // 1q32.1 // 54900 /// E	LAX1	NM_017773	0.262328	1	0.470938	0.522789	-1.91282	CA1-9 down vs CA10-18	1.34994	1
8118111	NM_006674 // HCP5 // HLA complex P5 // 6p21.3 // 10866 /// ENST00000383320 // HC	HCP5	NM_006674	0.00276949	1	0.0439053	0.522805	-1.91276	CA1-9 down vs CA10-18	12.4755	1
8177628	NM_176816 // CCDC125 // coiled-coil domain containing 125 // 5q13.2 // 202243 //	CCDC125	NM_176816	0.0977657	1	0.275011	0.522828	-1.91267	CA1-9 down vs CA10-18	3.09243	1
8087485	NM_003335 // UBA7 // ubiquitin-like modifier activating enzyme 7 // 3p21 // 7318	UBA7	NM_003335	0.0686593	1	0.229093	0.522881	-1.91248	CA1-9 down vs CA10-18	3.81051	1
8044584	NM_012455 // PSD4 // pleckstrin and Sec7 domain containing 4 // 2q13 // 23550 //	PSD4	NM_012455	0.216152	1	0.422877	0.523343	-1.91079	CA1-9 down vs CA10-18	1.65827	1
8018579	NM_001988 // EVPL // envoplakin // 17q25 // 2125 /// ENST00000301607 // EVPL //	EVPL	NM_001988	2.50191e-05	0.722278	0.00263605	0.523623	-1.90977	CA1-9 down vs CA10-18	34.1267	1
7952950	BC033133 // LOC100049716 // hypothetical protein LOC100049716 // 12p13.33 // 100	LOC100049716	BC033133	2.22231e-05	0.64156	0.00249245	0.523782	-1.90919	CA1-9 down vs CA10-18	34.8566	1
8066493	NM_003064 // SLPI // secretory leukocyte peptidase inhibitor // 20q12 // 6590 //	SLPI	NM_003064	0.0347643	1	0.163481	0.524013	-1.90835	CA1-9 down vs CA10-18	5.3222	1
8166619	NM_002363 // MAGEB1 // melanoma antigen family B, 1 // Xp21.3 // 4112 /// NM_177	MAGEB1	NM_002363	0.000982635	1	0.0249496	0.52413	-1.90792	CA1-9 down vs CA10-18	16.1872	1
7902553	NM_006417 // IFI44 // interferon-induced protein 44 // 1p31.1 // 10561 /// ENST0	IFI44	NM_006417	0.134242	1	0.327344	0.525007	-1.90474	CA1-9 down vs CA10-18	2.48854	1
8037621	NM_012155 // EML2 // echinoderm microtubule associated protein like 2 // 19q13.3	EML2	NM_012155	0.000226024	1	0.0105413	0.525291	-1.90371	CA1-9 down vs CA10-18	22.3827	1
7924760	NM_002221 // ITPKB // inositol 1,4,5-trisphosphate 3-kinase B // 1q42.13 // 3707	ITPKB	NM_002221	0.0011032	1	0.0265402	0.525516	-1.90289	CA1-9 down vs CA10-18	15.7473	1
8143221	NM_020632 // ATP6V0A4 // ATPase, H+ transporting, lysosomal V0 subunit a4 // 7q3	ATP6V0A4	NM_020632	0.0195537	1	0.121902	0.526116	-1.90072	CA1-9 down vs CA10-18	6.732	1
8037991	NM_000234 // LIG1 // ligase I, DNA, ATP-dependent // 19q13.2-q13.3 // 3978 /// E	LIG1	NM_000234	0.0387195	1	0.172819	0.526407	-1.89967	CA1-9 down vs CA10-18	5.07165	1
7953981	NM_001987 // ETV6 // ets variant gene 6 (TEL oncogene) // 12p13 // 2120 /// ENST	ETV6	NM_001987	0.0838564	1	0.254304	0.526745	-1.89845	CA1-9 down vs CA10-18	3.39853	1
8117537	NM_003495 // HIST1H4I // histone cluster 1, H4i // 6p21.33 // 8294 /// ENST00000	HIST1H4I	NM_003495	0.0261076	1	0.142088	0.526848	-1.89808	CA1-9 down vs CA10-18	6.00861	1
8163569	NM_030767 // AKNA // AT-hook transcription factor // 9q32 // 80709 /// ENST00000	AKNA	NM_030767	0.0685289	1	0.228924	0.526909	-1.89786	CA1-9 down vs CA10-18	3.8145	1
8102362	NM_052864 // TIFA // TRAF-interacting protein with forkhead-associated domain //	TIFA	NM_052864	0.0550332	1	0.206362	0.527003	-1.89752	CA1-9 down vs CA10-18	4.28342	1
8117640	NM_025231 // ZSCAN16 // zinc finger and SCAN domain containing 16 // 6p22.1 // 8	ZSCAN16	NM_025231	0.00420131	1	0.0548565	0.527812	-1.89461	CA1-9 down vs CA10-18	11.1197	1
8024062	NM_001928 // CFD // complement factor D (adipsin) // 19p13.3 // 1675 /// ENST000	CFD	NM_001928	1.56302e-05	0.451228	0.00204258	0.528409	-1.89247	CA1-9 down vs CA10-18	37.0895	1
7914270	NM_006762 // LAPTM5 // lysosomal multispanning membrane protein 5 // 1p34 // 780	LAPTM5	NM_006762	0.501552	1	0.682757	0.528516	-1.89209	CA1-9 down vs CA10-18	0.472793	1
8036557	---		---	0.00345564	1	0.0491918	0.528655	-1.89159	CA1-9 down vs CA10-18	11.746	1
8123864	NM_003220 // TFAP2A // transcription factor AP-2 alpha (activating enhancer bind	TFAP2A	NM_003220	0.281384	1	0.491163	0.528961	-1.8905	CA1-9 down vs CA10-18	1.24287	1
8130408	NM_015553 // PIP3-E // phosphoinositide-binding protein PIP3-E // 6q25.2 // 2603	PIP3-E	NM_015553	0.269449	1	0.477985	0.529518	-1.88851	CA1-9 down vs CA10-18	1.30874	1
8069582	NM_002772 // PRSS7 // protease, serine, 7 (enterokinase) // 21q21|21q21.1 // 565	PRSS7	NM_002772	0.0344116	1	0.16275	0.529674	-1.88796	CA1-9 down vs CA10-18	5.34613	1
7970262	NM_001008895 // CUL4A // cullin 4A // 13q34 // 8451 /// NM_003589 // CUL4A // cu	CUL4A	NM_001008895	0.0165802	1	0.111967	0.529839	-1.88736	CA1-9 down vs CA10-18	7.15871	1
8039829	NM_014219 // KIR2DL2 // killer cell immunoglobulin-like receptor, two domains, l	KIR2DL2	NM_014219	0.0240865	1	0.136341	0.530268	-1.88584	CA1-9 down vs CA10-18	6.20714	1
8160647	NM_004323 // BAG1 // BCL2-associated athanogene // 9p12 // 573 /// ENST000002241	BAG1	NM_004323	0.000906883	1	0.0238441	0.530288	-1.88577	CA1-9 down vs CA10-18	16.496	1
8029580	NM_006509 // RELB // v-rel reticuloendotheliosis viral oncogene homolog B // 19q	RELB	NM_006509	0.00151297	1	0.031582	0.530378	-1.88545	CA1-9 down vs CA10-18	14.5799	1
8055486	---		---	0.0441744	1	0.184795	0.530423	-1.88529	CA1-9 down vs CA10-18	4.77092	1
8102311	NM_001226 // CASP6 // caspase 6, apoptosis-related cysteine peptidase // 4q25 //	CASP6	NM_001226	0.0238807	1	0.135897	0.530772	-1.88405	CA1-9 down vs CA10-18	6.22843	1
8122457	NM_003764 // STX11 // syntaxin 11 // 6q24.2 // 8676 /// ENST00000367568 // STX11	STX11	NM_003764	0.0343977	1	0.162711	0.531689	-1.8808	CA1-9 down vs CA10-18	5.34708	1
8154059	NM_003070 // SMARCA2 // SWI/SNF related, matrix associated, actin dependent regu	SMARCA2	NM_003070	1.10085e-05	0.317804	0.00166931	0.532202	-1.87899	CA1-9 down vs CA10-18	39.4142	1
8157605	---		---	0.0345318	1	0.163029	0.532318	-1.87858	CA1-9 down vs CA10-18	5.33794	1
7907079	NM_052862 // RCSD1 // RCSD domain containing 1 // 1q22-q24 // 92241 /// ENST0000	RCSD1	NM_052862	0.184673	1	0.387366	0.532384	-1.87834	CA1-9 down vs CA10-18	1.92182	1
7997048	NM_007242 // DDX19B // DEAD (Asp-Glu-Ala-As) box polypeptide 19B // 16q22.1 // 1	DDX19B	NM_007242	0.00349104	1	0.0494034	0.532427	-1.87819	CA1-9 down vs CA10-18	11.7129	1
8064539	NM_019609 // CPXM1 // carboxypeptidase X (M14 family), member 1 // 20p13-p12.3 /	CPXM1	NM_019609	0.120026	1	0.307401	0.532589	-1.87762	CA1-9 down vs CA10-18	2.69726	1
8046020	NM_021007 // SCN2A // sodium channel, voltage-gated, type II, alpha subunit // 2	SCN2A	NM_021007	0.0992587	1	0.276673	0.533074	-1.87591	CA1-9 down vs CA10-18	3.06268	1
8167334	NM_000377 // WAS // Wiskott-Aldrich syndrome (eczema-thrombocytopenia) // Xp11.4	WAS	NM_000377	0.155136	1	0.353972	0.533375	-1.87485	CA1-9 down vs CA10-18	2.22626	1
7950864	NM_001014811 // ME3 // malic enzyme 3, NADP(+)-dependent, mitochondrial // 11cen	ME3	NM_001014811	0.0066109	1	0.0699085	0.533578	-1.87414	CA1-9 down vs CA10-18	9.72836	1
8055941	NM_019845 // RPRM // reprimo, TP53 dependent G2 arrest mediator candidate // 2q2	RPRM	NM_019845	0.0409872	1	0.177756	0.533616	-1.87401	CA1-9 down vs CA10-18	4.94101	1
8113073	NM_020801 // ARRDC3 // arrestin domain containing 3 // 5q14.3 // 57561 /// ENST0	ARRDC3	NM_020801	9.78537e-06	0.282494	0.00155216	0.53363	-1.87396	CA1-9 down vs CA10-18	40.2186	1
7922976	NM_000963 // PTGS2 // prostaglandin-endoperoxide synthase 2 (prostaglandin G/H s	PTGS2	NM_000963	0.291944	1	0.501644	0.534226	-1.87187	CA1-9 down vs CA10-18	1.18766	1
7941879	NM_198517 // TBC1D10C // TBC1 domain family, member 10C // 11q13.1 // 374403 ///	TBC1D10C	NM_198517	0.0791675	1	0.246919	0.534688	-1.87025	CA1-9 down vs CA10-18	3.51557	1
7938629	NM_000922 // PDE3B // phosphodiesterase 3B, cGMP-inhibited // 11p15.1 // 5140 //	PDE3B	NM_000922	0.000755614	1	0.0216622	0.534972	-1.86926	CA1-9 down vs CA10-18	17.2105	1
7926715	NM_020752 // GPR158 // G protein-coupled receptor 158 // 10p12.1 // 57512 /// EN	GPR158	NM_020752	0.000346314	1	0.013474	0.535376	-1.86785	CA1-9 down vs CA10-18	20.4619	1
7933379	NM_001042357 // PTPN20B // protein tyrosine phosphatase, non-receptor type 20B /	PTPN20B	NM_001042357	0.05085	1	0.198296	0.535767	-1.86648	CA1-9 down vs CA10-18	4.45675	1
8024111	NM_004368 // CNN2 // calponin 2 // 19p13.3 // 1265 /// NM_201277 // CNN2 // calp	CNN2	NM_004368	0.0471618	1	0.191116	0.536913	-1.8625	CA1-9 down vs CA10-18	4.62394	1
8012605	NM_201433 // GAS7 // growth arrest-specific 7 // 17p13.1 // 8522 /// NM_201432 /	GAS7	NM_201433	0.099624	1	0.277289	0.537732	-1.85966	CA1-9 down vs CA10-18	3.05548	1
8140864	NM_000786 // CYP51A1 // cytochrome P450, family 51, subfamily A, polypeptide 1 /	CYP51A1	NM_000786	0.0901105	1	0.264239	0.53803	-1.85863	CA1-9 down vs CA10-18	3.25396	1
8075785	NM_024955 // FOXRED2 // FAD-dependent oxidoreductase domain containing 2 // 22q1	FOXRED2	NM_024955	0.269035	1	0.477786	0.53898	-1.85536	CA1-9 down vs CA10-18	1.3111	1
8121257	NM_001198 // PRDM1 // PR domain containing 1, with ZNF domain // 6q21-q22.1 // 6	PRDM1	NM_001198	0.0293304	1	0.151123	0.539108	-1.85492	CA1-9 down vs CA10-18	5.72599	1
7923141	NM_144977 // DENND1B // DENN/MADD domain containing 1B // 1q31.3 // 163486 /// E	DENND1B	NM_144977	0.106331	1	0.287965	0.539191	-1.85463	CA1-9 down vs CA10-18	2.92869	1
8026830	NM_015122 // FCHO1 // FCH domain only 1 // 19p13.11 // 23149 /// ENST00000252771	FCHO1	NM_015122	0.103578	1	0.283532	0.539384	-1.85397	CA1-9 down vs CA10-18	2.97955	1
8113234	NM_000439 // PCSK1 // proprotein convertase subtilisin/kexin type 1 // 5q15-q21	PCSK1	NM_000439	0.0456032	1	0.187779	0.539473	-1.85366	CA1-9 down vs CA10-18	4.69922	1
8173437	NM_001025265 // LOC158830 // similar to Ab2-183 // Xq13.1 // 158830 /// ENST0000	LOC158830	NM_001025265	0.234995	1	0.443718	0.539504	-1.85356	CA1-9 down vs CA10-18	1.52294	1
8124437	NM_021018 // HIST1H3F // histone cluster 1, H3f // 6p22.1 // 8968 /// ENST000002	HIST1H3F	NM_021018	0.00224723	1	0.0393542	0.539742	-1.85274	CA1-9 down vs CA10-18	13.184	1
8025672	NM_020428 // SLC44A2 // solute carrier family 44, member 2 // 19p13.1 // 57153 /	SLC44A2	NM_020428	0.00825803	1	0.0782443	0.540627	-1.8497	CA1-9 down vs CA10-18	9.07626	1
8009685	NM_004252 // SLC9A3R1 // solute carrier family 9 (sodium/hydrogen exchanger), me	SLC9A3R1	NM_004252	0.0064479	1	0.0691187	0.54069	-1.84949	CA1-9 down vs CA10-18	9.80279	1
8165438	NM_013379 // DPP7 // dipeptidyl-peptidase 7 // 9q34.3 // 29952 /// ENST000003715	DPP7	NM_013379	0.0131346	1	0.0993146	0.540862	-1.8489	CA1-9 down vs CA10-18	7.7788	1
8124950	NM_002341 // LTB // lymphotoxin beta (TNF superfamily, member 3) // 6p21.3 // 40	LTB	NM_002341	0.0625212	1	0.21969	0.541025	-1.84834	CA1-9 down vs CA10-18	4.00853	1
8178512	NM_002341 // LTB // lymphotoxin beta (TNF superfamily, member 3) // 6p21.3 // 40	LTB	NM_002341	0.0625212	1	0.21969	0.541025	-1.84834	CA1-9 down vs CA10-18	4.00853	1
8179768	NM_002341 // LTB // lymphotoxin beta (TNF superfamily, member 3) // 6p21.3 // 40	LTB	NM_002341	0.0625212	1	0.21969	0.541025	-1.84834	CA1-9 down vs CA10-18	4.00853	1
8038919	NM_021632 // ZNF350 // zinc finger protein 350 // 19q13.33 // 59348 /// ENST0000	ZNF350	NM_021632	0.0112827	1	0.0922351	0.541118	-1.84803	CA1-9 down vs CA10-18	8.19449	1
7903742	NM_000850 // GSTM4 // glutathione S-transferase M4 // 1p13.3 // 2948 /// NM_1471	GSTM4	NM_000850	0.0417024	1	0.179607	0.541354	-1.84722	CA1-9 down vs CA10-18	4.90154	1
8048319	NM_007127 // VIL1 // villin 1 // 2q35-q36 // 7429 /// ENST00000392114 // VIL1 //	VIL1	NM_007127	0.0417853	1	0.179754	0.542053	-1.84484	CA1-9 down vs CA10-18	4.89701	1
8014257	ENST00000361112 // SLFN12L // schlafen family member 12-like // 17q12 // 342615	SLFN12L	ENST00000361112	0.201749	1	0.406725	0.542131	-1.84457	CA1-9 down vs CA10-18	1.77236	1
8014248	NM_144682 // SLFN13 // schlafen family member 13 // 17q12 // 146857 /// ENST0000	SLFN13	NM_144682	0.041054	1	0.177903	0.542134	-1.84456	CA1-9 down vs CA10-18	4.93729	1
8042310	NM_003038 // SLC1A4 // solute carrier family 1 (glutamate/neutral amino acid tra	SLC1A4	NM_003038	0.0239431	1	0.136021	0.542314	-1.84395	CA1-9 down vs CA10-18	6.22196	1
8104066	AF090937 // SORBS2 // sorbin and SH3 domain containing 2 // 4q35.1 // 8470	SORBS2	AF090937	0.0354269	1	0.164825	0.5435	-1.83993	CA1-9 down vs CA10-18	5.27799	1
7913187	NM_181719 // TMCO4 // transmembrane and coiled-coil domains 4 // 1p36.13 // 2551	TMCO4	NM_181719	0.0148687	1	0.105798	0.543583	-1.83964	CA1-9 down vs CA10-18	7.44615	1
8119722	NM_015089 // PARC // p53-associated parkin-like cytoplasmic protein // 6p21.1 //	PARC	NM_015089	0.0542833	1	0.205005	0.54362	-1.83952	CA1-9 down vs CA10-18	4.31334	1
8055143	BC132694 // LOC440905 // hypothetical protein LOC440905 // 2q21.1 // 440905 ///	LOC440905	BC132694	0.000141924	1	0.00812936	0.543889	-1.83861	CA1-9 down vs CA10-18	24.5999	1
8084951	NM_198565 // LRRC33 // leucine rich repeat containing 33 // 3q29 // 375387 /// E	LRRC33	NM_198565	0.323093	1	0.532324	0.54452	-1.83648	CA1-9 down vs CA10-18	1.03956	1
8013068	BC031263 // PLD6 // phospholipase D family, member 6 // 17p11.2 // 201164 /// EN	PLD6	BC031263	0.00871746	1	0.0803935	0.545008	-1.83484	CA1-9 down vs CA10-18	8.92055	1
7963353	NM_002281 // KRT81 // keratin 81 // 12q13 // 3887 /// ENST00000327741 // KRT81 /	KRT81	NM_002281	0.00282915	1	0.0443792	0.545434	-1.8334	CA1-9 down vs CA10-18	12.4043	1
7933263	NM_001042389 // PTPN20A // protein tyrosine phosphatase, non-receptor type 20A /	PTPN20A	NM_001042389	0.0513112	1	0.198966	0.545476	-1.83326	CA1-9 down vs CA10-18	4.43684	1
8171119	NM_004192 // ASMTL // acetylserotonin O-methyltransferase-like // Xp22.3; Yp11.3	ASMTL	NM_004192	2.56446e-05	0.740335	0.00266307	0.54559	-1.83288	CA1-9 down vs CA10-18	33.976	1
7906107	NM_022367 // SEMA4A // sema domain, immunoglobulin domain (Ig), transmembrane do	SEMA4A	NM_022367	0.104476	1	0.284834	0.545714	-1.83246	CA1-9 down vs CA10-18	2.96279	1
8031277	NM_015868 // KIR2DL3 // killer cell immunoglobulin-like receptor, two domains, l	KIR2DL3	NM_015868	0.0327074	1	0.159256	0.545901	-1.83183	CA1-9 down vs CA10-18	5.46589	1
7934997	NM_005398 // PPP1R3C // protein phosphatase 1, regulatory (inhibitor) subunit 3C	PPP1R3C	NM_005398	0.142009	1	0.337727	0.546269	-1.8306	CA1-9 down vs CA10-18	2.38555	1
8083494	NM_007288 // MME // membrane metallo-endopeptidase // 3q25.1-q25.2 // 4311 /// N	MME	NM_007288	0.374449	1	0.578413	0.546346	-1.83034	CA1-9 down vs CA10-18	0.834811	1
8122222	NM_018945 // PDE7B // phosphodiesterase 7B // 6q23-q24 // 27115 /// ENST00000308	PDE7B	NM_018945	0.122644	1	0.311125	0.54677	-1.82892	CA1-9 down vs CA10-18	2.65665	1
8010770	NM_001042422 // SLC16A3 // solute carrier family 16, member 3 (monocarboxylic ac	SLC16A3	NM_001042422	0.00812726	1	0.0778825	0.546821	-1.82875	CA1-9 down vs CA10-18	9.12239	1
8006028	---		---	0.0193468	1	0.121327	0.547008	-1.82813	CA1-9 down vs CA10-18	6.7592	1
8001373	NM_182854 // SNX20 // sorting nexin 20 // 16q12.1 // 124460 /// ENST00000330943	SNX20	NM_182854	0.0224632	1	0.131727	0.547068	-1.82793	CA1-9 down vs CA10-18	6.38101	1
8177229	NR_002923 // BCORL2 // BCL6 co-repressor-like 2 // Yq11.222 // 286554 /// ENST00	BCORL2	NR_002923	0.181693	1	0.384326	0.547133	-1.82771	CA1-9 down vs CA10-18	1.94969	1
8154670	NM_025103 // IFT74 // intraflagellar transport 74 homolog (Chlamydomonas) // 9p2	IFT74	NM_025103	0.0518027	1	0.199814	0.547736	-1.8257	CA1-9 down vs CA10-18	4.41585	1
7959893	NM_198827 // GPR133 // G protein-coupled receptor 133 // 12q24.33 // 283383 ///	GPR133	NM_198827	0.0347334	1	0.163416	0.549251	-1.82066	CA1-9 down vs CA10-18	5.32428	1
8015607	NM_139276 // STAT3 // signal transducer and activator of transcription 3 (acute-	STAT3	NM_139276	0.000270345	1	0.011614	0.549543	-1.8197	CA1-9 down vs CA10-18	21.5639	1
8140859	NM_006980 // MTERF // mitochondrial transcription termination factor // 7q21-q22	MTERF	NM_006980	5.51672e-05	1	0.00455034	0.549551	-1.81967	CA1-9 down vs CA10-18	29.5264	1
8079383	NM_001837 // CCR3 // chemokine (C-C motif) receptor 3 // 3p21.3 // 1232 /// NM_1	CCR3	NM_001837	0.0277867	1	0.146737	0.549841	-1.81871	CA1-9 down vs CA10-18	5.85665	1
8102249	NM_031279 // AGXT2L1 // alanine-glyoxylate aminotransferase 2-like 1 // 4q25 //	AGXT2L1	NM_031279	0.08142	1	0.250468	0.550072	-1.81794	CA1-9 down vs CA10-18	3.45835	1
8022176	NM_005559 // LAMA1 // laminin, alpha 1 // 18p11.31 // 284217 /// ENST00000389658	LAMA1	NM_005559	0.442992	1	0.635275	0.550128	-1.81776	CA1-9 down vs CA10-18	0.618794	1
7935401	---		---	0.316851	1	0.526395	0.550775	-1.81562	CA1-9 down vs CA10-18	1.06761	1
8001147	NM_198490 // RAB43 // RAB43, member RAS oncogene family // 3q21.3 // 339122 ///	RAB43	NM_198490	0.014896	1	0.105866	0.551682	-1.81264	CA1-9 down vs CA10-18	7.44128	1
7949776	NM_020441 // CORO1B // coronin, actin binding protein, 1B // 11q13.1 // 57175 //	CORO1B	NM_020441	0.000735201	1	0.0213526	0.552445	-1.81014	CA1-9 down vs CA10-18	17.3192	1
8139125	---		---	0.0973099	1	0.274547	0.552554	-1.80978	CA1-9 down vs CA10-18	3.10162	1
8029065	NM_000709 // BCKDHA // branched chain keto acid dehydrogenase E1, alpha polypept	BCKDHA	NM_000709	0.00206245	1	0.0371433	0.552699	-1.8093	CA1-9 down vs CA10-18	13.4806	1
8163807	NM_015651 // PHF19 // PHD finger protein 19 // 9q33.2 // 26147 /// NM_001009936	PHF19	NM_015651	0.0627792	1	0.220108	0.552789	-1.80901	CA1-9 down vs CA10-18	3.99975	1
8138277	AK075525 // VWDE // von Willebrand factor D and EGF domains // 7p21.3 // 221806	VWDE	AK075525	0.0337874	1	0.161625	0.553531	-1.80658	CA1-9 down vs CA10-18	5.38918	1
8120431	NM_003463 // PTP4A1 // protein tyrosine phosphatase type IVA, member 1 // 6q12 /	PTP4A1	NM_003463	0.00993612	1	0.086139	0.553692	-1.80606	CA1-9 down vs CA10-18	8.54899	1
8173869	NM_024921 // POF1B // premature ovarian failure, 1B // Xq21.1-q21.2 // 79983 ///	POF1B	NM_024921	0.0670468	1	0.226622	0.553886	-1.80542	CA1-9 down vs CA10-18	3.86046	1
8000590	NM_177534 // SULT1A1 // sulfotransferase family, cytosolic, 1A, phenol-preferrin	SULT1A1	NM_177534	0.0052561	1	0.0618651	0.554096	-1.80474	CA1-9 down vs CA10-18	10.4216	1
8123695	NM_206836 // PECI // peroxisomal D3,D2-enoyl-CoA isomerase // 6p24.3 // 10455 //	PECI	NM_206836	0.00214784	1	0.038181	0.554338	-1.80395	CA1-9 down vs CA10-18	13.34	1
8064613	NM_032034 // SLC4A11 // solute carrier family 4, sodium borate transporter, memb	SLC4A11	NM_032034	0.0375219	1	0.170167	0.554804	-1.80244	CA1-9 down vs CA10-18	5.14427	1
7905881	NM_207196 // ADAM15 // ADAM metallopeptidase domain 15 // 1q21.3 // 8751 /// NM_	ADAM15	NM_207196	0.0695391	1	0.230115	0.554843	-1.80231	CA1-9 down vs CA10-18	3.78384	1
8085431	NM_024923 // NUP210 // nucleoporin 210kDa // 3p25.1 // 23225 /// ENST00000254508	NUP210	NM_024923	0.0636912	1	0.222012	0.555568	-1.79996	CA1-9 down vs CA10-18	3.96907	1
8029969	NM_003009 // SEPW1 // selenoprotein W, 1 // 19q13.3 // 6415 /// AF015283 // SEPW	SEPW1	NM_003009	0.0336827	1	0.161392	0.555754	-1.79936	CA1-9 down vs CA10-18	5.39649	1
7899753	NM_005356 // LCK // lymphocyte-specific protein tyrosine kinase // 1p34.3 // 393	LCK	NM_005356	0.445345	1	0.636909	0.55588	-1.79895	CA1-9 down vs CA10-18	0.612316	1
7940391	NM_006725 // CD6 // CD6 molecule // 11q13 // 923 /// ENST00000313421 // CD6 // C	CD6	NM_006725	0.196741	1	0.400658	0.5559	-1.79888	CA1-9 down vs CA10-18	1.81448	1
7949104	NM_001098671 // RASGRP2 // RAS guanyl releasing protein 2 (calcium and DAG-regul	RASGRP2	NM_001098671	0.0742519	1	0.238122	0.555952	-1.79871	CA1-9 down vs CA10-18	3.64741	1
8015590	NM_012448 // STAT5B // signal transducer and activator of transcription 5B // 17	STAT5B	NM_012448	0.0089835	1	0.0817348	0.556361	-1.79739	CA1-9 down vs CA10-18	8.83459	1
7987574	NM_133639 // RHOV // ras homolog gene family, member V // 15q13.3 // 171177 ///	RHOV	NM_133639	0.0603619	1	0.216068	0.556628	-1.79653	CA1-9 down vs CA10-18	4.08367	1
7956166	NM_015292 // FAM62A // family with sequence similarity 62 (C2 domain containing)	FAM62A	NM_015292	0.000341185	1	0.0133465	0.556887	-1.7957	CA1-9 down vs CA10-18	20.5273	1
7925492	NM_014322 // OPN3 // opsin 3 // 1q43 // 23596 /// ENST00000366554 // OPN3 // ops	OPN3	NM_014322	0.0354387	1	0.164846	0.557025	-1.79525	CA1-9 down vs CA10-18	5.27721	1
8039842	NM_012312 // KIR2DS2 // killer cell immunoglobulin-like receptor, two domains, s	KIR2DS2	NM_012312	0.0254655	1	0.140335	0.557357	-1.79418	CA1-9 down vs CA10-18	6.06971	1
8142061	NM_019042 // PUS7 // pseudouridylate synthase 7 homolog (S. cerevisiae) // 7q22.	PUS7	NM_019042	5.60556e-05	1	0.00458433	0.557449	-1.79388	CA1-9 down vs CA10-18	29.4381	1
7920258	NM_014624 // S100A6 // S100 calcium binding protein A6 // 1q21 // 6277 /// ENST0	S100A6	NM_014624	0.102534	1	0.282097	0.557521	-1.79365	CA1-9 down vs CA10-18	2.99926	1
8135064	NM_030961 // TRIM56 // tripartite motif-containing 56 // 7q22.1 // 81844 /// ENS	TRIM56	NM_030961	0.00487102	1	0.0593807	0.557601	-1.7934	CA1-9 down vs CA10-18	10.6564	1
7923917	NM_005449 // FAIM3 // Fas apoptotic inhibitory molecule 3 // 1q32.1 // 9214 ///	FAIM3	NM_005449	0.163935	1	0.364834	0.557657	-1.79322	CA1-9 down vs CA10-18	2.1285	1
8018823	NM_001127198 // TMC6 // transmembrane channel-like 6 // 17q25.3 // 11322 /// NM_	TMC6	NM_001127198	0.0020956	1	0.0375065	0.557879	-1.7925	CA1-9 down vs CA10-18	13.4252	1
7905154	BC027999 // C1orf51 // chromosome 1 open reading frame 51 // 1q21.2 // 148523 //	C1orf51	BC027999	0.00867665	1	0.0802583	0.557879	-1.7925	CA1-9 down vs CA10-18	8.934	1
8112256	---		---	0.0619952	1	0.218794	0.558461	-1.79063	CA1-9 down vs CA10-18	4.02655	1
7945394	NM_001012302 // ANO9 // anoctamin 9 // 11p15.5 // 338440 /// ENST00000332826 //	ANO9	NM_001012302	0.00707936	1	0.0724761	0.558481	-1.79057	CA1-9 down vs CA10-18	9.52557	1
7986049	NM_022769 // CRTC3 // CREB regulated transcription coactivator 3 // 15q26.1 // 6	CRTC3	NM_022769	0.0158575	1	0.109415	0.558496	-1.79052	CA1-9 down vs CA10-18	7.27575	1
8023995	NM_005860 // FSTL3 // follistatin-like 3 (secreted glycoprotein) // 19p13 // 102	FSTL3	NM_005860	0.0982072	1	0.275551	0.558932	-1.78913	CA1-9 down vs CA10-18	3.08358	1
8029918	NM_014681 // DHX34 // DEAH (Asp-Glu-Ala-His) box polypeptide 34 // 19q13.3 // 97	DHX34	NM_014681	0.00152528	1	0.031667	0.559185	-1.78832	CA1-9 down vs CA10-18	14.5506	1
8048926	BC105007 // SP140L // SP140 nuclear body protein-like // 2q37.1 // 93349 /// BC0	SP140L	BC105007	0.179281	1	0.381434	0.559462	-1.78743	CA1-9 down vs CA10-18	1.97266	1
8112940	NM_012446 // SSBP2 // single-stranded DNA binding protein 2 // 5q14.1 // 23635 /	SSBP2	NM_012446	0.378688	1	0.581446	0.55988	-1.7861	CA1-9 down vs CA10-18	0.819742	1
8000574	NM_001042483 // NUPR1 // nuclear protein 1 // 16p11.2 // 26471 /// NM_012385 //	NUPR1	NM_001042483	0.0456434	1	0.187779	0.560031	-1.78562	CA1-9 down vs CA10-18	4.69725	1
7964646	NM_020700 // PPM1H // protein phosphatase 1H (PP2C domain containing) // 12q14.1	PPM1H	NM_020700	0.00401638	1	0.0535073	0.56025	-1.78492	CA1-9 down vs CA10-18	11.2626	1
8170553	NM_175868 // MAGEA6 // melanoma antigen family A, 6 // Xq28 // 4105 /// NM_00536	MAGEA6	NM_175868	0.0807996	1	0.249488	0.560396	-1.78445	CA1-9 down vs CA10-18	3.47392	1
7921275	NM_052939 // FCRL3 // Fc receptor-like 3 // 1q21-q22 // 115352 /// ENST000004058	FCRL3	NM_052939	0.0346247	1	0.16316	0.560455	-1.78426	CA1-9 down vs CA10-18	5.33164	1
7943998	NM_006169 // NNMT // nicotinamide N-methyltransferase // 11q23.1 // 4837 /// ENS	NNMT	NM_006169	0.350408	1	0.557781	0.560998	-1.78254	CA1-9 down vs CA10-18	0.925272	1
8010248	NM_001010982 // AFMID // arylformamidase // 17q25.3 // 125061 /// ENST0000032789	AFMID	NM_001010982	0.0110143	1	0.091005	0.56115	-1.78206	CA1-9 down vs CA10-18	8.26118	1
8113037	BC036480 // LOC645323 // hypothetical LOC645323 // 5q14.3 // 645323	LOC645323	BC036480	0.0735601	1	0.237222	0.56135	-1.78142	CA1-9 down vs CA10-18	3.66678	1
7903227	NM_017734 // PALMD // palmdelphin // 1p22-p21 // 54873 /// ENST00000263174 // PA	PALMD	NM_017734	0.0702921	1	0.23143	0.561359	-1.78139	CA1-9 down vs CA10-18	3.76132	1
8018494	NM_033452 // TRIM47 // tripartite motif-containing 47 // 17q24-q25 // 91107 ///	TRIM47	NM_033452	0.00108519	1	0.0263718	0.56193	-1.77958	CA1-9 down vs CA10-18	15.8095	1
8167965	NM_002444 // MSN // moesin // Xq11.2-q12 // 4478 /// ENST00000360270 // MSN // m	MSN	NM_002444	0.0715203	1	0.234061	0.561976	-1.77944	CA1-9 down vs CA10-18	3.72519	1
8164252	NM_170600 // SH2D3C // SH2 domain containing 3C // 9q34.11 // 10044 /// NM_00548	SH2D3C	NM_170600	0.111316	1	0.294797	0.562184	-1.77878	CA1-9 down vs CA10-18	2.8405	1
8046333	NM_024843 // CYBRD1 // cytochrome b reductase 1 // 2q31.1 // 79901 /// NM_001127	CYBRD1	NM_024843	0.0448363	1	0.186048	0.562613	-1.77742	CA1-9 down vs CA10-18	4.73738	1
8113113	BC035515 // C5orf36 // chromosome 5 open reading frame 36 // 5q15 // 285600 ///	C5orf36	BC035515	0.00556973	1	0.0636809	0.563281	-1.77531	CA1-9 down vs CA10-18	10.2444	1
8111952	BC013351 // C5orf28 // chromosome 5 open reading frame 28 // 5p12 // 64417 /// B	C5orf28	BC013351	1.82986e-05	0.528261	0.00222895	0.563305	-1.77524	CA1-9 down vs CA10-18	36.0772	1
8101971	NM_000944 // PPP3CA // protein phosphatase 3 (formerly 2B), catalytic subunit, a	PPP3CA	NM_000944	0.0481774	1	0.193132	0.563558	-1.77444	CA1-9 down vs CA10-18	4.57642	1
8068952	NM_020132 // AGPAT3 // 1-acylglycerol-3-phosphate O-acyltransferase 3 // 21q22.3	AGPAT3	NM_020132	0.00022921	1	0.0106097	0.563601	-1.7743	CA1-9 down vs CA10-18	22.318	1
8165217	NM_017617 // NOTCH1 // Notch homolog 1, translocation-associated (Drosophila) //	NOTCH1	NM_017617	0.0575048	1	0.21078	0.563802	-1.77367	CA1-9 down vs CA10-18	4.18809	1
8072735	NM_145343 // APOL1 // apolipoprotein L, 1 // 22q13.1 // 8542 /// NM_003661 // AP	APOL1	NM_145343	0.0552962	1	0.206888	0.563834	-1.77357	CA1-9 down vs CA10-18	4.27304	1
8030978	AK295079 // ZNF845 // zinc finger protein 845 // 19q13.41 // 91664	ZNF845	AK295079	0.00627052	1	0.0681899	0.563907	-1.77334	CA1-9 down vs CA10-18	9.88625	1
8012344	NM_032580 // HES7 // hairy and enhancer of split 7 (Drosophila) // 17p13.1 // 84	HES7	NM_032580	0.0293246	1	0.15112	0.564105	-1.77272	CA1-9 down vs CA10-18	5.72647	1
7990555	NM_138573 // NRG4 // neuregulin 4 // 15q24.2 // 145957 /// ENST00000357522 // NR	NRG4	NM_138573	0.118046	1	0.304655	0.564189	-1.77246	CA1-9 down vs CA10-18	2.7287	1
8055222	NM_001083538 // A26C1A // ANKRD26-like family C, member 1A // 2q21.1 // 445582 /	A26C1A	NM_001083538	0.000261044	1	0.0113666	0.564222	-1.77235	CA1-9 down vs CA10-18	21.7225	1
7981990	AF241255 // SNORD116@ // small nucleolar RNA, C/D box 116 cluster // 15q11.2 //	SNORD116@	AF241255	0.513788	1	0.693012	0.564533	-1.77137	CA1-9 down vs CA10-18	0.445939	1
7933442	AY704141 // PTPN20B // protein tyrosine phosphatase, non-receptor type 20B // 10	PTPN20B	AY704141	0.0234829	1	0.13512	0.564936	-1.77011	CA1-9 down vs CA10-18	6.27018	1
8018922	NM_004762 // CYTH1 // cytohesin 1 // 17q25 // 9267 /// NM_017456 // CYTH1 // cyt	CYTH1	NM_004762	0.221305	1	0.428667	0.564967	-1.77002	CA1-9 down vs CA10-18	1.61979	1
8044605	NR_015377 // LOC654433 // hypothetical LOC654433 // 2q13 // 654433 /// ENST00000	LOC654433	NR_015377	0.00898804	1	0.0817504	0.564971	-1.77	CA1-9 down vs CA10-18	8.83315	1
8073842	NM_017931 // TTC38 // tetratricopeptide repeat domain 38 // 22q13 // 55020 /// E	TTC38	NM_017931	0.0609559	1	0.217009	0.56498	-1.76997	CA1-9 down vs CA10-18	4.06269	1
8067358	AK097866 // RP11-429E11.3 // similar to OTTHUMP00000031441 // 20q13.33 // 100128	RP11-429E11.3	AK097866	0.0421578	1	0.180518	0.565055	-1.76974	CA1-9 down vs CA10-18	4.87681	1
8169995	AK295485 // FAM122C // family with sequence similarity 122C // Xq26.3 // 159091	FAM122C	AK295485	0.0104518	1	0.0884329	0.565395	-1.76867	CA1-9 down vs CA10-18	8.40711	1
8175775	NM_004988 // MAGEA1 // melanoma antigen family A, 1 (directs expression of antig	MAGEA1	NM_004988	0.0544856	1	0.205453	0.565466	-1.76845	CA1-9 down vs CA10-18	4.30522	1
8024623	NM_205843 // NFIC // nuclear factor I/C (CCAAT-binding transcription factor) //	NFIC	NM_205843	0.103487	1	0.283376	0.565574	-1.76812	CA1-9 down vs CA10-18	2.98126	1
8089926	---		---	0.0569644	1	0.209598	0.56563	-1.76794	CA1-9 down vs CA10-18	4.20852	1
8025199	NM_006702 // PNPLA6 // patatin-like phospholipase domain containing 6 // 19p13.3	PNPLA6	NM_006702	0.000906628	1	0.0238441	0.566364	-1.76565	CA1-9 down vs CA10-18	16.4971	1
8084717	NM_173216 // ST6GAL1 // ST6 beta-galactosamide alpha-2,6-sialyltranferase 1 // 3	ST6GAL1	NM_173216	0.00043984	1	0.0156762	0.5665	-1.76523	CA1-9 down vs CA10-18	19.4308	1
8145977	NM_021623 // PLEKHA2 // pleckstrin homology domain containing, family A (phospho	PLEKHA2	NM_021623	0.21589	1	0.422602	0.566599	-1.76492	CA1-9 down vs CA10-18	1.66025	1
8000013	NM_080663 // EXOD1 // exonuclease domain containing 1 // 16p12.2 // 112479 /// E	EXOD1	NM_080663	0.236214	1	0.44454	0.566742	-1.76447	CA1-9 down vs CA10-18	1.51468	1
8017547	NM_001099786 // ICAM2 // intercellular adhesion molecule 2 // 17q23-q25 // 3384	ICAM2	NM_001099786	0.375449	1	0.579253	0.566941	-1.76385	CA1-9 down vs CA10-18	0.831233	1
7922523	XM_001134097 // LOC730167 // similar to protein tyrosine phosphatase 4a1 // 1q25	LOC730167	XM_001134097	0.0333347	1	0.160657	0.567198	-1.76305	CA1-9 down vs CA10-18	5.42099	1
8025612	NM_022377 // ICAM4 // intercellular adhesion molecule 4 (Landsteiner-Wiener bloo	ICAM4	NM_022377	0.0459938	1	0.188715	0.567251	-1.76289	CA1-9 down vs CA10-18	4.68008	1
8032392	NM_199054 // MKNK2 // MAP kinase interacting serine/threonine kinase 2 // 19p13.	MKNK2	NM_199054	0.00433903	1	0.0559807	0.567277	-1.76281	CA1-9 down vs CA10-18	11.0179	1
8167942	NM_007157 // ZXDB // zinc finger, X-linked, duplicated B // Xp11.21 // 158586 //	ZXDB	NM_007157	0.000640648	1	0.0194478	0.568198	-1.75995	CA1-9 down vs CA10-18	17.8714	1
8140971	NM_152703 // SAMD9L // sterile alpha motif domain containing 9-like // 7q21.2-q2	SAMD9L	NM_152703	0.147331	1	0.344397	0.568979	-1.75753	CA1-9 down vs CA10-18	2.31887	1
8112865	NM_178276 // SERINC5 // serine incorporator 5 // 5q14.1 // 256987 /// ENST000003	SERINC5	NM_178276	0.1868	1	0.389638	0.569225	-1.75678	CA1-9 down vs CA10-18	1.90226	1
7952601	NM_005238 // ETS1 // v-ets erythroblastosis virus E26 oncogene homolog 1 (avian)	ETS1	NM_005238	0.326051	1	0.535228	0.569245	-1.75671	CA1-9 down vs CA10-18	1.02654	1
8028514	NM_013234 // EIF3K // eukaryotic translation initiation factor 3, subunit K // 1	EIF3K	NM_013234	0.00449793	1	0.0568026	0.570122	-1.75401	CA1-9 down vs CA10-18	10.9049	1
7896748	---		---	0.0174551	1	0.114761	0.570177	-1.75384	CA1-9 down vs CA10-18	7.0246	1
8029465	NM_005178 // BCL3 // B-cell CLL/lymphoma 3 // 19q13.1-q13.2 // 602 /// ENST00000	BCL3	NM_005178	0.00581356	1	0.0653035	0.570382	-1.75321	CA1-9 down vs CA10-18	10.1142	1
8161701	NM_013390 // TMEM2 // transmembrane protein 2 // 9q13-q21 // 23670 /// ENST00000	TMEM2	NM_013390	0.250692	1	0.459243	0.570533	-1.75275	CA1-9 down vs CA10-18	1.42055	1
8124446	---		---	0.000728063	1	0.0212133	0.570922	-1.75155	CA1-9 down vs CA10-18	17.358	1
8116818	NM_001718 // BMP6 // bone morphogenetic protein 6 // 6p24-p23 // 654 /// ENST000	BMP6	NM_001718	0.352447	1	0.559503	0.571197	-1.75071	CA1-9 down vs CA10-18	0.917253	1
8175365	---		---	0.0464989	1	0.189762	0.571221	-1.75064	CA1-9 down vs CA10-18	4.6556	1
7959102	NM_014365 // HSPB8 // heat shock 22kDa protein 8 // 12q24.23 // 26353 /// ENST00	HSPB8	NM_014365	0.234833	1	0.443718	0.571448	-1.74994	CA1-9 down vs CA10-18	1.52404	1
7950671	NM_080491 // GAB2 // GRB2-associated binding protein 2 // 11q14.1 // 9846 /// NM	GAB2	NM_080491	0.0025469	1	0.0418716	0.572166	-1.74775	CA1-9 down vs CA10-18	12.7572	1
8073062	NM_004900 // APOBEC3B // apolipoprotein B mRNA editing enzyme, catalytic polypep	APOBEC3B	NM_004900	0.31513	1	0.524441	0.572259	-1.74746	CA1-9 down vs CA10-18	1.07549	1
7973101	NM_005615 // RNASE6 // ribonuclease, RNase A family, k6 // 14q11.2 // 6039 /// E	RNASE6	NM_005615	0.0742328	1	0.238114	0.572626	-1.74634	CA1-9 down vs CA10-18	3.64794	1
8030993	NM_001008401 // ZNF761 // zinc finger protein 761 // 19q13.41 // 388561 /// ENST	ZNF761	NM_001008401	0.0586149	1	0.212821	0.573117	-1.74484	CA1-9 down vs CA10-18	4.14681	1
8031358	NM_012314 // KIR2DS4 // killer cell immunoglobulin-like receptor, two domains, s	KIR2DS4	NM_012314	0.0228442	1	0.132989	0.573144	-1.74476	CA1-9 down vs CA10-18	6.33893	1
8064790	NM_014737 // RASSF2 // Ras association (RalGDS/AF-6) domain family member 2 // 2	RASSF2	NM_014737	0.424991	1	0.620872	0.573364	-1.74409	CA1-9 down vs CA10-18	0.67025	1
8104068	---		---	0.0487283	1	0.193979	0.573612	-1.74334	CA1-9 down vs CA10-18	4.55113	1
8147228	NM_001359 // DECR1 // 2,4-dienoyl CoA reductase 1, mitochondrial // 8q21.3 // 16	DECR1	NM_001359	0.0818107	1	0.251068	0.573934	-1.74236	CA1-9 down vs CA10-18	3.44862	1
8140468	NM_017439 // PION // pigeon homolog (Drosophila) // 7q11.23 // 54103 /// ENST000	PION	NM_017439	0.0369211	1	0.168892	0.573939	-1.74235	CA1-9 down vs CA10-18	5.18172	1
8017378	NM_001915 // CYB561 // cytochrome b-561 // 17q11-qter // 1534 /// NM_001017916 /	CYB561	NM_001915	0.0507593	1	0.19813	0.573979	-1.74222	CA1-9 down vs CA10-18	4.46069	1
8087145	NM_001407 // CELSR3 // cadherin, EGF LAG seven-pass G-type receptor 3 (flamingo	CELSR3	NM_001407	0.074708	1	0.239054	0.574259	-1.74138	CA1-9 down vs CA10-18	3.63475	1
8176384	NM_003411 // ZFY // zinc finger protein, Y-linked // Yp11.3 // 7544 /// BC114960	ZFY	NM_003411	0.0493053	1	0.195182	0.574571	-1.74043	CA1-9 down vs CA10-18	4.525	1
7947027	NM_001040697 // UEVLD // UEV and lactate/malate dehyrogenase domains // 11p15.1	UEVLD	NM_001040697	0.239774	1	0.448463	0.574872	-1.73952	CA1-9 down vs CA10-18	1.49084	1
8005733	NR_003678 // C20orf191 // chromosome 20 open reading frame 191 // 20p11.1 // 149	C20orf191	NR_003678	0.0911715	1	0.265835	0.574908	-1.73941	CA1-9 down vs CA10-18	3.23062	1
8051372	NM_015955 // MEMO1 // mediator of cell motility 1 // 2p22-p21 // 51072 /// ENST0	MEMO1	NM_015955	1.03119e-09	2.97693e-05	1.56681e-06	0.57518	-1.73859	CA1-9 down vs CA10-18	158.342	1
7975799	NM_017791 // FLVCR2 // feline leukemia virus subgroup C cellular receptor family	FLVCR2	NM_017791	0.00215357	1	0.0382359	0.575403	-1.73791	CA1-9 down vs CA10-18	13.3307	1
8083737	---		---	0.0348032	1	0.163568	0.575509	-1.73759	CA1-9 down vs CA10-18	5.31958	1
7958913	NM_002535 // OAS2 // 2'-5'-oligoadenylate synthetase 2, 69/71kDa // 12q24.2 // 4	OAS2	NM_002535	0.241011	1	0.44986	0.575594	-1.73734	CA1-9 down vs CA10-18	1.48267	1
8176698	NM_001005852 // CYorf15A // chromosome Y open reading frame 15A // Yq11.222 // 2	CYorf15A	NM_001005852	0.280568	1	0.490209	0.575605	-1.7373	CA1-9 down vs CA10-18	1.24725	1
8071134	AK097861 // C22orf37 // chromosome 22 open reading frame 37 // 22q11.21 // 20029	C22orf37	AK097861	0.365753	1	0.57137	0.575713	-1.73698	CA1-9 down vs CA10-18	0.866525	1
8084732	NM_022147 // RTP4 // receptor (chemosensory) transporter protein 4 // 3q27.3 //	RTP4	NM_022147	0.00472453	1	0.0583659	0.575827	-1.73663	CA1-9 down vs CA10-18	10.7513	1
8140814	NM_018843 // SLC25A40 // solute carrier family 25, member 40 // 7q21.12 // 55972	SLC25A40	NM_018843	0.108432	1	0.290761	0.576325	-1.73513	CA1-9 down vs CA10-18	2.89093	1
7949792	NM_005608 // PTPRCAP // protein tyrosine phosphatase, receptor type, C-associate	PTPRCAP	NM_005608	0.166264	1	0.36725	0.576448	-1.73476	CA1-9 down vs CA10-18	2.1037	1
8007008	NM_003250 // THRA // thyroid hormone receptor, alpha (erythroblastic leukemia vi	THRA	NM_003250	0.00356959	1	0.0500104	0.576931	-1.73331	CA1-9 down vs CA10-18	11.6409	1
8075483	NM_052880 // PIK3IP1 // phosphoinositide-3-kinase interacting protein 1 // 22q12	PIK3IP1	NM_052880	0.0165148	1	0.11176	0.577037	-1.73299	CA1-9 down vs CA10-18	7.16906	1
8171802	NM_001037171 // ACOT9 // acyl-CoA thioesterase 9 // Xp22.11 // 23597 /// NM_0010	ACOT9	NM_001037171	0.437172	1	0.630689	0.577532	-1.7315	CA1-9 down vs CA10-18	0.63506	1
7975602	NM_006821 // ACOT2 // acyl-CoA thioesterase 2 // 14q24.3 // 10965 /// ENST000002	ACOT2	NM_006821	0.0213645	1	0.12828	0.577578	-1.73137	CA1-9 down vs CA10-18	6.50707	1
8014063	NM_006495 // EVI2B // ecotropic viral integration site 2B // 17q11.2 // 2124 ///	EVI2B	NM_006495	0.36108	1	0.566646	0.577585	-1.73135	CA1-9 down vs CA10-18	0.884028	1
8111203	BC093861 // FLJ34047 // hypothetical protein FLJ34047 // 5p15.1 // 285696 /// BC	FLJ34047	BC093861	0.0459498	1	0.188561	0.577842	-1.73058	CA1-9 down vs CA10-18	4.68223	1
7976726	NM_016337 // EVL // Enah/Vasp-like // 14q32.2 // 51466 /// ENST00000355449 // EV	EVL	NM_016337	0.0353464	1	0.164742	0.577844	-1.73057	CA1-9 down vs CA10-18	5.28332	1
8110721	NM_024786 // ZDHHC11 // zinc finger, DHHC-type containing 11 // 5p15.33 // 79844	ZDHHC11	NM_024786	0.0342129	1	0.162369	0.577896	-1.73042	CA1-9 down vs CA10-18	5.35974	1
8178086	NM_005346 // HSPA1B // heat shock 70kDa protein 1B // 6p21.3 // 3304 /// NM_0053	HSPA1B	NM_005346	0.342776	1	0.550337	0.577936	-1.73029	CA1-9 down vs CA10-18	0.955893	1
8179324	NM_005346 // HSPA1B // heat shock 70kDa protein 1B // 6p21.3 // 3304 /// NM_0053	HSPA1B	NM_005346	0.342776	1	0.550337	0.577936	-1.73029	CA1-9 down vs CA10-18	0.955893	1
8175177	NM_018388 // MBNL3 // muscleblind-like 3 (Drosophila) // Xq26.2 // 55796 /// NM_	MBNL3	NM_018388	0.00742063	1	0.0739476	0.57817	-1.7296	CA1-9 down vs CA10-18	9.3872	1
7973564	NM_176783 // PSME1 // proteasome (prosome, macropain) activator subunit 1 (PA28	PSME1	NM_176783	0.0735296	1	0.237198	0.578468	-1.7287	CA1-9 down vs CA10-18	3.66764	1
8064868	NM_019593 // RP5-1022P6.2 // hypothetical protein KIAA1434 // 20p12.3 // 56261 /	RP5-1022P6.2	NM_019593	7.6488e-06	0.220813	0.00133826	0.579233	-1.72642	CA1-9 down vs CA10-18	41.9401	1
8005043	ENST00000313495 // FLJ34690 // hypothetical protein FLJ34690 // 17p12 // 284034	FLJ34690	ENST00000313495	0.0224997	1	0.131807	0.579391	-1.72595	CA1-9 down vs CA10-18	6.37694	1
7983239	NM_001015001 // CKMT1A // creatine kinase, mitochondrial 1A // 15q15 // 548596 /	CKMT1A	NM_001015001	0.310706	1	0.520123	0.580003	-1.72413	CA1-9 down vs CA10-18	1.09599	1
7983256	NM_001015001 // CKMT1A // creatine kinase, mitochondrial 1A // 15q15 // 548596 /	CKMT1A	NM_001015001	0.310706	1	0.520123	0.580003	-1.72413	CA1-9 down vs CA10-18	1.09599	1
7965746	NM_017600 // GOLGA2L1 // golgi autoantigen, golgin subfamily a, 2-like 1 // 12q2	GOLGA2L1	NM_017600	0.00017222	1	0.00907201	0.580323	-1.72318	CA1-9 down vs CA10-18	23.6621	1
8163505	NM_031219 // HDHD3 // haloacid dehalogenase-like hydrolase domain containing 3 /	HDHD3	NM_031219	0.113714	1	0.298075	0.580389	-1.72298	CA1-9 down vs CA10-18	2.79976	1
8118314	NM_005346 // HSPA1B // heat shock 70kDa protein 1B // 6p21.3 // 3304 /// NM_0053	HSPA1B	NM_005346	0.345021	1	0.552497	0.580955	-1.7213	CA1-9 down vs CA10-18	0.946783	1
8056285	NM_022168 // IFIH1 // interferon induced with helicase C domain 1 // 2q24 // 641	IFIH1	NM_022168	0.159717	1	0.358969	0.58126	-1.7204	CA1-9 down vs CA10-18	2.17453	1
8102050	NM_178833 // NHEDC2 // Na+/H+ exchanger domain containing 2 // 4q24 // 133308 //	NHEDC2	NM_178833	0.00401718	1	0.0535073	0.581526	-1.71961	CA1-9 down vs CA10-18	11.2619	1
8103769	NM_000860 // HPGD // hydroxyprostaglandin dehydrogenase 15-(NAD) // 4q34-q35 //	HPGD	NM_000860	0.371566	1	0.575992	0.582127	-1.71784	CA1-9 down vs CA10-18	0.845203	1
7901460	NM_015696 // GPX7 // glutathione peroxidase 7 // 1p32 // 2882 /// ENST0000036131	GPX7	NM_015696	0.327774	1	0.536879	0.582489	-1.71677	CA1-9 down vs CA10-18	1.01903	1
8068410	NM_015955 // MEMO1 // mediator of cell motility 1 // 2p22-p21 // 51072 /// ENST0	MEMO1	NM_015955	1.83345e-10	5.29298e-06	4.79865e-07	0.582563	-1.71655	CA1-9 down vs CA10-18	200.121	1
7923662	NM_002646 // PIK3C2B // phosphoinositide-3-kinase, class 2, beta polypeptide //	PIK3C2B	NM_002646	0.120087	1	0.307454	0.58265	-1.7163	CA1-9 down vs CA10-18	2.6963	1
8039025	NR_003578 // ZNF702P // zinc finger protein 702 pseudogene // 19q13.41 // 79986	ZNF702P	NR_003578	0.00877587	1	0.0806335	0.58266	-1.71627	CA1-9 down vs CA10-18	8.90142	1
8117219	NM_018473 // THEM2 // thioesterase superfamily member 2 // 6p22.2 // 55856 /// E	THEM2	NM_018473	0.0435864	1	0.183532	0.582758	-1.71598	CA1-9 down vs CA10-18	4.8012	1
8075390	NM_174977 // SEC14L4 // SEC14-like 4 (S. cerevisiae) // 22q12.2 // 284904 /// EN	SEC14L4	NM_174977	0.0248691	1	0.13868	0.583077	-1.71504	CA1-9 down vs CA10-18	6.12807	1
8121212	---		---	0.0597701	1	0.214919	0.583403	-1.71408	CA1-9 down vs CA10-18	4.10482	1
8013788	NM_004475 // FLOT2 // flotillin 2 // 17q11-q12 // 2319 /// ENST00000394908 // FL	FLOT2	NM_004475	0.0294664	1	0.151275	0.583528	-1.71371	CA1-9 down vs CA10-18	5.71486	1
8124574	BC041661 // ZSCAN12 // zinc finger and SCAN domain containing 12 // 6p22.2-p21.3	ZSCAN12	BC041661	0.105338	1	0.286563	0.583985	-1.71237	CA1-9 down vs CA10-18	2.94685	1
8027260	NM_052852 // ZNF486 // zinc finger protein 486 // 19p12 // 90649 /// ENST0000031	ZNF486	NM_052852	0.000247304	1	0.0111019	0.584182	-1.7118	CA1-9 down vs CA10-18	21.9689	1
8137874	NM_032415 // CARD11 // caspase recruitment domain family, member 11 // 7p22 // 8	CARD11	NM_032415	0.133449	1	0.326246	0.584661	-1.71039	CA1-9 down vs CA10-18	2.49947	1
8155327	NM_000692 // ALDH1B1 // aldehyde dehydrogenase 1 family, member B1 // 9p11.1 //	ALDH1B1	NM_000692	0.43896	1	0.632051	0.585566	-1.70775	CA1-9 down vs CA10-18	0.630025	1
8170704	NM_000033 // ABCD1 // ATP-binding cassette, sub-family D (ALD), member 1 // Xq28	ABCD1	NM_000033	0.0784793	1	0.245649	0.58573	-1.70727	CA1-9 down vs CA10-18	3.53344	1
7941743	NM_024036 // LRFN4 // leucine rich repeat and fibronectin type III domain contai	LRFN4	NM_024036	6.57577e-06	0.189836	0.00119394	0.585813	-1.70703	CA1-9 down vs CA10-18	43.0231	1
8005809	NM_009587 // LGALS9 // lectin, galactoside-binding, soluble, 9 // 17q11.1 // 396	LGALS9	NM_009587	0.157015	1	0.355883	0.586367	-1.70542	CA1-9 down vs CA10-18	2.20481	1
8142036	NM_182691 // SRPK2 // SFRS protein kinase 2 // 7q22-q31.1 // 6733 /// NM_182692	SRPK2	NM_182691	0.0238939	1	0.135906	0.587152	-1.70314	CA1-9 down vs CA10-18	6.22706	1
8143766	AB039791 // ARP11 // actin-related Arp11 // 7q36.1 // 653857	ARP11	AB039791	0.000217608	1	0.0103495	0.58718	-1.70306	CA1-9 down vs CA10-18	22.5586	1
8017511	NM_000626 // CD79B // CD79b molecule, immunoglobulin-associated beta // 17q23 //	CD79B	NM_000626	0.000164377	1	0.00888783	0.587438	-1.70231	CA1-9 down vs CA10-18	23.8859	1
8060796	AK292708 // C20orf196 // chromosome 20 open reading frame 196 // 20p12.3 // 1498	C20orf196	AK292708	0.0114966	1	0.0929682	0.58752	-1.70207	CA1-9 down vs CA10-18	8.14264	1
8033605	NM_012335 // MYO1F // myosin IF // 19p13.3-p13.2 // 4542 /// ENST00000338257 //	MYO1F	NM_012335	0.0238469	1	0.135897	0.587567	-1.70193	CA1-9 down vs CA10-18	6.23195	1
8141490	NR_003613 // PMS2L1 // postmeiotic segregation increased 2-like 1 pseudogene //	PMS2L1	NR_003613	0.0626272	1	0.219923	0.588192	-1.70012	CA1-9 down vs CA10-18	4.00492	1
7905929	NM_004428 // EFNA1 // ephrin-A1 // 1q21-q22 // 1942 /// NM_182685 // EFNA1 // ep	EFNA1	NM_004428	0.138381	1	0.333244	0.58828	-1.69987	CA1-9 down vs CA10-18	2.43278	1
8036787	NM_003890 // FCGBP // Fc fragment of IgG binding protein // 19q13.1 // 8857 ///	FCGBP	NM_003890	0.00236519	1	0.0404747	0.588768	-1.69846	CA1-9 down vs CA10-18	13.0087	1
7968154	NM_016529 // ATP8A2 // ATPase, aminophospholipid transporter-like, class I, type	ATP8A2	NM_016529	0.100986	1	0.279653	0.588943	-1.69796	CA1-9 down vs CA10-18	3.02892	1
8085946	NM_005442 // EOMES // eomesodermin homolog (Xenopus laevis) // 3p21.3-p21.2 // 8	EOMES	NM_005442	0.0995978	1	0.277289	0.58906	-1.69762	CA1-9 down vs CA10-18	3.056	1
7977270	AK131040 // LOC388022 // hypothetical gene supported by AK131040 // 14q32.33 //	LOC388022	AK131040	0.0434146	1	0.183156	0.58911	-1.69748	CA1-9 down vs CA10-18	4.81014	1
8114010	NM_002198 // IRF1 // interferon regulatory factor 1 // 5q31.1 // 3659 /// ENST00	IRF1	NM_002198	0.159833	1	0.359167	0.589263	-1.69703	CA1-9 down vs CA10-18	2.17324	1
8173493	NM_001504 // CXCR3 // chemokine (C-X-C motif) receptor 3 // Xq13 // 2833 /// ENS	CXCR3	NM_001504	0.0953505	1	0.271815	0.589473	-1.69643	CA1-9 down vs CA10-18	3.14172	1
8006433	NM_002982 // CCL2 // chemokine (C-C motif) ligand 2 // 17q11.2-q12 // 6347 /// E	CCL2	NM_002982	0.0345442	1	0.163029	0.589481	-1.69641	CA1-9 down vs CA10-18	5.3371	1
8156373	NM_001083536 // FGD3 // FYVE, RhoGEF and PH domain containing 3 // --- // 89846	FGD3	NM_001083536	0.153606	1	0.352099	0.589526	-1.69628	CA1-9 down vs CA10-18	2.24396	1
8136987	NM_005435 // ARHGEF5 // Rho guanine nucleotide exchange factor (GEF) 5 // 7q33-q	ARHGEF5	NM_005435	0.0463742	1	0.189548	0.589824	-1.69542	CA1-9 down vs CA10-18	4.66161	1
8131803	NM_000600 // IL6 // interleukin 6 (interferon, beta 2) // 7p21 // 3569 /// ENST0	IL6	NM_000600	0.0729171	1	0.236203	0.590218	-1.69429	CA1-9 down vs CA10-18	3.68499	1
8065719	NM_007238 // PXMP4 // peroxisomal membrane protein 4, 24kDa // 20q11.22 // 11264	PXMP4	NM_007238	0.00523894	1	0.0618651	0.590405	-1.69375	CA1-9 down vs CA10-18	10.4316	1
8128939	NM_147686 // TRAF3IP2 // TRAF3 interacting protein 2 // 6q21 // 10758 /// NM_147	TRAF3IP2	NM_147686	0.0151342	1	0.106798	0.590926	-1.69226	CA1-9 down vs CA10-18	7.39915	1
7908793	NM_001114309 // ELF3 // E74-like factor 3 (ets domain transcription factor, epit	ELF3	NM_001114309	0.0215234	1	0.128753	0.591042	-1.69193	CA1-9 down vs CA10-18	6.48838	1
8030950	NM_018260 // ZNF701 // zinc finger protein 701 // 19q13.41 // 55762 /// ENST0000	ZNF701	NM_018260	0.191154	1	0.394257	0.591239	-1.69136	CA1-9 down vs CA10-18	1.86311	1
8101757	NM_198281 // GPRIN3 // GPRIN family member 3 // 4q22.1 // 285513 /// ENST0000033	GPRIN3	NM_198281	0.287613	1	0.49728	0.591255	-1.69132	CA1-9 down vs CA10-18	1.20997	1
7906486	NM_020125 // SLAMF8 // SLAM family member 8 // 1q23.2 // 56833 /// ENST000002897	SLAMF8	NM_020125	0.00206729	1	0.0372073	0.591761	-1.68987	CA1-9 down vs CA10-18	13.4725	1
7993776	NM_030941 // LOC81691 // exonuclease NEF-sp // 16p12.2 // 81691 /// ENST00000261	LOC81691	NM_030941	0.0432464	1	0.182736	0.592383	-1.6881	CA1-9 down vs CA10-18	4.81893	1
8097513	NM_002413 // MGST2 // microsomal glutathione S-transferase 2 // 4q28.3 // 4258 /	MGST2	NM_002413	0.262775	1	0.471417	0.592445	-1.68792	CA1-9 down vs CA10-18	1.34731	1
8136213	---		---	0.0556721	1	0.207621	0.592795	-1.68692	CA1-9 down vs CA10-18	4.2583	1
8124273	NM_030939 // C6orf62 // chromosome 6 open reading frame 62 // 6p22.2 // 81688 //	C6orf62	NM_030939	0.00181416	1	0.0347762	0.593032	-1.68625	CA1-9 down vs CA10-18	13.9304	1
8018864	NM_003955 // SOCS3 // suppressor of cytokine signaling 3 // 17q25.3 // 9021 ///	SOCS3	NM_003955	0.0237364	1	0.135743	0.593292	-1.68551	CA1-9 down vs CA10-18	6.24348	1
8139270	AK300412 // FLJ21767 // RAS p21 protein activator 4 pseudogene // 7p13 // 401331	FLJ21767	AK300412	0.0519015	1	0.199993	0.593315	-1.68545	CA1-9 down vs CA10-18	4.41165	1
8053009	NM_001080410 // FBXO41 // F-box protein 41 // 2p13.2 // 150726 /// ENST000002951	FBXO41	NM_001080410	0.00491509	1	0.0596975	0.594148	-1.68308	CA1-9 down vs CA10-18	10.6285	1
7927599	NM_001079516 // ASAH2B // N-acylsphingosine amidohydrolase (non-lysosomal cerami	ASAH2B	NM_001079516	0.310375	1	0.519944	0.594359	-1.68249	CA1-9 down vs CA10-18	1.09754	1
8163775	NM_001080497 // MEGF9 // multiple EGF-like-domains 9 // 9q32-q33.3 // 1955 /// E	MEGF9	NM_001080497	0.0766978	1	0.242438	0.594552	-1.68194	CA1-9 down vs CA10-18	3.58056	1
8106978	NM_173362 // RFESD // Rieske (Fe-S) domain containing // 5q15 // 317671 /// ENST	RFESD	NM_173362	0.020746	1	0.126167	0.594783	-1.68129	CA1-9 down vs CA10-18	6.58136	1
8003639	NM_152348 // WDR81 // WD repeat domain 81 // 17p13.3 // 124997 /// AK074111 // W	WDR81	NM_152348	0.000236739	1	0.0108655	0.59492	-1.6809	CA1-9 down vs CA10-18	22.1691	1
7939738	NM_000107 // DDB2 // damage-specific DNA binding protein 2, 48kDa // 11p12-p11 /	DDB2	NM_000107	0.0136181	1	0.101351	0.595415	-1.6795	CA1-9 down vs CA10-18	7.68123	1
8050702	NM_004881 // TP53I3 // tumor protein p53 inducible protein 3 // 2p23.3 // 9540 /	TP53I3	NM_004881	0.00601112	1	0.0665342	0.595489	-1.67929	CA1-9 down vs CA10-18	10.0132	1
7932214	NM_001039844 // ACBD7 // acyl-Coenzyme A binding domain containing 7 // 10p13 //	ACBD7	NM_001039844	0.296544	1	0.506096	0.595542	-1.67914	CA1-9 down vs CA10-18	1.16445	1
7904361	NM_017709 // FAM46C // family with sequence similarity 46, member C // 1p12 // 5	FAM46C	NM_017709	0.121178	1	0.309064	0.595571	-1.67906	CA1-9 down vs CA10-18	2.67926	1
8013341	NM_002404 // MFAP4 // microfibrillar-associated protein 4 // 17p11.2 // 4239 ///	MFAP4	NM_002404	0.0593018	1	0.214185	0.595755	-1.67854	CA1-9 down vs CA10-18	4.12173	1
7922412	NR_003943 // SNORD77 // small nucleolar RNA, C/D box 77 // 1q25.1 // 692197	SNORD77	NR_003943	0.0576358	1	0.210901	0.595846	-1.67829	CA1-9 down vs CA10-18	4.18317	1
8070297	NM_004449 // ERG // v-ets erythroblastosis virus E26 oncogene homolog (avian) //	ERG	NM_004449	0.193556	1	0.396972	0.596321	-1.67695	CA1-9 down vs CA10-18	1.84199	1
7909332	NM_001114752 // CD55 // CD55 molecule, decay accelerating factor for complement	CD55	NM_001114752	0.33212	1	0.540622	0.596354	-1.67686	CA1-9 down vs CA10-18	1.00032	1
8164521	NM_020145 // SH3GLB2 // SH3-domain GRB2-like endophilin B2 // 9q34 // 56904 ///	SH3GLB2	NM_020145	0.0180955	1	0.116854	0.596751	-1.67574	CA1-9 down vs CA10-18	6.93121	1
8163202	NM_153366 // SVEP1 // sushi, von Willebrand factor type A, EGF and pentraxin dom	SVEP1	NM_153366	0.252044	1	0.460726	0.597391	-1.67394	CA1-9 down vs CA10-18	1.41213	1
8018937	NM_025090 // USP36 // ubiquitin specific peptidase 36 // 17q25.3 // 57602 /// EN	USP36	NM_025090	0.00984831	1	0.0859628	0.597447	-1.67379	CA1-9 down vs CA10-18	8.57398	1
8038981	NM_030972 // ZNF611 // zinc finger protein 611 // 19q13.41 // 81856 /// BC028590	ZNF611	NM_030972	0.226207	1	0.433941	0.597473	-1.67372	CA1-9 down vs CA10-18	1.58424	1
7898655	NM_001785 // CDA // cytidine deaminase // 1p36.2-p35 // 978 /// ENST00000375071	CDA	NM_001785	0.0937909	1	0.269549	0.597612	-1.67333	CA1-9 down vs CA10-18	3.17434	1
8102006	NM_005908 // MANBA // mannosidase, beta A, lysosomal // 4q22-q25 // 4126 /// ENS	MANBA	NM_005908	0.000211696	1	0.0102541	0.598383	-1.67117	CA1-9 down vs CA10-18	22.6868	1
8067087	NM_020436 // SALL4 // sal-like 4 (Drosophila) // 20q13.13-q13.2 // 57167 /// ENS	SALL4	NM_020436	0.0539633	1	0.204624	0.598504	-1.67083	CA1-9 down vs CA10-18	4.32625	1
8055952	NM_006186 // NR4A2 // nuclear receptor subfamily 4, group A, member 2 // 2q22-q2	NR4A2	NM_006186	0.171424	1	0.373158	0.599299	-1.66862	CA1-9 down vs CA10-18	2.05028	1
8015511	NM_024119 // DHX58 // DEXH (Asp-Glu-X-His) box polypeptide 58 // 17q21.2 // 7913	DHX58	NM_024119	0.0331679	1	0.160228	0.60017	-1.6662	CA1-9 down vs CA10-18	5.43282	1
8101675	NM_004827 // ABCG2 // ATP-binding cassette, sub-family G (WHITE), member 2 // 4q	ABCG2	NM_004827	0.442238	1	0.634576	0.60058	-1.66506	CA1-9 down vs CA10-18	0.620882	1
7992841	---		---	0.0573936	1	0.210543	0.600802	-1.66444	CA1-9 down vs CA10-18	4.19227	1
8171052	NM_176786 // IL9R // interleukin 9 receptor // Xq28 and Yq12 // 3581 /// NM_0021	IL9R	NM_176786	0.0973176	1	0.274547	0.601033	-1.6638	CA1-9 down vs CA10-18	3.10146	1
8176972	NM_176786 // IL9R // interleukin 9 receptor // Xq28 and Yq12 // 3581 /// NM_0021	IL9R	NM_176786	0.0973176	1	0.274547	0.601033	-1.6638	CA1-9 down vs CA10-18	3.10146	1
7952205	NM_006500 // MCAM // melanoma cell adhesion molecule // 11q23.3 // 4162 /// ENST	MCAM	NM_006500	0.292734	1	0.502225	0.601033	-1.6638	CA1-9 down vs CA10-18	1.18364	1
8119582	NM_015349 // KIAA0240 // KIAA0240 // 6p21.1 // 23506 /// ENST00000394168 // KIAA	KIAA0240	NM_015349	0.000229456	1	0.0106097	0.601119	-1.66356	CA1-9 down vs CA10-18	22.313	1
7960253	NM_016533 // NINJ2 // ninjurin 2 // 12p13 // 4815 /// ENST00000305108 // NINJ2 /	NINJ2	NM_016533	3.40742e-05	0.983687	0.00316298	0.601483	-1.66256	CA1-9 down vs CA10-18	32.2747	1
7994292	NM_181078 // IL21R // interleukin 21 receptor // 16p11 // 50615 /// NM_021798 //	IL21R	NM_181078	0.00417616	1	0.0546022	0.60179	-1.66171	CA1-9 down vs CA10-18	11.1387	1
8171182	NM_005044 // PRKX // protein kinase, X-linked // Xp22.3 // 5613 /// ENST00000262	PRKX	NM_005044	0.0054374	1	0.0627638	0.602095	-1.66087	CA1-9 down vs CA10-18	10.3177	1
8003322	NM_000101 // CYBA // cytochrome b-245, alpha polypeptide // 16q24 // 1535 /// EN	CYBA	NM_000101	0.000602639	1	0.0188899	0.602418	-1.65998	CA1-9 down vs CA10-18	18.1199	1
7906177	NM_001105669 // TTC24 // tetratricopeptide repeat domain 24 // 1q23.1 // 164118	TTC24	NM_001105669	0.0693866	1	0.229787	0.602706	-1.65918	CA1-9 down vs CA10-18	3.78843	1
8127743	NM_004242 // HMGN3 // high mobility group nucleosomal binding domain 3 // 6q14.1	HMGN3	NM_004242	0.000256464	1	0.0112535	0.603024	-1.65831	CA1-9 down vs CA10-18	21.803	1
8024660	NM_006339 // HMG20B // high-mobility group 20B // 19p13.3 // 10362 /// ENST00000	HMG20B	NM_006339	0.000559731	1	0.0179943	0.603086	-1.65814	CA1-9 down vs CA10-18	18.4226	1
7930380	NM_016824 // ADD3 // adducin 3 (gamma) // 10q24.2-q24.3 // 120 /// NM_001121 //	ADD3	NM_016824	0.0161593	1	0.110478	0.603293	-1.65757	CA1-9 down vs CA10-18	7.22614	1
7972810	NM_024537 // CARS2 // cysteinyl-tRNA synthetase 2, mitochondrial (putative) // 1	CARS2	NM_024537	1.25007e-05	0.360882	0.00176903	0.603719	-1.6564	CA1-9 down vs CA10-18	38.5593	1
8027363	BC046415 // LOC730087 // similar to zinc finger protein 91 // 19p12 // 730087	LOC730087	BC046415	0.00676385	1	0.070774	0.603966	-1.65572	CA1-9 down vs CA10-18	9.6604	1
7997289	NM_033401 // CNTNAP4 // contactin associated protein-like 4 // 16q23.1 // 85445	CNTNAP4	NM_033401	0.0226871	1	0.132555	0.604005	-1.65562	CA1-9 down vs CA10-18	6.35618	1
7963614	NM_000889 // ITGB7 // integrin, beta 7 // 12q13.13 // 3695 /// ENST00000267082 /	ITGB7	NM_000889	0.0786852	1	0.24608	0.604149	-1.65522	CA1-9 down vs CA10-18	3.52808	1
8030914	NM_173530 // ZNF610 // zinc finger protein 610 // 19q13.33 // 162963 /// ENST000	ZNF610	NM_173530	0.00218633	1	0.0386511	0.604277	-1.65487	CA1-9 down vs CA10-18	13.2786	1
8075695	NM_014349 // APOL3 // apolipoprotein L, 3 // 22q13.1 // 80833 /// NM_030644 // A	APOL3	NM_014349	0.256398	1	0.464917	0.604595	-1.654	CA1-9 down vs CA10-18	1.3854	1
7970194	NM_001112732 // MCF2L // MCF.2 cell line derived transforming sequence-like // 1	MCF2L	NM_001112732	2.23612e-05	0.645546	0.00249245	0.604736	-1.65361	CA1-9 down vs CA10-18	34.8181	1
7907702	NM_003101 // SOAT1 // sterol O-acyltransferase 1 // 1q25 // 6646 /// ENST0000036	SOAT1	NM_003101	0.000333276	1	0.0131619	0.604755	-1.65356	CA1-9 down vs CA10-18	20.6304	1
7926105	NM_001002295 // GATA3 // GATA binding protein 3 // 10p15 // 2625 /// NM_002051 /	GATA3	NM_001002295	0.441441	1	0.63406	0.604765	-1.65354	CA1-9 down vs CA10-18	0.623094	1
7908917	NM_006763 // BTG2 // BTG family, member 2 // 1q32 // 7832 /// ENST00000290551 //	BTG2	NM_006763	0.190116	1	0.393245	0.605053	-1.65275	CA1-9 down vs CA10-18	1.87234	1
8037898	NM_007059 // KPTN // kaptin (actin binding protein) // 19q13.32 // 11133 /// ENS	KPTN	NM_007059	0.0663437	1	0.225672	0.6053	-1.65207	CA1-9 down vs CA10-18	3.88268	1
8170428	NM_000252 // MTM1 // myotubularin 1 // Xq28 // 4534 /// ENST00000306167 // MTM1	MTM1	NM_000252	0.00344265	1	0.0490794	0.605314	-1.65203	CA1-9 down vs CA10-18	11.7582	1
8030171	NM_000146 // FTL // ferritin, light polypeptide // 19q13.3-q13.4|19q13.3 // 2512	FTL	NM_000146	0.0174552	1	0.114761	0.605608	-1.65123	CA1-9 down vs CA10-18	7.02458	1
8165656	---		---	0.040645	1	0.177021	0.606358	-1.64919	CA1-9 down vs CA10-18	4.96018	1
8053646	---		---	0.00307265	1	0.046442	0.606425	-1.64901	CA1-9 down vs CA10-18	12.1305	1
8006834	AY358253 // UNQ9353 // micronovel // 17q12 // 100130146	UNQ9353	AY358253	0.000172522	1	0.00907201	0.606433	-1.64899	CA1-9 down vs CA10-18	23.6537	1
8055697	NM_198557 // RBM43 // RNA binding motif protein 43 // 2q23.3 // 375287 /// ENST0	RBM43	NM_198557	0.0446552	1	0.18573	0.606463	-1.64891	CA1-9 down vs CA10-18	4.74649	1
7959251	NM_002562 // P2RX7 // purinergic receptor P2X, ligand-gated ion channel, 7 // 12	P2RX7	NM_002562	0.00123286	1	0.0281132	0.60716	-1.64701	CA1-9 down vs CA10-18	15.3311	1
7933933	NM_021800 // DNAJC12 // DnaJ (Hsp40) homolog, subfamily C, member 12 // 10q22.1	DNAJC12	NM_021800	0.238621	1	0.447525	0.607454	-1.64621	CA1-9 down vs CA10-18	1.49851	1
7939131	NR_023920 // WIT1 // Wilms tumor upstream neighbor 1 // 11p13 // 51352 /// M6061	WIT1	NR_023920	0.0227368	1	0.132672	0.608583	-1.64316	CA1-9 down vs CA10-18	6.35071	1
8079407	NM_003965 // CCRL2 // chemokine (C-C motif) receptor-like 2 // 3p21 // 9034 ///	CCRL2	NM_003965	0.0890504	1	0.262916	0.608795	-1.64259	CA1-9 down vs CA10-18	3.27761	1
7905918	NM_004952 // EFNA3 // ephrin-A3 // 1q21-q22 // 1944 /// ENST00000368408 // EFNA3	EFNA3	NM_004952	0.0107523	1	0.0898953	0.608956	-1.64216	CA1-9 down vs CA10-18	8.32806	1
8030899	NM_001010851 // ZNF766 // zinc finger protein 766 // 19q13.33 // 90321 /// ENST0	ZNF766	NM_001010851	0.0214165	1	0.128459	0.609051	-1.6419	CA1-9 down vs CA10-18	6.50094	1
8035803	NM_021269 // ZNF708 // zinc finger protein 708 // 19p12 // 7562 /// ENST00000356	ZNF708	NM_021269	0.0156613	1	0.108684	0.609124	-1.6417	CA1-9 down vs CA10-18	7.30858	1
7985268	NM_000137 // FAH // fumarylacetoacetate hydrolase (fumarylacetoacetase) // 15q23	FAH	NM_000137	0.0260307	1	0.141869	0.609215	-1.64146	CA1-9 down vs CA10-18	6.01583	1
7989037	NM_004748 // CCPG1 // cell cycle progression 1 // 15q21.1 // 9236 /// NM_020739	CCPG1	NM_004748	0.333465	1	0.541958	0.609266	-1.64132	CA1-9 down vs CA10-18	0.994601	1
8074399	NM_007098 // CLTCL1 // clathrin, heavy chain-like 1 // 22q11.2|22q11.21 // 8218	CLTCL1	NM_007098	0.156169	1	0.355035	0.609388	-1.64099	CA1-9 down vs CA10-18	2.21443	1
7940775	NM_004585 // RARRES3 // retinoic acid receptor responder (tazarotene induced) 3	RARRES3	NM_004585	0.0658552	1	0.225087	0.60951	-1.64066	CA1-9 down vs CA10-18	3.89828	1
8089034	AK301565 // ARMC10 // armadillo repeat containing 10 // 7q22.1 // 83787	ARMC10	AK301565	0.00130952	1	0.0291028	0.609542	-1.64058	CA1-9 down vs CA10-18	15.1077	1
8155849	NM_000700 // ANXA1 // annexin A1 // 9q12-q21.2|9q12-q21.2 // 301 /// ENST0000025	ANXA1	NM_000700	0.406169	1	0.605361	0.609682	-1.6402	CA1-9 down vs CA10-18	0.72786	1
8117630	NM_003447 // ZNF165 // zinc finger protein 165 // 6p21.3 // 7718 /// ENST0000025	ZNF165	NM_003447	0.0279933	1	0.147211	0.609704	-1.64014	CA1-9 down vs CA10-18	5.83869	1
8093053	NM_003234 // TFRC // transferrin receptor (p90, CD71) // 3q29 // 7037 /// NM_001	TFRC	NM_003234	0.000689247	1	0.0205769	0.609725	-1.64008	CA1-9 down vs CA10-18	17.5769	1
8114300	NM_017415 // KLHL3 // kelch-like 3 (Drosophila) // 5q31 // 26249 /// ENST0000030	KLHL3	NM_017415	0.0659468	1	0.225196	0.609828	-1.63981	CA1-9 down vs CA10-18	3.89535	1
8038515	NM_016440 // VRK3 // vaccinia related kinase 3 // 19q13 // 51231 /// NM_00102577	VRK3	NM_016440	0.0783994	1	0.245532	0.60999	-1.63937	CA1-9 down vs CA10-18	3.53553	1
7998307	NM_001031737 // CCDC78 // coiled-coil domain containing 78 // 16p13.3 // 124093	CCDC78	NM_001031737	0.00637639	1	0.0687635	0.61035	-1.6384	CA1-9 down vs CA10-18	9.83612	1
7906688	NM_001122764 // PPOX // protoporphyrinogen oxidase // 1q22 // 5498 /// NM_000309	PPOX	NM_001122764	1.81386e-05	0.523642	0.00222571	0.61071	-1.63744	CA1-9 down vs CA10-18	36.133	1
7952022	NM_001098526 // AMICA1 // adhesion molecule, interacts with CXADR antigen 1 // 1	AMICA1	NM_001098526	0.156838	1	0.355704	0.61076	-1.6373	CA1-9 down vs CA10-18	2.20682	1
8123717	NM_006638 // RPP40 // ribonuclease P/MRP 40kDa subunit // 6p25.1 // 10799 /// EN	RPP40	NM_006638	0.0130631	1	0.0990352	0.611381	-1.63564	CA1-9 down vs CA10-18	7.79359	1
8171896	BC020611 // CXorf21 // chromosome X open reading frame 21 // Xp21.2 // 80231 ///	CXorf21	BC020611	0.0669709	1	0.226524	0.611995	-1.634	CA1-9 down vs CA10-18	3.86284	1
7967863	NM_183238 // ZNF605 // zinc finger protein 605 // 12q24.33 // 90462 /// ENST0000	ZNF605	NM_183238	0.0339357	1	0.161932	0.612157	-1.63357	CA1-9 down vs CA10-18	5.37887	1
7975793	NM_006399 // BATF // basic leucine zipper transcription factor, ATF-like // 14q2	BATF	NM_006399	0.0924385	1	0.267424	0.612355	-1.63304	CA1-9 down vs CA10-18	3.20316	1
7938880	NM_001098520 // HTATIP2 // HIV-1 Tat interactive protein 2, 30kDa // 11p15.1 //	HTATIP2	NM_001098520	0.390941	1	0.592451	0.612456	-1.63277	CA1-9 down vs CA10-18	0.777569	1
7913385	NM_002885 // RAP1GAP // RAP1 GTPase activating protein // 1p36.1-p35 // 5909 ///	RAP1GAP	NM_002885	0.0906911	1	0.265265	0.612474	-1.63272	CA1-9 down vs CA10-18	3.24115	1
8021418	NM_006785 // MALT1 // mucosa associated lymphoid tissue lymphoma translocation g	MALT1	NM_006785	0.00016914	1	0.00900585	0.612688	-1.63215	CA1-9 down vs CA10-18	23.7486	1
8140500	NM_032936 // TMEM60 // transmembrane protein 60 // 7q11.23 // 85025 /// ENST0000	TMEM60	NM_032936	0.00256931	1	0.0420961	0.612892	-1.63161	CA1-9 down vs CA10-18	12.7276	1
8143610	EF560743 // FLJ43692 // ARHGEF5-like // 7q35 // 445328 /// NM_001003702 // FLJ43	FLJ43692	EF560743	0.0518028	1	0.199814	0.61306	-1.63116	CA1-9 down vs CA10-18	4.41584	1
8027368	NM_203282 // ZNF254 // zinc finger protein 254 // 19p12 // 9534 /// ENST00000357	ZNF254	NM_203282	0.123841	1	0.312788	0.613138	-1.63095	CA1-9 down vs CA10-18	2.63842	1
8176986	NM_013239 // PPP2R3B // protein phosphatase 2 (formerly 2A), regulatory subunit	PPP2R3B	NM_013239	0.00123985	1	0.0281615	0.613254	-1.63064	CA1-9 down vs CA10-18	15.3101	1
8076690	NM_001009880 // C22orf9 // chromosome 22 open reading frame 9 // 22q13.31 // 233	C22orf9	NM_001009880	0.00465936	1	0.0579614	0.613258	-1.63064	CA1-9 down vs CA10-18	10.7946	1
7956539	NM_178502 // DTX3 // deltex 3 homolog (Drosophila) // 12q13.3 // 196403 /// ENST	DTX3	NM_178502	0.00461053	1	0.0576312	0.613388	-1.63029	CA1-9 down vs CA10-18	10.8275	1
7983650	NM_003645 // SLC27A2 // solute carrier family 27 (fatty acid transporter), membe	SLC27A2	NM_003645	0.374282	1	0.578265	0.613615	-1.62969	CA1-9 down vs CA10-18	0.83541	1
7981309	NM_020836 // BEGAIN // brain-enriched guanylate kinase-associated homolog (rat)	BEGAIN	NM_020836	0.0261679	1	0.142268	0.613748	-1.62933	CA1-9 down vs CA10-18	6.00295	1
7938485	NM_014632 // MICAL2 // microtubule associated monoxygenase, calponin and LIM dom	MICAL2	NM_014632	0.252394	1	0.461017	0.613979	-1.62872	CA1-9 down vs CA10-18	1.40995	1
7939839	NM_002843 // PTPRJ // protein tyrosine phosphatase, receptor type, J // 11p11.2	PTPRJ	NM_002843	0.439682	1	0.632507	0.613991	-1.62869	CA1-9 down vs CA10-18	0.628001	1
8033257	NM_000064 // C3 // complement component 3 // 19p13.3-p13.2 // 718 /// ENST000002	C3	NM_000064	0.00237221	1	0.0404855	0.614754	-1.62667	CA1-9 down vs CA10-18	12.9986	1
8176460	NM_002760 // PRKY // protein kinase, Y-linked // Yp11.2 // 5616 /// ENST00000362	PRKY	NM_002760	0.00868473	1	0.0802734	0.614958	-1.62613	CA1-9 down vs CA10-18	8.93133	1
8129560	NM_198495 // CTAGE4 // CTAGE family, member 4 // 7q35 // 100128553 /// NM_178561	CTAGE4	NM_198495	0.082378	1	0.251953	0.61501	-1.62599	CA1-9 down vs CA10-18	3.43458	1
8030997	NM_001004301 // ZNF813 // zinc finger protein 813 // 19q13.41 // 126017	ZNF813	NM_001004301	0.190438	1	0.393529	0.615038	-1.62591	CA1-9 down vs CA10-18	1.86947	1
8142697	NR_003102 // POT1 // POT1 protection of telomeres 1 homolog (S. pombe) // 7q31.3	POT1	NR_003102	0.00233454	1	0.0401644	0.615936	-1.62355	CA1-9 down vs CA10-18	13.0533	1
8141526	NM_030935 // TSC22D4 // TSC22 domain family, member 4 // 7p21-p15 // 81628 /// E	TSC22D4	NM_030935	0.00371083	1	0.0510851	0.615936	-1.62355	CA1-9 down vs CA10-18	11.5157	1
8001587	NM_005550 // KIFC3 // kinesin family member C3 // 16q13-q21 // 3801 /// ENST0000	KIFC3	NM_005550	0.149292	1	0.346811	0.616534	-1.62197	CA1-9 down vs CA10-18	2.29504	1
7907690	NM_022371 // TOR3A // torsin family 3, member A // 1q25.2 // 64222 /// ENST00000	TOR3A	NM_022371	0.000477725	1	0.0163392	0.616862	-1.62111	CA1-9 down vs CA10-18	19.0817	1
7911301	NM_170725 // PGBD2 // piggyBac transposable element derived 2 // 1q44 // 267002	PGBD2	NM_170725	0.00245452	1	0.0411973	0.616903	-1.621	CA1-9 down vs CA10-18	12.8825	1
7974366	NM_000956 // PTGER2 // prostaglandin E receptor 2 (subtype EP2), 53kDa // 14q22	PTGER2	NM_000956	0.185868	1	0.388715	0.616933	-1.62092	CA1-9 down vs CA10-18	1.9108	1
8111552	NM_001085411 // C5orf33 // chromosome 5 open reading frame 33 // 5p13.2 // 13368	C5orf33	NM_001085411	0.00161078	1	0.0324958	0.617253	-1.62008	CA1-9 down vs CA10-18	14.354	1
8032214	NM_000156 // GAMT // guanidinoacetate N-methyltransferase // 19p13.3 // 2593 ///	GAMT	NM_000156	2.00413e-05	0.578572	0.00233199	0.617443	-1.61958	CA1-9 down vs CA10-18	35.502	1
8022488	NM_138340 // ABHD3 // abhydrolase domain containing 3 // 18q11.2 // 171586 /// E	ABHD3	NM_138340	0.0259001	1	0.141546	0.617452	-1.61956	CA1-9 down vs CA10-18	6.02816	1
8041257	NM_017964 // SLC30A6 // solute carrier family 30 (zinc transporter), member 6 //	SLC30A6	NM_017964	0.00101638	1	0.0254262	0.617754	-1.61877	CA1-9 down vs CA10-18	16.0582	1
8126288	NM_024807 // TREML2 // triggering receptor expressed on myeloid cells-like 2 //	TREML2	NM_024807	0.0413392	1	0.178602	0.618147	-1.61774	CA1-9 down vs CA10-18	4.92148	1
7918634	NM_006608 // PHTF1 // putative homeodomain transcription factor 1 // 1p13 // 107	PHTF1	NM_006608	0.249861	1	0.458537	0.618202	-1.61759	CA1-9 down vs CA10-18	1.42576	1
8046003	NM_012198 // GCA // grancalcin, EF-hand calcium binding protein // 2q24.2 // 258	GCA	NM_012198	0.222516	1	0.429801	0.618428	-1.617	CA1-9 down vs CA10-18	1.61092	1
8033190	NM_024103 // SLC25A23 // solute carrier family 25 (mitochondrial carrier; phosph	SLC25A23	NM_024103	0.000873534	1	0.0234369	0.618864	-1.61586	CA1-9 down vs CA10-18	16.6413	1
8093304	NM_003965 // CCRL2 // chemokine (C-C motif) receptor-like 2 // 3p21 // 9034 ///	CCRL2	NM_003965	0.102304	1	0.281779	0.618892	-1.61579	CA1-9 down vs CA10-18	3.00363	1
8166230	NM_018360 // CXorf15 // chromosome X open reading frame 15 // Xp22.2 // 55787 //	CXorf15	NM_018360	0.00469746	1	0.0582021	0.618981	-1.61556	CA1-9 down vs CA10-18	10.7692	1
8032608	NM_174983 // C19orf28 // chromosome 19 open reading frame 28 // 19p13.3 // 12632	C19orf28	NM_174983	0.0408506	1	0.177367	0.619511	-1.61418	CA1-9 down vs CA10-18	4.94864	1
8154012	NM_153186 // KANK1 // KN motif and ankyrin repeat domains 1 // 9p24.3 // 23189 /	KANK1	NM_153186	0.102036	1	0.28164	0.619645	-1.61383	CA1-9 down vs CA10-18	3.00874	1
8023828	NM_138966 // NETO1 // neuropilin (NRP) and tolloid (TLL)-like 1 // 18q22-q23 //	NETO1	NM_138966	0.398236	1	0.598285	0.619849	-1.6133	CA1-9 down vs CA10-18	0.753395	1
8030999	NM_018555 // ZNF331 // zinc finger protein 331 // 19q13.41 // 55422 /// NM_00107	ZNF331	NM_018555	0.0575208	1	0.210812	0.619954	-1.61302	CA1-9 down vs CA10-18	4.18748	1
7994826	NM_002209 // ITGAL // integrin, alpha L (antigen CD11A (p180), lymphocyte functi	ITGAL	NM_002209	0.60828	1	0.762933	0.620214	-1.61235	CA1-9 down vs CA10-18	0.273317	1
7922707	NM_021133 // RNASEL // ribonuclease L (2',5'-oligoisoadenylate synthetase-depend	RNASEL	NM_021133	0.142779	1	0.338831	0.620258	-1.61223	CA1-9 down vs CA10-18	2.37572	1
8149762	NM_003844 // TNFRSF10A // tumor necrosis factor receptor superfamily, member 10a	TNFRSF10A	NM_003844	0.413668	1	0.611504	0.62035	-1.61199	CA1-9 down vs CA10-18	0.704418	1
8154727	AF091236 // LOC138412 // solute carrier family 25 (mitochondrial carrier; adenin	LOC138412	AF091236	0.000410578	1	0.0149659	0.620612	-1.61131	CA1-9 down vs CA10-18	19.7245	1
8116998	NM_004973 // JARID2 // jumonji, AT rich interactive domain 2 // 6p24-p23 // 3720	JARID2	NM_004973	0.134581	1	0.327921	0.620678	-1.61114	CA1-9 down vs CA10-18	2.4839	1
8163275	NM_001080398 // KIAA0368 // KIAA0368 // 9q31.3 // 23392 /// ENST00000259335 // K	KIAA0368	NM_001080398	0.00730926	1	0.0733895	0.620761	-1.61092	CA1-9 down vs CA10-18	9.43154	1
7990564	---		---	0.162349	1	0.362647	0.620831	-1.61074	CA1-9 down vs CA10-18	2.14563	1
7971669	---		---	0.0209385	1	0.126738	0.620952	-1.61043	CA1-9 down vs CA10-18	6.55796	1
8165947	NM_015691 // WWC3 // WWC family member 3 // Xp22.32 // 55841 /// ENST00000380861	WWC3	NM_015691	0.169126	1	0.370392	0.621025	-1.61024	CA1-9 down vs CA10-18	2.07382	1
8110858	AK295082 // PDCD6 // programmed cell death 6 // 5p15.33 // 10016 /// NR_003713 /	PDCD6	AK295082	0.0284031	1	0.148173	0.62113	-1.60997	CA1-9 down vs CA10-18	5.80349	1
8124022	NM_183040 // DTNBP1 // dystrobrevin binding protein 1 // 6p22.3 // 84062 /// NM_	DTNBP1	NM_183040	0.00177044	1	0.0342796	0.621383	-1.60931	CA1-9 down vs CA10-18	14.0167	1
8021482	---		---	0.0236821	1	0.135596	0.621452	-1.60913	CA1-9 down vs CA10-18	6.24918	1
8175933	NM_002910 // RENBP // renin binding protein // Xq28 // 5973 /// ENST00000393700	RENBP	NM_002910	0.022529	1	0.131952	0.621663	-1.60859	CA1-9 down vs CA10-18	6.37368	1
8118142	NM_000594 // TNF // tumor necrosis factor (TNF superfamily, member 2) // 6p21.3	TNF	NM_000594	0.181819	1	0.384452	0.621817	-1.60819	CA1-9 down vs CA10-18	1.9485	1
8177983	NM_000594 // TNF // tumor necrosis factor (TNF superfamily, member 2) // 6p21.3	TNF	NM_000594	0.181819	1	0.384452	0.621817	-1.60819	CA1-9 down vs CA10-18	1.9485	1
8179263	NM_000594 // TNF // tumor necrosis factor (TNF superfamily, member 2) // 6p21.3	TNF	NM_000594	0.181819	1	0.384452	0.621817	-1.60819	CA1-9 down vs CA10-18	1.9485	1
7939383	NM_024841 // FLJ14213 // protor-2 // 11p13-p12 // 79899 /// ENST00000378867 // F	FLJ14213	NM_024841	0.16745	1	0.368559	0.621983	-1.60776	CA1-9 down vs CA10-18	2.09125	1
8063923	NM_016354 // SLCO4A1 // solute carrier organic anion transporter family, member	SLCO4A1	NM_016354	0.0286869	1	0.149067	0.62208	-1.60751	CA1-9 down vs CA10-18	5.77947	1
7958960	NM_017901 // TPCN1 // two pore segment channel 1 // 12q24.13 // 53373 /// ENST00	TPCN1	NM_017901	0.000110535	1	0.00681847	0.622374	-1.60675	CA1-9 down vs CA10-18	25.8462	1
7896746	---		---	0.0458111	1	0.188152	0.622445	-1.60657	CA1-9 down vs CA10-18	4.68901	1
8029340	NM_003445 // ZNF155 // zinc finger protein 155 // 19q13.2-q13.32|19q13.2 // 7711	ZNF155	NM_003445	0.156312	1	0.355181	0.622674	-1.60598	CA1-9 down vs CA10-18	2.2128	1
8169949	NM_016542 // RP6-213H19.1 // serine/threonine protein kinase MST4 // Xq26.2 // 5	RP6-213H19.1	NM_016542	0.00055654	1	0.0179434	0.622696	-1.60592	CA1-9 down vs CA10-18	18.4462	1
7937900	NM_003156 // STIM1 // stromal interaction molecule 1 // 11p15.5 // 6786 /// ENST	STIM1	NM_003156	0.106097	1	0.287707	0.622794	-1.60567	CA1-9 down vs CA10-18	2.93294	1
8096224	NM_005935 // AFF1 // AF4/FMR2 family, member 1 // 4q21 // 4299 /// ENST000003078	AFF1	NM_005935	0.00197042	1	0.0362621	0.622934	-1.60531	CA1-9 down vs CA10-18	13.6398	1
8142431	BC107860 // LOC401397 // hypothetical LOC401397 // 7q31.1 // 401397 /// ENST0000	LOC401397	BC107860	0.00413153	1	0.0542731	0.622945	-1.60528	CA1-9 down vs CA10-18	11.1728	1
8072039	NM_032608 // MYO18B // myosin XVIIIB // 22q11.2-q12.1 // 84700 /// ENST000003354	MYO18B	NM_032608	0.19081	1	0.393773	0.623037	-1.60504	CA1-9 down vs CA10-18	1.86616	1
8165692	---		---	0.0763505	1	0.241923	0.623161	-1.60472	CA1-9 down vs CA10-18	3.5899	1
8001784	NM_001796 // CDH8 // cadherin 8, type 2 // 16q22.1 // 1006 /// ENST00000299345 /	CDH8	NM_001796	0.0533035	1	0.203198	0.623318	-1.60432	CA1-9 down vs CA10-18	4.35316	1
8171901	NM_152787 // MAP3K7IP3 // mitogen-activated protein kinase kinase kinase 7 inter	MAP3K7IP3	NM_152787	0.000103067	1	0.00655386	0.623378	-1.60416	CA1-9 down vs CA10-18	26.2022	1
8075164	NM_001005735 // CHEK2 // CHK2 checkpoint homolog (S. pombe) // 22q11|22q12.1 //	CHEK2	NM_001005735	0.0749267	1	0.239356	0.623434	-1.60402	CA1-9 down vs CA10-18	3.62871	1
8133688	NR_002955 // SNORA14A // small nucleolar RNA, H/ACA box 14A // 7q11.23 // 677801	SNORA14A	NR_002955	0.0437382	1	0.183741	0.623571	-1.60367	CA1-9 down vs CA10-18	4.79334	1
8151679	NM_152418 // WDR21C // WD repeat domain 21C // 8q21.3 // 138009 /// ENST00000319	WDR21C	NM_152418	0.014185	1	0.103458	0.623702	-1.60333	CA1-9 down vs CA10-18	7.57174	1
7899192	NM_002953 // RPS6KA1 // ribosomal protein S6 kinase, 90kDa, polypeptide 1 // 1p	RPS6KA1	NM_002953	0.000804608	1	0.022399	0.623741	-1.60323	CA1-9 down vs CA10-18	16.9626	1
8157144	BC015795 // C9orf6 // chromosome 9 open reading frame 6 // 9q31.3 // 54942 /// E	C9orf6	BC015795	0.00110427	1	0.0265439	0.62374	-1.60323	CA1-9 down vs CA10-18	15.7437	1
7909285	NM_006212 // PFKFB2 // 6-phosphofructo-2-kinase/fructose-2,6-biphosphatase 2 //	PFKFB2	NM_006212	0.174489	1	0.37648	0.624059	-1.60241	CA1-9 down vs CA10-18	2.01949	1
8037005	NM_000660 // TGFB1 // transforming growth factor, beta 1 // 19q13.2|19q13.1 // 7	TGFB1	NM_000660	0.170286	1	0.371859	0.624123	-1.60225	CA1-9 down vs CA10-18	2.06189	1
8082916	NM_144717 // IL20RB // interleukin 20 receptor beta // 3q22.3 // 53833 /// ENST0	IL20RB	NM_144717	0.0382964	1	0.17186	0.624296	-1.6018	CA1-9 down vs CA10-18	5.09701	1
7942613	NM_032564 // DGAT2 // diacylglycerol O-acyltransferase homolog 2 (mouse) // 11q1	DGAT2	NM_032564	4.74973e-05	1	0.00409182	0.624426	-1.60147	CA1-9 down vs CA10-18	30.3624	1
8019563	NR_003682 // MGC70870 // C-terminal binding protein 2 pseudogene // --- // 40334	MGC70870	NR_003682	0.243055	1	0.451895	0.624455	-1.6014	CA1-9 down vs CA10-18	1.46928	1
8069057	NM_001002021 // PFKL // phosphofructokinase, liver // 21q22.3 // 5211 /// NM_002	PFKL	NM_001002021	0.000891026	1	0.0235912	0.624518	-1.60123	CA1-9 down vs CA10-18	16.5644	1
8051812	---		---	0.0189666	1	0.119682	0.624627	-1.60095	CA1-9 down vs CA10-18	6.81009	1
8083743	NM_025047 // ARL14 // ADP-ribosylation factor-like 14 // 3q26.1 // 80117 /// ENS	ARL14	NM_025047	0.0325295	1	0.158783	0.624634	-1.60094	CA1-9 down vs CA10-18	5.4788	1
8029076	NM_001098506 // CEACAM21 // carcinoembryonic antigen-related cell adhesion molec	CEACAM21	NM_001098506	0.0116222	1	0.0934342	0.624727	-1.6007	CA1-9 down vs CA10-18	8.11271	1
8164607	NM_015033 // FNBP1 // formin binding protein 1 // 9q34 // 23048 /// ENST00000372	FNBP1	NM_015033	0.143185	1	0.339282	0.624783	-1.60056	CA1-9 down vs CA10-18	2.37056	1
7921713	NM_016946 // F11R // F11 receptor // 1q21.2-q21.3 // 50848 /// NM_001113205 // h	F11R	NM_016946	0.0546465	1	0.205748	0.625396	-1.59899	CA1-9 down vs CA10-18	4.29879	1
8166104	NM_003611 // OFD1 // oral-facial-digital syndrome 1 // Xp22 // 8481 /// ENST0000	OFD1	NM_003611	0.0911452	1	0.265812	0.625423	-1.59892	CA1-9 down vs CA10-18	3.23119	1
8116710	NM_004824 // CDYL // chromodomain protein, Y-like // 6p25.1 // 9425 /// NM_17075	CDYL	NM_004824	0.000105303	1	0.00662085	0.62548	-1.59877	CA1-9 down vs CA10-18	26.0926	1
7948274	NM_004223 // UBE2L6 // ubiquitin-conjugating enzyme E2L 6 // 11q12 // 9246 /// N	UBE2L6	NM_004223	0.0931162	1	0.268469	0.625561	-1.59857	CA1-9 down vs CA10-18	3.18866	1
7932584	NM_020200 // PRTFDC1 // phosphoribosyl transferase domain containing 1 // 10p12.	PRTFDC1	NM_020200	0.215266	1	0.421866	0.625673	-1.59828	CA1-9 down vs CA10-18	1.665	1
8025633	NM_001111307 // PDE4A // phosphodiesterase 4A, cAMP-specific (phosphodiesterase	PDE4A	NM_001111307	0.000124747	1	0.0073818	0.625904	-1.59769	CA1-9 down vs CA10-18	25.2382	1
8092067	NM_001099645 // RPL22L1 // ribosomal protein L22-like 1 // 3q26.2 // 200916 ///	RPL22L1	NM_001099645	0.0635646	1	0.221785	0.625993	-1.59746	CA1-9 down vs CA10-18	3.9733	1
8133504	NM_032999 // GTF2I // general transcription factor II, i // 7q11.23 // 2969 ///	GTF2I	NM_032999	0.000365612	1	0.0140657	0.626104	-1.59718	CA1-9 down vs CA10-18	20.2253	1
8129985	NM_006718 // PLAGL1 // pleiomorphic adenoma gene-like 1 // 6q24-q25 // 5325 ///	PLAGL1	NM_006718	0.407467	1	0.606162	0.626127	-1.59712	CA1-9 down vs CA10-18	0.723753	1
8013771	NM_138463 // TLCD1 // TLC domain containing 1 // 17q11.2 // 116238 /// ENST00000	TLCD1	NM_138463	0.192454	1	0.395695	0.626266	-1.59676	CA1-9 down vs CA10-18	1.85164	1
8134789	NM_013440 // PILRB // paired immunoglobin-like type 2 receptor beta // 7q22.1 //	PILRB	NM_013440	0.00454548	1	0.0571945	0.626434	-1.59634	CA1-9 down vs CA10-18	10.8719	1
8076461	---		---	0.0018563	1	0.0350761	0.626497	-1.59618	CA1-9 down vs CA10-18	13.8493	1
8152031	NM_001077528 // FBXO43 // F-box protein 43 // 8q22.2 // 286151 /// NM_001029860	FBXO43	NM_001077528	0.183596	1	0.386188	0.626543	-1.59606	CA1-9 down vs CA10-18	1.93182	1
8013860	NM_078471 // MYO18A // myosin XVIIIA // 17q11.2 // 399687 /// NM_203318 // MYO18	MYO18A	NM_078471	0.0492172	1	0.195126	0.6266	-1.59591	CA1-9 down vs CA10-18	4.52896	1
8100298	NM_001014446 // OCIAD2 // OCIA domain containing 2 // 4p12 // 132299 /// NM_1523	OCIAD2	NM_001014446	0.487033	1	0.670916	0.626659	-1.59576	CA1-9 down vs CA10-18	0.5062	1
8039896	NM_014512 // KIR2DS1 // killer cell immunoglobulin-like receptor, two domains, s	KIR2DS1	NM_014512	0.0365712	1	0.16795	0.626841	-1.5953	CA1-9 down vs CA10-18	5.20385	1
8103979	NM_020827 // KIAA1430 // KIAA1430 // 4q35.1 // 57587 /// BC030535 // KIAA1430 //	KIAA1430	NM_020827	0.0118289	1	0.0944641	0.627226	-1.59432	CA1-9 down vs CA10-18	8.06425	1
8022559	NM_173505 // ANKRD29 // ankyrin repeat domain 29 // 18q11.2 // 147463 /// ENST00	ANKRD29	NM_173505	0.152238	1	0.350811	0.627395	-1.59389	CA1-9 down vs CA10-18	2.25996	1
8136580	NM_001008749 // RAB19 // RAB19, member RAS oncogene family // 7q34 // 401409 ///	RAB19	NM_001008749	0.0127566	1	0.0976588	0.627417	-1.59384	CA1-9 down vs CA10-18	7.85798	1
8037913	NM_003827 // NAPA // N-ethylmaleimide-sensitive factor attachment protein, alpha	NAPA	NM_003827	0.0676807	1	0.227501	0.627532	-1.59354	CA1-9 down vs CA10-18	3.84065	1
8138613	NM_015550 // OSBPL3 // oxysterol binding protein-like 3 // 7p15 // 26031 /// NM_	OSBPL3	NM_015550	0.00660379	1	0.0698589	0.627645	-1.59326	CA1-9 down vs CA10-18	9.73157	1
8163481	NM_139286 // CDC26 // cell division cycle 26 homolog (S. cerevisiae) // 9q32 //	CDC26	NM_139286	0.00108524	1	0.0263718	0.628303	-1.59159	CA1-9 down vs CA10-18	15.8093	1
8034334	NM_021143 // ZNF20 // zinc finger protein 20 // 19p13.3-p13.2 // 7568 /// ENST00	ZNF20	NM_021143	0.0539521	1	0.204617	0.628314	-1.59156	CA1-9 down vs CA10-18	4.32671	1
8027390	NM_006627 // POP4 // processing of precursor 4, ribonuclease P/MRP subunit (S. c	POP4	NM_006627	1.58455e-05	0.457444	0.00204426	0.628607	-1.59082	CA1-9 down vs CA10-18	37.0008	1
8128247	NM_021813 // BACH2 // BTB and CNC homology 1, basic leucine zipper transcription	BACH2	NM_021813	0.226822	1	0.434514	0.628874	-1.59014	CA1-9 down vs CA10-18	1.57985	1
8138527	BC066301 // MGC87042 // similar to Six transmembrane epithelial antigen of prost	MGC87042	BC066301	0.369369	1	0.574316	0.629075	-1.58964	CA1-9 down vs CA10-18	0.853201	1
8081878	---		---	0.0691591	1	0.229551	0.629249	-1.5892	CA1-9 down vs CA10-18	3.79531	1
8015104	NM_000421 // KRT10 // keratin 10 // 17q21 // 3858 /// ENST00000269576 // KRT10 /	KRT10	NM_000421	0.0173646	1	0.114514	0.629401	-1.58881	CA1-9 down vs CA10-18	7.03811	1
7920912	NM_020131 // UBQLN4 // ubiquilin 4 // 1q21 // 56893 /// ENST00000368309 // UBQLN	UBQLN4	NM_020131	0.00222515	1	0.0391217	0.629442	-1.58871	CA1-9 down vs CA10-18	13.218	1
8090591	NM_015103 // PLXND1 // plexin D1 // 3q21.3 // 23129 /// ENST00000324093 // PLXND	PLXND1	NM_015103	0.0163969	1	0.111249	0.629627	-1.58824	CA1-9 down vs CA10-18	7.18784	1
8116956	NM_012241 // SIRT5 // sirtuin (silent mating type information regulation 2 homol	SIRT5	NM_012241	0.000166719	1	0.00894611	0.629855	-1.58767	CA1-9 down vs CA10-18	23.8178	1
8024078	NM_005224 // ARID3A // AT rich interactive domain 3A (BRIGHT-like) // 19p13.3 //	ARID3A	NM_005224	0.00355482	1	0.049963	0.629908	-1.58753	CA1-9 down vs CA10-18	11.6543	1
8041495	NM_144736 // C2orf56 // chromosome 2 open reading frame 56 // 2p22.2 // 55471 //	C2orf56	NM_144736	0.000897362	1	0.0237017	0.629931	-1.58748	CA1-9 down vs CA10-18	16.5369	1
8116724	NM_006567 // FARS2 // phenylalanyl-tRNA synthetase 2, mitochondrial // 6p25.1 //	FARS2	NM_006567	0.0067237	1	0.0705585	0.63022	-1.58675	CA1-9 down vs CA10-18	9.67807	1
8024170	NM_012292 // HMHA1 // histocompatibility (minor) HA-1 // 19p13.3 // 23526 /// EN	HMHA1	NM_012292	0.210893	1	0.416656	0.630771	-1.58536	CA1-9 down vs CA10-18	1.69877	1
7945377	NM_021805 // SIGIRR // single immunoglobulin and toll-interleukin 1 receptor (TI	SIGIRR	NM_021805	0.0307245	1	0.1545	0.630874	-1.5851	CA1-9 down vs CA10-18	5.61463	1
8069644	NM_000484 // APP // amyloid beta (A4) precursor protein // 21q21.2|21q21.3 // 35	APP	NM_000484	0.604113	1	0.759754	0.630985	-1.58482	CA1-9 down vs CA10-18	0.27977	1
8025035	NM_032306 // ALKBH7 // alkB, alkylation repair homolog 7 (E. coli) // 19p13.3 //	ALKBH7	NM_032306	6.089e-05	1	0.00480519	0.631132	-1.58446	CA1-9 down vs CA10-18	28.9838	1
8067140	NM_000782 // CYP24A1 // cytochrome P450, family 24, subfamily A, polypeptide 1 /	CYP24A1	NM_000782	0.00485444	1	0.059257	0.631151	-1.58441	CA1-9 down vs CA10-18	10.667	1
7939173	NM_001077242 // DEPDC7 // DEP domain containing 7 // 11p13 // 91614 /// NM_13916	DEPDC7	NM_001077242	0.0980139	1	0.275241	0.631216	-1.58424	CA1-9 down vs CA10-18	3.08745	1
8091715	NM_020169 // LXN // latexin // 3q25.32 // 56925 /// ENST00000264265 // LXN // la	LXN	NM_020169	0.164923	1	0.365981	0.631294	-1.58405	CA1-9 down vs CA10-18	2.11792	1
8143575	NM_005232 // EPHA1 // EPH receptor A1 // 7q34 // 2041 /// ENST00000275815 // EPH	EPHA1	NM_005232	0.0584891	1	0.212625	0.631652	-1.58315	CA1-9 down vs CA10-18	4.15144	1
8038904	NM_032679 // ZNF577 // zinc finger protein 577 // 19q13.33 // 84765 /// ENST0000	ZNF577	NM_032679	0.322816	1	0.532079	0.631687	-1.58306	CA1-9 down vs CA10-18	1.0408	1
8058333	XR_038227 // LOC645805 // similar to DAZAP2 // 2q33.1 // 645805	LOC645805	XR_038227	0.00202311	1	0.036756	0.632209	-1.58175	CA1-9 down vs CA10-18	13.5477	1
7977803	NM_001077351 // RBM23 // RNA binding motif protein 23 // 14q11.2 // 55147 /// NM	RBM23	NM_001077351	0.207566	1	0.413086	0.632396	-1.58129	CA1-9 down vs CA10-18	1.72507	1
8092000	NR_001566 // TERC // telomerase RNA component // 3q26 // 7012	TERC	NR_001566	0.0114962	1	0.0929682	0.632624	-1.58072	CA1-9 down vs CA10-18	8.14274	1
8020179	NM_020412 // CHMP1B // chromatin modifying protein 1B // 18p11.21 // 57132 /// B	CHMP1B	NM_020412	0.0447654	1	0.185947	0.633103	-1.57952	CA1-9 down vs CA10-18	4.74094	1
8132523	NM_015983 // UBE2D4 // ubiquitin-conjugating enzyme E2D 4 (putative) // 7p13 //	UBE2D4	NM_015983	5.9426e-08	0.00171557	4.63667e-05	0.633131	-1.57945	CA1-9 down vs CA10-18	89.4265	1
7982326	NM_015995 // KLF13 // Kruppel-like factor 13 // 15q12 // 51621 /// ENST000003071	KLF13	NM_015995	0.0235717	1	0.135367	0.633185	-1.57932	CA1-9 down vs CA10-18	6.26079	1
8088954	---		---	0.0281498	1	0.147595	0.633237	-1.57919	CA1-9 down vs CA10-18	5.82517	1
7986010	NM_003870 // IQGAP1 // IQ motif containing GTPase activating protein 1 // 15q26.	IQGAP1	NM_003870	0.00144645	1	0.0308161	0.633614	-1.57825	CA1-9 down vs CA10-18	14.7432	1
8166355	NM_014927 // CNKSR2 // connector enhancer of kinase suppressor of Ras 2 // Xp22.	CNKSR2	NM_014927	0.241226	1	0.450071	0.633694	-1.57805	CA1-9 down vs CA10-18	1.48126	1
8171087	NM_013239 // PPP2R3B // protein phosphatase 2 (formerly 2A), regulatory subunit	PPP2R3B	NM_013239	0.00164066	1	0.0328606	0.633831	-1.57771	CA1-9 down vs CA10-18	14.2881	1
8134079	NM_033107 // GTPBP10 // GTP-binding protein 10 (putative) // 7q21.13 // 85865 //	GTPBP10	NM_033107	0.000939771	1	0.024315	0.633856	-1.57764	CA1-9 down vs CA10-18	16.3585	1
8105456	BC036528 // C5orf35 // chromosome 5 open reading frame 35 // 5q11.2 // 133383 //	C5orf35	BC036528	2.20796e-05	0.637415	0.0024899	0.633884	-1.57757	CA1-9 down vs CA10-18	34.8968	1
8037505	NM_024108 // TRAPPC6A // trafficking protein particle complex 6A // 19q13.32 //	TRAPPC6A	NM_024108	0.0810589	1	0.249941	0.633904	-1.57753	CA1-9 down vs CA10-18	3.4674	1
8035847	NM_138330 // ZNF675 // zinc finger protein 675 // 19p12 // 171392 /// ENST000003	ZNF675	NM_138330	0.0690211	1	0.22943	0.633976	-1.57735	CA1-9 down vs CA10-18	3.79949	1
8171823	NM_024122 // APOO // apolipoprotein O // Xp22.11 // 79135 /// ENST00000379226 //	APOO	NM_024122	0.00140569	1	0.0302166	0.634049	-1.57716	CA1-9 down vs CA10-18	14.8474	1
7920697	NM_000157 // GBA // glucosidase, beta; acid (includes glucosylceramidase) // 1q2	GBA	NM_000157	0.00986367	1	0.0859628	0.634257	-1.57665	CA1-9 down vs CA10-18	8.56959	1
8005978	NM_004295 // TRAF4 // TNF receptor-associated factor 4 // 17q11-q12 // 9618 ///	TRAF4	NM_004295	0.00470016	1	0.0582106	0.6343	-1.57654	CA1-9 down vs CA10-18	10.7674	1
7918487	NM_024901 // DENND2D // DENN/MADD domain containing 2D // 1p13.3 // 79961 /// EN	DENND2D	NM_024901	0.402696	1	0.602073	0.634559	-1.5759	CA1-9 down vs CA10-18	0.738944	1
8141305	NM_032164 // ZNF394 // zinc finger protein 394 // 7q22.1 // 84124 /// ENST000003	ZNF394	NM_032164	0.00281956	1	0.0443557	0.634754	-1.57541	CA1-9 down vs CA10-18	12.4156	1
8097056	NR_002963 // SNORA24 // small nucleolar RNA, H/ACA box 24 // 4q26 // 677809	SNORA24	NR_002963	0.0135142	1	0.100975	0.634982	-1.57485	CA1-9 down vs CA10-18	7.70187	1
8032576	NM_198969 // AES // amino-terminal enhancer of split // 19p13.3 // 166 /// NM_00	AES	NM_198969	0.00329584	1	0.0481074	0.635438	-1.57372	CA1-9 down vs CA10-18	11.9002	1
8005200	NR_003043 // SNORD49B // small nucleolar RNA, C/D box 49B // 17p11.2 // 692087	SNORD49B	NR_003043	0.0160742	1	0.110277	0.635574	-1.57338	CA1-9 down vs CA10-18	7.24003	1
8083779	NM_001122752 // SERPINI1 // serpin peptidase inhibitor, clade I (neuroserpin), m	SERPINI1	NM_001122752	0.284679	1	0.494191	0.635975	-1.57239	CA1-9 down vs CA10-18	1.22535	1
8075310	NM_002309 // LIF // leukemia inhibitory factor (cholinergic differentiation fact	LIF	NM_002309	0.00141118	1	0.0302895	0.636003	-1.57232	CA1-9 down vs CA10-18	14.8332	1
7963009	NM_144593 // RHEBL1 // Ras homolog enriched in brain like 1 // 12q13.12 // 12126	RHEBL1	NM_144593	0.000170533	1	0.00903325	0.636235	-1.57175	CA1-9 down vs CA10-18	23.7092	1
8009073	---		---	0.0636696	1	0.22199	0.636367	-1.57142	CA1-9 down vs CA10-18	3.96979	1
8162236	NM_006378 // SEMA4D // sema domain, immunoglobulin domain (Ig), transmembrane do	SEMA4D	NM_006378	0.394624	1	0.595378	0.636429	-1.57127	CA1-9 down vs CA10-18	0.765279	1
7949808	NM_004910 // PITPNM1 // phosphatidylinositol transfer protein, membrane-associat	PITPNM1	NM_004910	0.00214114	1	0.0381016	0.636447	-1.57122	CA1-9 down vs CA10-18	13.3508	1
7924184	AY030238 // LQK1 // LQK1 hypothetical protein short isoform // 1q32.3 // 642946	LQK1	AY030238	0.000213048	1	0.0102622	0.636499	-1.57109	CA1-9 down vs CA10-18	22.6571	1
8165658	ENST00000361453 // ND2 // NADH dehydrogenase, subunit 2 (complex I) // --- // 45	ND2	ENST00000361453	0.0126411	1	0.0973519	0.636555	-1.57096	CA1-9 down vs CA10-18	7.88272	1
8066431	NM_000022 // ADA // adenosine deaminase // 20q12-q13.11 // 100 /// ENST000003967	ADA	NM_000022	0.465322	1	0.652422	0.636836	-1.57026	CA1-9 down vs CA10-18	0.559483	1
8091352	NM_020131 // UBQLN4 // ubiquilin 4 // 1q21 // 56893 /// ENST00000368309 // UBQLN	UBQLN4	NM_020131	0.000615183	1	0.019179	0.636976	-1.56992	CA1-9 down vs CA10-18	18.036	1
8162231	AJ420442 // C9orf164 // chromosome 9 open reading frame 164 // 9q22.2 // 349236	C9orf164	AJ420442	0.0321834	1	0.157993	0.637104	-1.5696	CA1-9 down vs CA10-18	5.50416	1
7978123	NM_002818 // PSME2 // proteasome (prosome, macropain) activator subunit 2 (PA28	PSME2	NM_002818	0.0657017	1	0.224931	0.637147	-1.5695	CA1-9 down vs CA10-18	3.90321	1
8039820	NM_153443 // KIR3DL3 // killer cell immunoglobulin-like receptor, three domains,	KIR3DL3	NM_153443	0.0395992	1	0.174746	0.637286	-1.56915	CA1-9 down vs CA10-18	5.01995	1
8167749	NM_014138 // FAM156A // family with sequence similarity 156, member A // Xp11.22	FAM156A	NM_014138	0.00017859	1	0.00921718	0.637476	-1.56869	CA1-9 down vs CA10-18	23.4886	1
8173041	NM_017848 // FAM120C // family with sequence similarity 120C // Xp11.22 // 54954	FAM120C	NM_017848	0.0382535	1	0.171817	0.637762	-1.56798	CA1-9 down vs CA10-18	5.0996	1
8167897	NM_016656 // RRAGB // Ras-related GTP binding B // Xp11.21 // 10325 /// NM_00606	RRAGB	NM_016656	0.00254504	1	0.0418648	0.637829	-1.56782	CA1-9 down vs CA10-18	12.7597	1
7992460	NM_001099456 // NPW // neuropeptide W // 16p13.3 // 283869 /// ENST00000329610 /	NPW	NM_001099456	0.120311	1	0.307668	0.638029	-1.56733	CA1-9 down vs CA10-18	2.69279	1
7911754	NM_003820 // TNFRSF14 // tumor necrosis factor receptor superfamily, member 14 (	TNFRSF14	NM_003820	0.0288091	1	0.149477	0.638069	-1.56723	CA1-9 down vs CA10-18	5.76921	1
8065569	NM_138578 // BCL2L1 // BCL2-like 1 // 20q11.21 // 598 /// NM_001191 // BCL2L1 //	BCL2L1	NM_138578	0.186034	1	0.388829	0.638184	-1.56695	CA1-9 down vs CA10-18	1.90928	1
8171111	NM_001636 // SLC25A6 // solute carrier family 25 (mitochondrial carrier; adenine	SLC25A6	NM_001636	0.00257889	1	0.0421814	0.638457	-1.56628	CA1-9 down vs CA10-18	12.715	1
8177003	NM_001636 // SLC25A6 // solute carrier family 25 (mitochondrial carrier; adenine	SLC25A6	NM_001636	0.00257889	1	0.0421814	0.638457	-1.56628	CA1-9 down vs CA10-18	12.715	1
8159476	NM_021138 // TRAF2 // TNF receptor-associated factor 2 // 9q34 // 7186 /// ENST0	TRAF2	NM_021138	0.000106344	1	0.00664514	0.638466	-1.56625	CA1-9 down vs CA10-18	26.0425	1
8171708	NM_198279 // CXorf23 // chromosome X open reading frame 23 // Xp22.12 // 256643	CXorf23	NM_198279	0.0107163	1	0.0896979	0.638696	-1.56569	CA1-9 down vs CA10-18	8.33741	1
8039054	NM_032584 // ZNF347 // zinc finger protein 347 // 19q13.41 // 84671 /// ENST0000	ZNF347	NM_032584	0.0394998	1	0.174633	0.638705	-1.56567	CA1-9 down vs CA10-18	5.02572	1
8066513	NM_002999 // SDC4 // syndecan 4 // 20q12 // 6385 /// ENST00000372733 // SDC4 //	SDC4	NM_002999	0.383006	1	0.585485	0.63888	-1.56524	CA1-9 down vs CA10-18	0.804649	1
7994280	NM_000418 // IL4R // interleukin 4 receptor // 16p12.1-p11.2 // 3566 /// NM_0010	IL4R	NM_000418	0.210914	1	0.416656	0.638936	-1.5651	CA1-9 down vs CA10-18	1.69861	1
7901696	NM_174936 // PCSK9 // proprotein convertase subtilisin/kexin type 9 // 1p32.3 //	PCSK9	NM_174936	0.0156098	1	0.108431	0.639094	-1.56472	CA1-9 down vs CA10-18	7.31728	1
7981530	NM_013345 // GPR132 // G protein-coupled receptor 132 // 14q32.3 // 29933 /// EN	GPR132	NM_013345	0.135856	1	0.329723	0.639093	-1.56472	CA1-9 down vs CA10-18	2.46655	1
8028227	NM_152604 // ZNF383 // zinc finger protein 383 // 19q13.12 // 163087 /// ENST000	ZNF383	NM_152604	0.0451427	1	0.186636	0.639111	-1.56467	CA1-9 down vs CA10-18	4.72204	1
7977409	NM_001311 // CRIP1 // cysteine-rich protein 1 (intestinal) // 14q32.33 // 1396 /	CRIP1	NM_001311	0.0026198	1	0.0425611	0.639571	-1.56355	CA1-9 down vs CA10-18	12.662	1
8041745	NM_024766 // C2orf34 // chromosome 2 open reading frame 34 // 2p21 // 79823 ///	C2orf34	NM_024766	0.0331034	1	0.160051	0.640743	-1.56069	CA1-9 down vs CA10-18	5.43742	1
8011480	NM_032294 // CAMKK1 // calcium/calmodulin-dependent protein kinase kinase 1, alp	CAMKK1	NM_032294	0.00374024	1	0.0513687	0.640831	-1.56047	CA1-9 down vs CA10-18	11.4904	1
8075332	NM_031937 // TBC1D10A // TBC1 domain family, member 10A // 22q12.1-qter // 83874	TBC1D10A	NM_031937	0.0915181	1	0.266173	0.641041	-1.55996	CA1-9 down vs CA10-18	3.22306	1
8022612	NM_015461 // ZNF521 // zinc finger protein 521 // 18q11.2 // 25925 /// ENST00000	ZNF521	NM_015461	0.389229	1	0.590811	0.641041	-1.55996	CA1-9 down vs CA10-18	0.783342	1
7897860	NM_001243 // TNFRSF8 // tumor necrosis factor receptor superfamily, member 8 //	TNFRSF8	NM_001243	0.135872	1	0.329723	0.64117	-1.55965	CA1-9 down vs CA10-18	2.46633	1
8014199	NM_002878 // RAD51L3 // RAD51-like 3 (S. cerevisiae) // 17q11 // 5892 /// NM_133	RAD51L3	NM_002878	0.0284797	1	0.148328	0.641226	-1.55951	CA1-9 down vs CA10-18	5.79698	1
7903565	NM_013296 // GPSM2 // G-protein signaling modulator 2 (AGS3-like, C. elegans) //	GPSM2	NM_013296	0.0305264	1	0.154175	0.641262	-1.55942	CA1-9 down vs CA10-18	5.6301	1
8135568	NM_199072 // MDFIC // MyoD family inhibitor domain containing // 7q31.1-q31.2 //	MDFIC	NM_199072	0.00205894	1	0.0371033	0.641466	-1.55893	CA1-9 down vs CA10-18	13.4866	1
8037283	NM_002780 // PSG4 // pregnancy specific beta-1-glycoprotein 4 // 19q13.2 // 5672	PSG4	NM_002780	0.00841375	1	0.0789908	0.641855	-1.55798	CA1-9 down vs CA10-18	9.0224	1
7937330	NM_006435 // IFITM2 // interferon induced transmembrane protein 2 (1-8D) // 11p1	IFITM2	NM_006435	0.081306	1	0.25029	0.642283	-1.55695	CA1-9 down vs CA10-18	3.46121	1
8180034	NM_000544 // TAP2 // transporter 2, ATP-binding cassette, sub-family B (MDR/TAP)	TAP2	NM_000544	0.013352	1	0.10036	0.642781	-1.55574	CA1-9 down vs CA10-18	7.73443	1
8148501	NM_032611 // PTP4A3 // protein tyrosine phosphatase type IVA, member 3 // 8q24.3	PTP4A3	NM_032611	0.178818	1	0.380756	0.642986	-1.55524	CA1-9 down vs CA10-18	1.97712	1
8153488	NM_198488 // FAM83H // family with sequence similarity 83, member H // 8q24.3 //	FAM83H	NM_198488	0.0221229	1	0.130695	0.643138	-1.55488	CA1-9 down vs CA10-18	6.41928	1
8167270	NM_177439 // FTSJ1 // FtsJ homolog 1 (E. coli) // Xp11.23 // 24140 /// NM_012280	FTSJ1	NM_177439	0.000313835	1	0.0126715	0.643336	-1.5544	CA1-9 down vs CA10-18	20.896	1
8032410	NM_130807 // MOBKL2A // MOB1, Mps One Binder kinase activator-like 2A (yeast) //	MOBKL2A	NM_130807	0.148109	1	0.345285	0.643578	-1.55381	CA1-9 down vs CA10-18	2.30937	1
8040163	NM_001039613 // IAH1 // isoamyl acetate-hydrolyzing esterase 1 homolog (S. cerev	IAH1	NM_001039613	0.131689	1	0.323921	0.64365	-1.55364	CA1-9 down vs CA10-18	2.52399	1
7951662	NM_001885 // CRYAB // crystallin, alpha B // 11q22.3-q23.1 // 1410 /// ENST00000	CRYAB	NM_001885	0.0308148	1	0.154754	0.643946	-1.55292	CA1-9 down vs CA10-18	5.60762	1
8029413	NM_182490 // ZNF227 // zinc finger protein 227 // --- // 7770 /// ENST0000031304	ZNF227	NM_182490	0.0533652	1	0.203286	0.643953	-1.55291	CA1-9 down vs CA10-18	4.35063	1
8057744	NM_007315 // STAT1 // signal transducer and activator of transcription 1, 91kDa	STAT1	NM_007315	0.0466755	1	0.190233	0.643966	-1.55288	CA1-9 down vs CA10-18	4.64711	1
8025142	NM_015318 // ARHGEF18 // rho/rac guanine nucleotide exchange factor (GEF) 18 //	ARHGEF18	NM_015318	0.0060805	1	0.0668716	0.644124	-1.5525	CA1-9 down vs CA10-18	9.97868	1
8085556	NM_004844 // SH3BP5 // SH3-domain binding protein 5 (BTK-associated) // 3p24.3 /	SH3BP5	NM_004844	0.298713	1	0.508374	0.644199	-1.55232	CA1-9 down vs CA10-18	1.15368	1
7978376	NM_014178 // STXBP6 // syntaxin binding protein 6 (amisyn) // 14q12 // 29091 ///	STXBP6	NM_014178	0.0655758	1	0.224737	0.644334	-1.55199	CA1-9 down vs CA10-18	3.90727	1
8042324	---		---	0.00934584	1	0.0832732	0.644468	-1.55167	CA1-9 down vs CA10-18	8.72206	1
8059650	NM_080424 // SP110 // SP110 nuclear body protein // 2q37.1 // 3431 /// NM_004509	SP110	NM_080424	0.363147	1	0.568714	0.644743	-1.55101	CA1-9 down vs CA10-18	0.876246	1
8004043	NM_001976 // ENO3 // enolase 3 (beta, muscle) // 17pter-p11 // 2027 /// NM_05301	ENO3	NM_001976	0.0446699	1	0.185764	0.645049	-1.55027	CA1-9 down vs CA10-18	4.74575	1
8075720	NM_030882 // APOL2 // apolipoprotein L, 2 // 22q12 // 23780 /// NM_145637 // APO	APOL2	NM_030882	0.0384281	1	0.172232	0.645104	-1.55014	CA1-9 down vs CA10-18	5.08908	1
7950492	NM_001039548 // KLHL35 // kelch-like 35 (Drosophila) // 11q13.4 // 283212 /// AK	KLHL35	NM_001039548	0.003839	1	0.0521423	0.645278	-1.54972	CA1-9 down vs CA10-18	11.4068	1
8124955	NM_147130 // NCR3 // natural cytotoxicity triggering receptor 3 // 6p21.3 // 259	NCR3	NM_147130	0.0150935	1	0.106589	0.645376	-1.54949	CA1-9 down vs CA10-18	7.40629	1
8178517	NM_147130 // NCR3 // natural cytotoxicity triggering receptor 3 // 6p21.3 // 259	NCR3	NM_147130	0.0150935	1	0.106589	0.645376	-1.54949	CA1-9 down vs CA10-18	7.40629	1
8179773	NM_147130 // NCR3 // natural cytotoxicity triggering receptor 3 // 6p21.3 // 259	NCR3	NM_147130	0.0150935	1	0.106589	0.645376	-1.54949	CA1-9 down vs CA10-18	7.40629	1
8172471	NM_006875 // PIM2 // pim-2 oncogene // Xp11.23 // 11040 /// ENST00000376509 // P	PIM2	NM_006875	0.0640858	1	0.222556	0.645528	-1.54912	CA1-9 down vs CA10-18	3.95596	1
8061416	NM_003650 // CST7 // cystatin F (leukocystatin) // 20p11.21 // 8530 /// ENST0000	CST7	NM_003650	0.17981	1	0.382201	0.645776	-1.54852	CA1-9 down vs CA10-18	1.96759	1
8003298	NM_003486 // SLC7A5 // solute carrier family 7 (cationic amino acid transporter,	SLC7A5	NM_003486	0.0445304	1	0.185504	0.645893	-1.54824	CA1-9 down vs CA10-18	4.7528	1
8125500	NM_004159 // PSMB8 // proteasome (prosome, macropain) subunit, beta type, 8 (lar	PSMB8	NM_004159	0.574721	1	0.738617	0.645933	-1.54815	CA1-9 down vs CA10-18	0.328137	1
8178855	NM_004159 // PSMB8 // proteasome (prosome, macropain) subunit, beta type, 8 (lar	PSMB8	NM_004159	0.574721	1	0.738617	0.645933	-1.54815	CA1-9 down vs CA10-18	0.328137	1
8180049	NM_004159 // PSMB8 // proteasome (prosome, macropain) subunit, beta type, 8 (lar	PSMB8	NM_004159	0.574721	1	0.738617	0.645933	-1.54815	CA1-9 down vs CA10-18	0.328137	1
8178841	NM_018833 // TAP2 // transporter 2, ATP-binding cassette, sub-family B (MDR/TAP)	TAP2	NM_018833	0.0134218	1	0.100669	0.646051	-1.54787	CA1-9 down vs CA10-18	7.72035	1
8140461	ENST00000398321 // LOC641808 // similar to Expressed sequence AI847670 // 7q11.2	LOC641808	ENST00000398321	0.00155227	1	0.03194	0.646095	-1.54776	CA1-9 down vs CA10-18	14.4872	1
7905909	NM_005227 // EFNA4 // ephrin-A4 // 1q21-q22 // 1945 /// NM_182689 // EFNA4 // ep	EFNA4	NM_005227	0.00379947	1	0.05193	0.646146	-1.54764	CA1-9 down vs CA10-18	11.4399	1
8059955	NM_022449 // RAB17 // RAB17, member RAS oncogene family // 2q37.3 // 64284 /// E	RAB17	NM_022449	0.00308552	1	0.0464663	0.646262	-1.54736	CA1-9 down vs CA10-18	12.1167	1
8140035	---		---	0.0717954	1	0.234573	0.646332	-1.54719	CA1-9 down vs CA10-18	3.7172	1
8139767	---		---	0.0164319	1	0.111407	0.646373	-1.54709	CA1-9 down vs CA10-18	7.18225	1
7993807	NM_020422 // TMEM159 // transmembrane protein 159 // 16p12 // 57146 /// ENST0000	TMEM159	NM_020422	0.0190336	1	0.119899	0.646726	-1.54625	CA1-9 down vs CA10-18	6.80104	1
7977456	NM_001005356 // A26C2 // ANKRD26-like family C, member 2 // 14q11.1 // 404785 //	A26C2	NM_001005356	0.000121627	1	0.00725467	0.646957	-1.5457	CA1-9 down vs CA10-18	25.3647	1
8019486	NM_003004 // SECTM1 // secreted and transmembrane 1 // 17q25 // 6398 /// ENST000	SECTM1	NM_003004	0.0107044	1	0.0896251	0.64717	-1.54519	CA1-9 down vs CA10-18	8.3405	1
8026300	NM_078481 // CD97 // CD97 molecule // 19p13 // 976 /// NM_001025160 // CD97 // C	CD97	NM_078481	0.0877089	1	0.260769	0.647362	-1.54473	CA1-9 down vs CA10-18	3.30803	1
8171352	NM_001011658 // TRAPPC2 // trafficking protein particle complex 2 // Xp22 // 639	TRAPPC2	NM_001011658	0.0857236	1	0.257492	0.647401	-1.54464	CA1-9 down vs CA10-18	3.35407	1
7938225	NM_198474 // OLFML1 // olfactomedin-like 1 // 11p15.4 // 283298 /// ENST00000329	OLFML1	NM_198474	0.0676303	1	0.227435	0.647413	-1.54461	CA1-9 down vs CA10-18	3.84222	1
7941761	NM_014578 // RHOD // ras homolog gene family, member D // 11q14.3 // 29984 /// E	RHOD	NM_014578	0.0147014	1	0.105305	0.64754	-1.54431	CA1-9 down vs CA10-18	7.47628	1
7991386	NM_006384 // CIB1 // calcium and integrin binding 1 (calmyrin) // 15q25.3-q26 //	CIB1	NM_006384	0.0274199	1	0.145833	0.647666	-1.54401	CA1-9 down vs CA10-18	5.88893	1
7985317	NM_018689 // KIAA1199 // KIAA1199 // 15q24 // 57214 /// ENST00000356249 // KIAA1	KIAA1199	NM_018689	0.0372457	1	0.169571	0.64767	-1.544	CA1-9 down vs CA10-18	5.1614	1
8166632	NM_001128127 // GK // glycerol kinase // Xp21.3 // 2710 /// NM_203391 // GK // g	GK	NM_001128127	0.0727619	1	0.235939	0.647717	-1.54388	CA1-9 down vs CA10-18	3.68941	1
8028524	NM_004924 // ACTN4 // actinin, alpha 4 // 19q13 // 81 /// ENST00000252699 // ACT	ACTN4	NM_004924	0.0026976	1	0.0433852	0.648076	-1.54303	CA1-9 down vs CA10-18	12.5636	1
8171079	NM_012227 // GTPBP6 // GTP binding protein 6 (putative) // Xp22.33; Yp11.32 // 8	GTPBP6	NM_012227	0.00120787	1	0.0277627	0.648327	-1.54243	CA1-9 down vs CA10-18	15.4074	1
8051814	NM_006887 // ZFP36L2 // zinc finger protein 36, C3H type-like 2 // 2p22.3-p21 //	ZFP36L2	NM_006887	0.0098781	1	0.0860131	0.648408	-1.54224	CA1-9 down vs CA10-18	8.56548	1
8042503	NM_002357 // MXD1 // MAX dimerization protein 1 // 2p13-p12 // 4084 /// ENST0000	MXD1	NM_002357	0.147589	1	0.34472	0.648736	-1.54146	CA1-9 down vs CA10-18	2.31572	1
7911289	NM_024836 // ZNF672 // zinc finger protein 672 // 1q44 // 79894 /// ENST00000306	ZNF672	NM_024836	0.00201198	1	0.036642	0.649273	-1.54018	CA1-9 down vs CA10-18	13.5669	1
8139820	NM_178558 // ZNF680 // zinc finger protein 680 // 7q11.21 // 340252 /// ENST0000	ZNF680	NM_178558	0.0986107	1	0.275802	0.649287	-1.54015	CA1-9 down vs CA10-18	3.07553	1
7938128	BX647806 // DNHD1L // dynein heavy chain domain 1-like // 11p15.4 // 387750 ///	DNHD1L	BX647806	0.000326276	1	0.0129912	0.649693	-1.53919	CA1-9 down vs CA10-18	20.724	1
8031260	NM_153443 // KIR3DL3 // killer cell immunoglobulin-like receptor, three domains,	KIR3DL3	NM_153443	0.0276885	1	0.146587	0.649782	-1.53898	CA1-9 down vs CA10-18	5.86524	1
8149438	NM_139167 // SGCZ // sarcoglycan zeta // 8p22 // 137868 /// ENST00000382080 // S	SGCZ	NM_139167	0.0558752	1	0.20811	0.649909	-1.53868	CA1-9 down vs CA10-18	4.25039	1
8167305	NM_006579 // EBP // emopamil binding protein (sterol isomerase) // Xp11.23-p11.2	EBP	NM_006579	0.0184932	1	0.118068	0.650326	-1.53769	CA1-9 down vs CA10-18	6.87511	1
7953943	NM_031412 // GABARAPL1 // GABA(A) receptor-associated protein like 1 // 12p13.2	GABARAPL1	NM_031412	0.218935	1	0.425975	0.650337	-1.53766	CA1-9 down vs CA10-18	1.63734	1
7961215	NM_018423 // STYK1 // serine/threonine/tyrosine kinase 1 // 12p13.2 // 55359 ///	STYK1	NM_018423	0.0724151	1	0.235627	0.650565	-1.53713	CA1-9 down vs CA10-18	3.69933	1
8001163	NM_182493 // MYLK3 // myosin light chain kinase 3 // 16q11.2 // 91807 /// ENST00	MYLK3	NM_182493	0.0241831	1	0.136583	0.650679	-1.53686	CA1-9 down vs CA10-18	6.19723	1
7922051	NM_003851 // CREG1 // cellular repressor of E1A-stimulated genes 1 // 1q24 // 88	CREG1	NM_003851	4.59327e-05	1	0.00397016	0.65068	-1.53685	CA1-9 down vs CA10-18	30.5516	1
8069178	NM_001033049 // ADARB1 // adenosine deaminase, RNA-specific, B1 (RED1 homolog ra	ADARB1	NM_001033049	0.129322	1	0.320656	0.650824	-1.53651	CA1-9 down vs CA10-18	2.55762	1
8007620	NM_002087 // GRN // granulin // 17q21.32 // 2896 /// ENST00000053867 // GRN // g	GRN	NM_002087	0.000601164	1	0.0188641	0.650835	-1.53649	CA1-9 down vs CA10-18	18.1299	1
7912525	---		---	0.000493651	1	0.0166486	0.650855	-1.53644	CA1-9 down vs CA10-18	18.9442	1
8060353	NM_031229 // RBCK1 // RanBP-type and C3HC4-type zinc finger containing 1 // 20p1	RBCK1	NM_031229	0.0559329	1	0.208177	0.650873	-1.5364	CA1-9 down vs CA10-18	4.24815	1
7915543	NM_201649 // SLC6A9 // solute carrier family 6 (neurotransmitter transporter, gl	SLC6A9	NM_201649	0.158167	1	0.357021	0.651101	-1.53586	CA1-9 down vs CA10-18	2.19183	1
8166015	NM_006800 // MSL3L1 // male-specific lethal 3-like 1 (Drosophila) // Xp22.3 // 1	MSL3L1	NM_006800	0.0169825	1	0.113263	0.651235	-1.53554	CA1-9 down vs CA10-18	7.09606	1
8089873	---		---	7.48468e-05	1	0.0055066	0.651354	-1.53526	CA1-9 down vs CA10-18	27.8709	1
8009443	NM_014960 // ARSG // arylsulfatase G // 17q24.2 // 22901 /// ENST00000355179 //	ARSG	NM_014960	8.99418e-05	1	0.00606823	0.651368	-1.53523	CA1-9 down vs CA10-18	26.9044	1
8172035	NM_006520 // DYNLT3 // dynein, light chain, Tctex-type 3 // Xp21 // 6990 /// ENS	DYNLT3	NM_006520	0.474435	1	0.660197	0.65167	-1.53452	CA1-9 down vs CA10-18	0.536614	1
8053379	AK296608 // LOC129293 // hypothetical protein LOC129293 // 2p11.2 // 129293 ///	LOC129293	AK296608	0.342627	1	0.550292	0.651866	-1.53406	CA1-9 down vs CA10-18	0.956501	1
8038117	NM_001352 // DBP // D site of albumin promoter (albumin D-box) binding protein /	DBP	NM_001352	0.00634269	1	0.0685066	0.652019	-1.5337	CA1-9 down vs CA10-18	9.85197	1
8150862	---		---	0.00355403	1	0.049963	0.65204	-1.53365	CA1-9 down vs CA10-18	11.655	1
7965812	NM_024312 // GNPTAB // N-acetylglucosamine-1-phosphate transferase, alpha and be	GNPTAB	NM_024312	0.0399761	1	0.175649	0.652083	-1.53355	CA1-9 down vs CA10-18	4.9982	1
8104074	NM_005958 // MTNR1A // melatonin receptor 1A // 4q35.1 // 4543 /// ENST000003071	MTNR1A	NM_005958	0.054846	1	0.206085	0.652127	-1.53344	CA1-9 down vs CA10-18	4.29084	1
8001030	NM_013258 // PYCARD // PYD and CARD domain containing // 16p12-p11.2 // 29108 //	PYCARD	NM_013258	0.00642801	1	0.0690482	0.652235	-1.53319	CA1-9 down vs CA10-18	9.81202	1
8005753	---		---	0.0633529	1	0.22134	0.652301	-1.53303	CA1-9 down vs CA10-18	3.98039	1
7992071	NM_005823 // MSLN // mesothelin // 16p13.3 // 10232 /// NM_013404 // MSLN // mes	MSLN	NM_005823	0.0556669	1	0.207621	0.652383	-1.53284	CA1-9 down vs CA10-18	4.25851	1
8135080	NM_001283 // AP1S1 // adaptor-related protein complex 1, sigma 1 subunit // 7q22	AP1S1	NM_001283	0.000637215	1	0.0194478	0.652416	-1.53276	CA1-9 down vs CA10-18	17.8932	1
8141560	NM_003227 // TFR2 // transferrin receptor 2 // 7q22 // 7036 /// ENST00000223051	TFR2	NM_003227	0.000141146	1	0.00810087	0.65258	-1.53238	CA1-9 down vs CA10-18	24.6269	1
8046380	NM_000210 // ITGA6 // integrin, alpha 6 // 2q31.1 // 3655 /// NM_001079818 // IT	ITGA6	NM_000210	0.417864	1	0.614577	0.652838	-1.53177	CA1-9 down vs CA10-18	0.691586	1
7926936	NM_024688 // C10orf68 // chromosome 10 open reading frame 68 // 10p11.22 // 7974	C10orf68	NM_024688	0.0162881	1	0.1108	0.652843	-1.53176	CA1-9 down vs CA10-18	7.2053	1
8134730	NM_152755 // CNPY4 // canopy 4 homolog (zebrafish) // 7q22.1 // 245812 /// ENST0	CNPY4	NM_152755	0.0386064	1	0.172638	0.653276	-1.53075	CA1-9 down vs CA10-18	5.0784	1
8101699	---		---	0.236028	1	0.444395	0.653322	-1.53064	CA1-9 down vs CA10-18	1.51593	1
8117435	NM_007047 // BTN3A2 // butyrophilin, subfamily 3, member A2 // 6p22.1 // 11118 /	BTN3A2	NM_007047	0.285912	1	0.495511	0.653328	-1.53062	CA1-9 down vs CA10-18	1.21886	1
8154635	NM_002451 // MTAP // methylthioadenosine phosphorylase // 9p21 // 4507 /// NR_00	MTAP	NM_002451	0.555111	1	0.724129	0.653393	-1.53047	CA1-9 down vs CA10-18	0.363329	1
8174648	NM_001017978 // CXorf61 // chromosome X open reading frame 61 // Xq23 // 203413	CXorf61	NM_001017978	0.0646609	1	0.223342	0.653653	-1.52986	CA1-9 down vs CA10-18	3.93701	1
8019507	NM_001100407 // C17orf62 // chromosome 17 open reading frame 62 // 17q25.3 // 79	C17orf62	NM_001100407	0.0314198	1	0.156363	0.654086	-1.52885	CA1-9 down vs CA10-18	5.56124	1
8138566	NM_006547 // IGF2BP3 // insulin-like growth factor 2 mRNA binding protein 3 // 7	IGF2BP3	NM_006547	1.98179e-05	0.572124	0.00232571	0.654089	-1.52884	CA1-9 down vs CA10-18	35.5725	1
8013804	NM_144683 // DHRS13 // dehydrogenase/reductase (SDR family) member 13 // 17q11.2	DHRS13	NM_144683	0.0696633	1	0.230236	0.654324	-1.5283	CA1-9 down vs CA10-18	3.7801	1
8078380	---		---	0.191911	1	0.395113	0.654485	-1.52792	CA1-9 down vs CA10-18	1.85642	1
7983991	NM_152450 // FAM81A // family with sequence similarity 81, member A // 15q22.2 /	FAM81A	NM_152450	0.259857	1	0.468184	0.654763	-1.52727	CA1-9 down vs CA10-18	1.36459	1
8032149	NM_002695 // POLR2E // polymerase (RNA) II (DNA directed) polypeptide E, 25kDa /	POLR2E	NM_002695	0.0159433	1	0.109797	0.654957	-1.52682	CA1-9 down vs CA10-18	7.26154	1
8031311	NM_013289 // KIR3DL1 // killer cell immunoglobulin-like receptor, three domains,	KIR3DL1	NM_013289	0.042431	1	0.181204	0.655163	-1.52634	CA1-9 down vs CA10-18	4.86212	1
8139977	NM_001013739 // STAG3L3 // stromal antigen 3-like 3 // 7q11.23 // 442578 /// NM_	STAG3L3	NM_001013739	0.03265	1	0.159057	0.65527	-1.52609	CA1-9 down vs CA10-18	5.47004	1
7926506	NM_201596 // CACNB2 // calcium channel, voltage-dependent, beta 2 subunit // 10p	CACNB2	NM_201596	0.314912	1	0.524183	0.655282	-1.52606	CA1-9 down vs CA10-18	1.07649	1
8030925	AK297834 // LOC400713 // zinc finger-like // 19q13.33 // 400713 /// BC058819 //	LOC400713	AK297834	0.0164807	1	0.111607	0.655463	-1.52564	CA1-9 down vs CA10-18	7.17447	1
8150580	---		---	0.0533548	1	0.203286	0.655645	-1.52521	CA1-9 down vs CA10-18	4.35106	1
7930915	---		---	0.0115224	1	0.0930952	0.655868	-1.5247	CA1-9 down vs CA10-18	8.13647	1
7967702	---		---	0.00139363	1	0.0301144	0.656031	-1.52432	CA1-9 down vs CA10-18	14.879	1
8133770	NM_020879 // CCDC146 // coiled-coil domain containing 146 // 7q11.23 // 57639 //	CCDC146	NM_020879	0.0554676	1	0.207287	0.656084	-1.52419	CA1-9 down vs CA10-18	4.2663	1
8105040	NM_003999 // OSMR // oncostatin M receptor // 5p13.1 // 9180 /// ENST00000274276	OSMR	NM_003999	0.656882	1	0.797494	0.656419	-1.52342	CA1-9 down vs CA10-18	0.204887	1
8165974	NM_001830 // CLCN4 // chloride channel 4 // Xp22.3 // 1183 /// ENST00000380833 /	CLCN4	NM_001830	0.0426544	1	0.181648	0.656556	-1.5231	CA1-9 down vs CA10-18	4.85019	1
8124280	NM_014722 // FAM65B // family with sequence similarity 65, member B // 6p22.3-p2	FAM65B	NM_014722	0.273529	1	0.482147	0.656755	-1.52264	CA1-9 down vs CA10-18	1.2858	1
8132592	NM_002541 // OGDH // oxoglutarate (alpha-ketoglutarate) dehydrogenase (lipoamide	OGDH	NM_002541	0.00956985	1	0.0845464	0.656817	-1.52249	CA1-9 down vs CA10-18	8.65495	1
8114900	NM_004576 // PPP2R2B // protein phosphatase 2 (formerly 2A), regulatory subunit	PPP2R2B	NM_004576	0.0812196	1	0.250184	0.656886	-1.52233	CA1-9 down vs CA10-18	3.46337	1
7930837	NM_003054 // SLC18A2 // solute carrier family 18 (vesicular monoamine), member 2	SLC18A2	NM_003054	0.045361	1	0.187236	0.657136	-1.52176	CA1-9 down vs CA10-18	4.71119	1
8175492	NM_173694 // ATP11C // ATPase, class VI, type 11C // Xq27.1 // 286410 /// NM_001	ATP11C	NM_173694	0.000147947	1	0.00834107	0.657151	-1.52172	CA1-9 down vs CA10-18	24.3965	1
7953483	NM_001098536 // USP5 // ubiquitin specific peptidase 5 (isopeptidase T) // 12p13	USP5	NM_001098536	1.23125e-06	0.0355451	0.000423273	0.657334	-1.5213	CA1-9 down vs CA10-18	56.5111	1
8137675	NM_002735 // PRKAR1B // protein kinase, cAMP-dependent, regulatory, type I, beta	PRKAR1B	NM_002735	0.01163	1	0.0934449	0.65737	-1.52121	CA1-9 down vs CA10-18	8.11086	1
8164357	NM_197956 // NAIF1 // nuclear apoptosis inducing factor 1 // 9q34.11 // 203245 /	NAIF1	NM_197956	0.00308999	1	0.0465032	0.657795	-1.52023	CA1-9 down vs CA10-18	12.1119	1
8133662	NM_001040457 // RHBDD2 // rhomboid domain containing 2 // 7q11.23 // 57414 /// N	RHBDD2	NM_001040457	0.0385632	1	0.172521	0.657898	-1.51999	CA1-9 down vs CA10-18	5.08098	1
8017162	NM_016125 // RNFT1 // ring finger protein, transmembrane 1 // 17q23.1 // 51136 /	RNFT1	NM_016125	0.0138286	1	0.102132	0.657915	-1.51995	CA1-9 down vs CA10-18	7.63998	1
8071809	NM_000854 // GSTT2 // glutathione S-transferase theta 2 // 22q11.2|22q11.23 // 2	GSTT2	NM_000854	0.0796611	1	0.247656	0.657935	-1.51991	CA1-9 down vs CA10-18	3.50287	1
8074962	NM_000854 // GSTT2 // glutathione S-transferase theta 2 // 22q11.2|22q11.23 // 2	GSTT2	NM_000854	0.0796611	1	0.247656	0.657935	-1.51991	CA1-9 down vs CA10-18	3.50287	1
8071927	NM_005265 // GGT1 // gamma-glutamyltransferase 1 // 22q11.23 // 2678 /// NM_0134	GGT1	NM_005265	0.126085	1	0.315722	0.658032	-1.51968	CA1-9 down vs CA10-18	2.60482	1
7945962	NM_003141 // TRIM21 // tripartite motif-containing 21 // 11p15.5 // 6737 /// ENS	TRIM21	NM_003141	0.0140855	1	0.103102	0.658078	-1.51958	CA1-9 down vs CA10-18	7.59059	1
8039511	NM_024710 // ISOC2 // isochorismatase domain containing 2 // 19q13.42 // 79763 /	ISOC2	NM_024710	0.00292615	1	0.0452949	0.658459	-1.5187	CA1-9 down vs CA10-18	12.2921	1
8111101	NM_054027 // ANKH // ankylosis, progressive homolog (mouse) // 5p15.1 // 56172 /	ANKH	NM_054027	5.01553e-07	0.0144793	0.000233537	0.658552	-1.51848	CA1-9 down vs CA10-18	64.9972	1
8005661	NM_001033553 // SPECC1 // sperm antigen with calponin homology and coiled-coil d	SPECC1	NM_001033553	0.430544	1	0.625671	0.658571	-1.51844	CA1-9 down vs CA10-18	0.65401	1
8125483	NM_000544 // TAP2 // transporter 2, ATP-binding cassette, sub-family B (MDR/TAP)	TAP2	NM_000544	0.0136332	1	0.101411	0.658674	-1.5182	CA1-9 down vs CA10-18	7.67824	1
7996608	NM_001013838 // RLTPR // RGD motif, leucine rich repeats, tropomodulin domain an	RLTPR	NM_001013838	0.240271	1	0.448928	0.658719	-1.5181	CA1-9 down vs CA10-18	1.48755	1
7963244	NM_005653 // TFCP2 // transcription factor CP2 // 12q13 // 7024 /// ENST00000257	TFCP2	NM_005653	0.000154366	1	0.00853716	0.658726	-1.51808	CA1-9 down vs CA10-18	24.1897	1
8015526	NM_021078 // KAT2A // K(lysine) acetyltransferase 2A // 17q21 // 2648 /// ENST00	KAT2A	NM_021078	0.00738045	1	0.0736489	0.659067	-1.5173	CA1-9 down vs CA10-18	9.40311	1
8143643	NM_022445 // TPK1 // thiamin pyrophosphokinase 1 // 7q34-q35 // 27010 /// NM_001	TPK1	NM_022445	0.137272	1	0.331819	0.659093	-1.51724	CA1-9 down vs CA10-18	2.44751	1
8008321	NM_025149 // ACSF2 // acyl-CoA synthetase family member 2 // 17q21.33 // 80221 /	ACSF2	NM_025149	0.0149574	1	0.106149	0.659184	-1.51703	CA1-9 down vs CA10-18	7.43035	1
7960757	NM_016546 // C1RL // complement component 1, r subcomponent-like // 12p13.31 //	C1RL	NM_016546	0.00350132	1	0.0494761	0.659447	-1.51642	CA1-9 down vs CA10-18	11.7034	1
7981978	---		---	0.727708	1	0.844619	0.659546	-1.51619	CA1-9 down vs CA10-18	0.125559	1
7992732	NM_145252 // LOC124220 // similar to common salivary protein 1 // 16p13.3 // 124	LOC124220	NM_145252	2.45777e-06	0.0709533	0.000654889	0.659665	-1.51592	CA1-9 down vs CA10-18	50.6006	1
8142110	NM_006754 // SYPL1 // synaptophysin-like 1 // 7q22.2 // 6856 /// NM_182715 // SY	SYPL1	NM_006754	3.17577e-06	0.0916812	0.000792161	0.659669	-1.51591	CA1-9 down vs CA10-18	48.5361	1
8032157	NM_014963 // SBNO2 // strawberry notch homolog 2 (Drosophila) // 19p13.3 // 2290	SBNO2	NM_014963	0.000546742	1	0.0177347	0.659863	-1.51547	CA1-9 down vs CA10-18	18.5195	1
7962930	NM_015086 // DDN // dendrin // 12q13.12 // 23109 /// ENST00000313194 // DDN // d	DDN	NM_015086	0.0170089	1	0.113323	0.660205	-1.51468	CA1-9 down vs CA10-18	7.09201	1
8027398	NM_024310 // PLEKHF1 // pleckstrin homology domain containing, family F (with FY	PLEKHF1	NM_024310	0.0544208	1	0.205396	0.66022	-1.51465	CA1-9 down vs CA10-18	4.30782	1
8163402	NM_005156 // ROD1 // ROD1 regulator of differentiation 1 (S. pombe) // 9q32 // 9	ROD1	NM_005156	0.0174232	1	0.114657	0.660319	-1.51442	CA1-9 down vs CA10-18	7.02936	1
7968242	NM_002097 // GTF3A // general transcription factor IIIA // 13q12.3-q13.1 // 2971	GTF3A	NM_002097	0.112174	1	0.295957	0.660388	-1.51426	CA1-9 down vs CA10-18	2.82581	1
7997453	NM_002661 // PLCG2 // phospholipase C, gamma 2 (phosphatidylinositol-specific) /	PLCG2	NM_002661	0.182112	1	0.384741	0.660445	-1.51413	CA1-9 down vs CA10-18	1.94573	1
8118147	---		---	0.0569629	1	0.209598	0.660459	-1.5141	CA1-9 down vs CA10-18	4.20857	1
8156783	NM_001855 // COL15A1 // collagen, type XV, alpha 1 // 9q21-q22 // 1306 /// ENST0	COL15A1	NM_001855	0.0245762	1	0.13769	0.660562	-1.51386	CA1-9 down vs CA10-18	6.15733	1
8005549	BC157869 // LOC400581 // GRB2-related adaptor protein-like // 17p11.2 // 400581	LOC400581	BC157869	0.130923	1	0.322898	0.660582	-1.51382	CA1-9 down vs CA10-18	2.53479	1
8029773	NM_001002915 // IGFL2 // IGF-like family member 2 // 19q13.32 // 147920 /// AY67	IGFL2	NM_001002915	0.0320729	1	0.157898	0.660871	-1.51315	CA1-9 down vs CA10-18	5.51232	1
7942465	NM_016055 // MRPL48 // mitochondrial ribosomal protein L48 // 11q13.4 // 51642 /	MRPL48	NM_016055	6.50828e-08	0.00187887	4.94441e-05	0.660923	-1.51304	CA1-9 down vs CA10-18	88.2465	1
7998983	NM_178844 // NLRC3 // NLR family, CARD domain containing 3 // 16p13.3 // 197358	NLRC3	NM_178844	0.0416782	1	0.179583	0.661143	-1.51253	CA1-9 down vs CA10-18	4.90286	1
7909214	NM_182663 // RASSF5 // Ras association (RalGDS/AF-6) domain family member 5 // 1	RASSF5	NM_182663	0.425765	1	0.621507	0.661343	-1.51207	CA1-9 down vs CA10-18	0.667967	1
8114898	---		---	0.000400134	1	0.0147634	0.661462	-1.5118	CA1-9 down vs CA10-18	19.8351	1
8032057	NM_005035 // POLRMT // polymerase (RNA) mitochondrial (DNA directed) // 19p13.3	POLRMT	NM_005035	8.24259e-05	1	0.00586097	0.661572	-1.51155	CA1-9 down vs CA10-18	27.3607	1
7923173	---		---	0.484286	1	0.668241	0.661634	-1.51141	CA1-9 down vs CA10-18	0.512716	1
8172813	NM_014138 // FAM156A // family with sequence similarity 156, member A // Xp11.22	FAM156A	NM_014138	0.000269532	1	0.0115963	0.661697	-1.51127	CA1-9 down vs CA10-18	21.5775	1
8134712	NM_004722 // AP4M1 // adaptor-related protein complex 4, mu 1 subunit // 7q22.1	AP4M1	NM_004722	0.034844	1	0.163643	0.661708	-1.51124	CA1-9 down vs CA10-18	5.31683	1
7918657	NM_015967 // PTPN22 // protein tyrosine phosphatase, non-receptor type 22 (lymph	PTPN22	NM_015967	0.551091	1	0.721811	0.661709	-1.51124	CA1-9 down vs CA10-18	0.37085	1
8168205	NM_005938 // FOXO4 // forkhead box O4 // Xq13.1 // 4303 /// ENST00000374259 // F	FOXO4	NM_005938	0.0929376	1	0.268194	0.661795	-1.51104	CA1-9 down vs CA10-18	3.19247	1
7974341	NM_053064 // GNG2 // guanine nucleotide binding protein (G protein), gamma 2 //	GNG2	NM_053064	0.452509	1	0.642686	0.661936	-1.51072	CA1-9 down vs CA10-18	0.592929	1
8079966	NM_004636 // SEMA3B // sema domain, immunoglobulin domain (Ig), short basic doma	SEMA3B	NM_004636	0.0357719	1	0.165722	0.661999	-1.51058	CA1-9 down vs CA10-18	5.25535	1
8014700	ENST00000325814 // C17orf96 // chromosome 17 open reading frame 96 // 17q12 // 1	C17orf96	ENST00000325814	1.01846e-05	0.29402	0.00158765	0.662186	-1.51015	CA1-9 down vs CA10-18	39.9441	1
8133610	NM_001013739 // STAG3L3 // stromal antigen 3-like 3 // 7q11.23 // 442578 /// NM_	STAG3L3	NM_001013739	0.0320117	1	0.157758	0.662474	-1.50949	CA1-9 down vs CA10-18	5.51686	1
8043283	NM_018433 // JMJD1A // jumonji domain containing 1A // 2p11.2 // 55818 /// ENST0	JMJD1A	NM_018433	0.0340859	1	0.162241	0.662497	-1.50944	CA1-9 down vs CA10-18	5.36848	1
8140196	NM_001025202 // STAG3L2 // stromal antigen 3-like 2 // 7q11.23 // 442582 /// NM_	STAG3L2	NM_001025202	0.0301677	1	0.153033	0.6625	-1.50943	CA1-9 down vs CA10-18	5.65839	1
8103922	NM_004346 // CASP3 // caspase 3, apoptosis-related cysteine peptidase // 4q34 //	CASP3	NM_004346	0.0948707	1	0.271289	0.662898	-1.50853	CA1-9 down vs CA10-18	3.15169	1
8042144	NM_002908 // REL // v-rel reticuloendotheliosis viral oncogene homolog (avian) /	REL	NM_002908	0.0916431	1	0.266269	0.662919	-1.50848	CA1-9 down vs CA10-18	3.22034	1
7919382	---		---	0.00386902	1	0.052295	0.663223	-1.50779	CA1-9 down vs CA10-18	11.3818	1
7939818	NM_175732 // PTPMT1 // protein tyrosine phosphatase, mitochondrial 1 // 11p11.2	PTPMT1	NM_175732	0.00300123	1	0.0458532	0.66345	-1.50727	CA1-9 down vs CA10-18	12.2082	1
8068919	NM_003681 // PDXK // pyridoxal (pyridoxine, vitamin B6) kinase // 21q22.3 // 856	PDXK	NM_003681	0.0258504	1	0.141546	0.663474	-1.50722	CA1-9 down vs CA10-18	6.03288	1
7926223	NM_153498 // CAMK1D // calcium/calmodulin-dependent protein kinase ID // 10p13 /	CAMK1D	NM_153498	0.0122642	1	0.0961997	0.663546	-1.50705	CA1-9 down vs CA10-18	7.96525	1
8130916	NM_018288 // PHF10 // PHD finger protein 10 // 6q27 // 55274 /// NM_133325 // PH	PHF10	NM_018288	0.0339705	1	0.16199	0.663691	-1.50673	CA1-9 down vs CA10-18	5.37646	1
8016215	NM_199282 // ARHGAP27 // Rho GTPase activating protein 27 // 17q21.31 // 201176	ARHGAP27	NM_199282	0.0770206	1	0.243006	0.664182	-1.50561	CA1-9 down vs CA10-18	3.57193	1
8104201	NM_007277 // EXOC3 // exocyst complex component 3 // 5p15.33 // 11336 /// ENST00	EXOC3	NM_007277	0.00149388	1	0.0313664	0.664444	-1.50502	CA1-9 down vs CA10-18	14.6259	1
8073088	NM_021822 // APOBEC3G // apolipoprotein B mRNA editing enzyme, catalytic polypep	APOBEC3G	NM_021822	0.161355	1	0.361415	0.664498	-1.5049	CA1-9 down vs CA10-18	2.15647	1
8008263	NM_002611 // PDK2 // pyruvate dehydrogenase kinase, isozyme 2 // 17q21.33 // 516	PDK2	NM_002611	0.0980265	1	0.275241	0.664568	-1.50474	CA1-9 down vs CA10-18	3.0872	1
7955358	BC007849 // C12orf62 // chromosome 12 open reading frame 62 // 12q13.13 // 84987	C12orf62	BC007849	0.000448633	1	0.0159116	0.664685	-1.50447	CA1-9 down vs CA10-18	19.3468	1
8131867	---		---	0.262879	1	0.471442	0.664691	-1.50446	CA1-9 down vs CA10-18	1.3467	1
8099967	NM_001098634 // RBM47 // RNA binding motif protein 47 // 4p13-p12 // 54502 /// N	RBM47	NM_001098634	0.352057	1	0.559235	0.664872	-1.50405	CA1-9 down vs CA10-18	0.918779	1
8138776	NM_152740 // HIBADH // 3-hydroxyisobutyrate dehydrogenase // 7p15.2 // 11112 ///	HIBADH	NM_152740	0.0748485	1	0.239265	0.66503	-1.50369	CA1-9 down vs CA10-18	3.63087	1
8038998	NM_199132 // ZNF468 // zinc finger protein 468 // 19q13.41 // 90333 /// NM_00100	ZNF468	NM_199132	0.189039	1	0.392166	0.665063	-1.50362	CA1-9 down vs CA10-18	1.88199	1
7907893	NM_001531 // MR1 // major histocompatibility complex, class I-related // 1q25.3	MR1	NM_001531	0.209086	1	0.414767	0.665102	-1.50353	CA1-9 down vs CA10-18	1.71299	1
8107066	NM_005575 // LNPEP // leucyl/cystinyl aminopeptidase // 5q15 // 4012 /// NM_1759	LNPEP	NM_005575	0.0805664	1	0.249063	0.665136	-1.50345	CA1-9 down vs CA10-18	3.47982	1
8139680	NM_015198 // COBL // cordon-bleu homolog (mouse) // 7p12.1 // 23242 /// ENST0000	COBL	NM_015198	0.267372	1	0.475938	0.665227	-1.50325	CA1-9 down vs CA10-18	1.32061	1
7908178	NM_017673 // C1orf26 // chromosome 1 open reading frame 26 // 1q25 // 54823 ///	C1orf26	NM_017673	0.00875446	1	0.0804881	0.665349	-1.50297	CA1-9 down vs CA10-18	8.90841	1
8014702	AY459295 // LOC100129395 // NS5ATP13TP1 // 17q12 // 100129395	LOC100129395	AY459295	0.0738971	1	0.237645	0.665375	-1.50291	CA1-9 down vs CA10-18	3.65732	1
8131957	NM_013322 // SNX10 // sorting nexin 10 // 7p15.2 // 29887 /// ENST00000338523 //	SNX10	NM_013322	0.0787425	1	0.246174	0.665596	-1.50241	CA1-9 down vs CA10-18	3.52658	1
8113130	NM_024717 // MCTP1 // multiple C2 domains, transmembrane 1 // 5q15 // 79772 ///	MCTP1	NM_024717	0.108881	1	0.29137	0.665788	-1.50198	CA1-9 down vs CA10-18	2.88297	1
8030557	NM_012068 // ATF5 // activating transcription factor 5 // 19q13.3 // 22809 /// E	ATF5	NM_012068	1.28153e-06	0.0369966	0.000435254	0.665832	-1.50188	CA1-9 down vs CA10-18	56.1547	1
8117655	NM_006299 // ZNF193 // zinc finger protein 193 // 6p21.3 // 7746 /// ENST0000025	ZNF193	NM_006299	0.062696	1	0.220004	0.665977	-1.50155	CA1-9 down vs CA10-18	4.00258	1
8050089	BC104196 // TMSL2 // thymosin-like 2 (pseudogene) // 2p25.3 // 7116 /// ENST0000	TMSL2	BC104196	0.0444583	1	0.185372	0.666023	-1.50145	CA1-9 down vs CA10-18	4.75646	1
8164034	NM_020946 // DENND1A // DENN/MADD domain containing 1A // 9q33.2 // 57706 /// NM	DENND1A	NM_020946	0.0125109	1	0.0969045	0.66609	-1.5013	CA1-9 down vs CA10-18	7.9109	1
8097282	NM_005841 // SPRY1 // sprouty homolog 1, antagonist of FGF signaling (Drosophila	SPRY1	NM_005841	0.375756	1	0.579454	0.666341	-1.50073	CA1-9 down vs CA10-18	0.830138	1
8171139	NM_004729 // ZBED1 // zinc finger, BED-type containing 1 // Xp22.33;Yp11 // 9189	ZBED1	NM_004729	8.83e-05	1	0.0060406	0.666399	-1.5006	CA1-9 down vs CA10-18	27.0003	1
8177029	NM_004729 // ZBED1 // zinc finger, BED-type containing 1 // Xp22.33;Yp11 // 9189	ZBED1	NM_004729	8.83e-05	1	0.0060406	0.666399	-1.5006	CA1-9 down vs CA10-18	27.0003	1
8106006	NM_000344 // SMN1 // survival of motor neuron 1, telomeric // 5q13 // 6606 /// N	SMN1	NM_000344	0.00866644	1	0.0801994	0.666484	-1.50041	CA1-9 down vs CA10-18	8.93737	1
8029347	NM_006300 // ZNF230 // zinc finger protein 230 // 19q13.31 // 7773 /// ENST00000	ZNF230	NM_006300	0.0697142	1	0.230351	0.666588	-1.50018	CA1-9 down vs CA10-18	3.77858	1
7983928	NM_000236 // LIPC // lipase, hepatic // 15q21-q23 // 3990 /// ENST00000356113 //	LIPC	NM_000236	0.000970579	1	0.0248181	0.666738	-1.49984	CA1-9 down vs CA10-18	16.2345	1
7944739	NM_019604 // CRTAM // cytotoxic and regulatory T cell molecule // 11q22-q23 // 5	CRTAM	NM_019604	0.0546505	1	0.205748	0.666835	-1.49962	CA1-9 down vs CA10-18	4.29863	1
8092418	NM_005688 // ABCC5 // ATP-binding cassette, sub-family C (CFTR/MRP), member 5 //	ABCC5	NM_005688	0.0260641	1	0.141971	0.667063	-1.49911	CA1-9 down vs CA10-18	6.01268	1
7903507	NM_001010883 // FAM102B // family with sequence similarity 102, member B // 1p13	FAM102B	NM_001010883	0.219918	1	0.427155	0.667293	-1.49859	CA1-9 down vs CA10-18	1.63004	1
8166500	NM_003410 // ZFX // zinc finger protein, X-linked // Xp21.3 // 7543 /// ENST0000	ZFX	NM_003410	0.00591766	1	0.0658585	0.667305	-1.49857	CA1-9 down vs CA10-18	10.0605	1
8018849	NM_003258 // TK1 // thymidine kinase 1, soluble // 17q23.2-q25.3 // 7083 /// ENS	TK1	NM_003258	0.0888783	1	0.262516	0.667333	-1.4985	CA1-9 down vs CA10-18	3.28148	1
8020551	NM_198129 // LAMA3 // laminin, alpha 3 // 18q11.2 // 3909 /// NM_001127717 // LA	LAMA3	NM_198129	0.208806	1	0.414581	0.667361	-1.49844	CA1-9 down vs CA10-18	1.71521	1
8037794	NM_016457 // PRKD2 // protein kinase D2 // 19q13.3 // 25865 /// NM_001079880 //	PRKD2	NM_016457	0.0391267	1	0.173643	0.667608	-1.49788	CA1-9 down vs CA10-18	5.04755	1
7931951	NM_001029880 // SFMBT2 // Scm-like with four mbt domains 2 // 10p14 // 57713 ///	SFMBT2	NM_001029880	0.0266426	1	0.143524	0.667836	-1.49737	CA1-9 down vs CA10-18	5.95899	1
8082165	NM_001024660 // KALRN // kalirin, RhoGEF kinase // 3q21.1-q21.2 // 8997 /// NM_0	KALRN	NM_001024660	0.122313	1	0.310724	0.66797	-1.49707	CA1-9 down vs CA10-18	2.66171	1
7930454	NM_145341 // PDCD4 // programmed cell death 4 (neoplastic transformation inhibit	PDCD4	NM_145341	0.0938087	1	0.269549	0.667975	-1.49706	CA1-9 down vs CA10-18	3.17397	1
8135277	NM_182931 // MLL5 // myeloid/lymphoid or mixed-lineage leukemia 5 (trithorax hom	MLL5	NM_182931	0.075436	1	0.240238	0.668235	-1.49648	CA1-9 down vs CA10-18	3.61473	1
8030954	NR_023311 // ZNF137 // zinc finger protein 137 // 19q13.4 // 7696 /// U09414 //	ZNF137	NR_023311	0.167569	1	0.368701	0.668293	-1.49635	CA1-9 down vs CA10-18	2.09	1
8009353	NM_181671 // PITPNC1 // phosphatidylinositol transfer protein, cytoplasmic 1 //	PITPNC1	NM_181671	0.15488	1	0.35357	0.668539	-1.4958	CA1-9 down vs CA10-18	2.2292	1
8031344	NM_012312 // KIR2DS2 // killer cell immunoglobulin-like receptor, two domains, s	KIR2DS2	NM_012312	0.131586	1	0.323799	0.668568	-1.49573	CA1-9 down vs CA10-18	2.52544	1
7960850	NM_153449 // SLC2A14 // solute carrier family 2 (facilitated glucose transporter	SLC2A14	NM_153449	0.0963028	1	0.273005	0.668783	-1.49525	CA1-9 down vs CA10-18	3.12211	1
8029996	BC043386 // C19orf68 // chromosome 19 open reading frame 68 // 19q13.32 // 37492	C19orf68	BC043386	0.0438493	1	0.183995	0.669355	-1.49398	CA1-9 down vs CA10-18	4.7876	1
8030007	NM_001425 // EMP3 // epithelial membrane protein 3 // 19q13.3 // 2014 /// ENST00	EMP3	NM_001425	0.406469	1	0.605605	0.669446	-1.49377	CA1-9 down vs CA10-18	0.726908	1
8012466	NM_213597 // KRBA2 // KRAB-A domain containing 2 // 17p13.1 // 124751 /// ENST00	KRBA2	NM_213597	0.00919976	1	0.0828198	0.669591	-1.49345	CA1-9 down vs CA10-18	8.76682	1
7991762	NM_000558 // HBA1 // hemoglobin, alpha 1 // 16p13.3 // 3039 /// NM_000517 // HBA	HBA1	NM_000558	0.0850495	1	0.256321	0.670004	-1.49253	CA1-9 down vs CA10-18	3.36999	1
7991766	NM_000558 // HBA1 // hemoglobin, alpha 1 // 16p13.3 // 3039 /// NM_000517 // HBA	HBA1	NM_000558	0.0850495	1	0.256321	0.670004	-1.49253	CA1-9 down vs CA10-18	3.36999	1
8022045	NM_003803 // MYOM1 // myomesin 1, 185kDa // 18p11.31 // 8736 /// NM_019856 // MY	MYOM1	NM_003803	0.0229542	1	0.133418	0.670525	-1.49137	CA1-9 down vs CA10-18	6.32694	1
8078544	NM_000249 // MLH1 // mutL homolog 1, colon cancer, nonpolyposis type 2 (E. coli)	MLH1	NM_000249	0.436944	1	0.630486	0.670656	-1.49108	CA1-9 down vs CA10-18	0.635704	1
8141024	NM_005868 // BET1 // blocked early in transport 1 homolog (S. cerevisiae) // 7q2	BET1	NM_005868	0.00071048	1	0.0209294	0.670759	-1.49085	CA1-9 down vs CA10-18	17.4555	1
8027416	NM_003796 // C19orf2 // chromosome 19 open reading frame 2 // 19q12 // 8725 ///	C19orf2	NM_003796	1.61015e-07	0.00464835	9.48642e-05	0.670986	-1.49034	CA1-9 down vs CA10-18	77.1969	1
8133540	NM_178831 // tcag7.1177 // opposite strand transcription unit to STAG3 // 7q22.1	tcag7.1177	NM_178831	0.213772	1	0.420079	0.67107	-1.49016	CA1-9 down vs CA10-18	1.67644	1
8140249	NM_178831 // tcag7.1177 // opposite strand transcription unit to STAG3 // 7q22.1	tcag7.1177	NM_178831	0.213772	1	0.420079	0.67107	-1.49016	CA1-9 down vs CA10-18	1.67644	1
8179258	NM_000595 // LTA // lymphotoxin alpha (TNF superfamily, member 1) // 6p21.3 // 4	LTA	NM_000595	0.23893	1	0.447717	0.671353	-1.48953	CA1-9 down vs CA10-18	1.49645	1
7933947	NM_022079 // HERC4 // hect domain and RLD 4 // 10q21.3 // 26091 /// NM_015601 //	HERC4	NM_022079	0.0820265	1	0.251466	0.671452	-1.48931	CA1-9 down vs CA10-18	3.44327	1
8166243	NM_004726 // REPS2 // RALBP1 associated Eps domain containing 2 // Xp22.2 // 918	REPS2	NM_004726	0.204959	1	0.409961	0.67149	-1.48922	CA1-9 down vs CA10-18	1.74605	1
8004271	NM_000018 // ACADVL // acyl-Coenzyme A dehydrogenase, very long chain // 17p13-p	ACADVL	NM_000018	0.0570051	1	0.209694	0.671671	-1.48882	CA1-9 down vs CA10-18	4.20697	1
7964460	NM_004083 // DDIT3 // DNA-damage-inducible transcript 3 // 12q13.1-q13.2 // 1649	DDIT3	NM_004083	0.00142393	1	0.0305178	0.671851	-1.48842	CA1-9 down vs CA10-18	14.8004	1
7962884	NM_014470 // RND1 // Rho family GTPase 1 // 12q12-q13 // 27289 /// ENST000003097	RND1	NM_014470	0.155965	1	0.354867	0.671879	-1.48836	CA1-9 down vs CA10-18	2.21676	1
7931204	NM_022126 // LHPP // phospholysine phosphohistidine inorganic pyrophosphate phos	LHPP	NM_022126	0.0388816	1	0.173034	0.67201	-1.48807	CA1-9 down vs CA10-18	5.06203	1
7922404	NR_003940 // SNORD80 // small nucleolar RNA, C/D box 80 // 1q25.1 // 26774 /// B	SNORD80	NR_003940	0.01097	1	0.0908468	0.672174	-1.48771	CA1-9 down vs CA10-18	8.27236	1
8171561	NM_006089 // SCML2 // sex comb on midleg-like 2 (Drosophila) // Xp22 // 10389 //	SCML2	NM_006089	0.106813	1	0.288529	0.672223	-1.4876	CA1-9 down vs CA10-18	2.91995	1
8005473	NM_006451 // PAIP1 // poly(A) binding protein interacting protein 1 // 5p12 // 1	PAIP1	NM_006451	0.0458597	1	0.188298	0.672318	-1.48739	CA1-9 down vs CA10-18	4.68663	1
7922474	AK292691 // LOC100129443 // hypothetical protein LOC100129443 // 1q25.1 // 10012	LOC100129443	AK292691	0.480542	1	0.665356	0.672594	-1.48678	CA1-9 down vs CA10-18	0.521701	1
8075886	NM_000878 // IL2RB // interleukin 2 receptor, beta // 22q13|22q13.1 // 3560 ///	IL2RB	NM_000878	0.020382	1	0.124728	0.672887	-1.48613	CA1-9 down vs CA10-18	6.62628	1
7937443	NM_022772 // EPS8L2 // EPS8-like 2 // 11p15.5 // 64787 /// ENST00000318562 // EP	EPS8L2	NM_022772	0.00114842	1	0.027042	0.672965	-1.48596	CA1-9 down vs CA10-18	15.5962	1
8174103	NM_001128127 // GK // glycerol kinase // Xp21.3 // 2710 /// NM_203391 // GK // g	GK	NM_001128127	0.0849045	1	0.256138	0.673374	-1.48506	CA1-9 down vs CA10-18	3.37343	1
8060722	NM_153638 // PANK2 // pantothenate kinase 2 // 20p13 // 80025 /// NM_153640 // P	PANK2	NM_153638	0.0122425	1	0.0961516	0.67348	-1.48483	CA1-9 down vs CA10-18	7.9701	1
7920687	NR_002188 // GBAP // glucosidase, beta; acid, pseudogene // 1q21 // 2630 /// AK0	GBAP	NR_002188	0.076337	1	0.241923	0.673578	-1.48461	CA1-9 down vs CA10-18	3.59026	1
7956613	NM_005981 // TSPAN31 // tetraspanin 31 // 12q13.3 // 6302 /// ENST00000257910 //	TSPAN31	NM_005981	0.152805	1	0.351427	0.673705	-1.48433	CA1-9 down vs CA10-18	2.2533	1
8134180	NM_019004 // ANKIB1 // ankyrin repeat and IBR domain containing 1 // 7q21.2 // 5	ANKIB1	NM_019004	0.00317633	1	0.0471452	0.673842	-1.48403	CA1-9 down vs CA10-18	12.0212	1
8135323	NM_021930 // RINT1 // RAD50 interactor 1 // 7q22.2 // 60561 /// ENST00000257700	RINT1	NM_021930	0.00443616	1	0.056343	0.67396	-1.48377	CA1-9 down vs CA10-18	10.9482	1
8014956	NM_021724 // NR1D1 // nuclear receptor subfamily 1, group D, member 1 // 17q11.2	NR1D1	NM_021724	0.0130671	1	0.0990352	0.674133	-1.48339	CA1-9 down vs CA10-18	7.79274	1
8025621	NM_003259 // ICAM5 // intercellular adhesion molecule 5, telencephalin // 19p13.	ICAM5	NM_003259	3.07382e-06	0.088738	0.000778404	0.674273	-1.48308	CA1-9 down vs CA10-18	48.7953	1
8141425	NM_005641 // TAF6 // TAF6 RNA polymerase II, TATA box binding protein (TBP)-asso	TAF6	NM_005641	0.00481334	1	0.0590485	0.675318	-1.48078	CA1-9 down vs CA10-18	10.6933	1
7935521	NM_021732 // AVPI1 // arginine vasopressin-induced 1 // 10q24.2 // 60370 /// ENS	AVPI1	NM_021732	0.39338	1	0.594456	0.675423	-1.48055	CA1-9 down vs CA10-18	0.769409	1
8065612	NM_080616 // C20orf112 // chromosome 20 open reading frame 112 // 20q11.1-q11.23	C20orf112	NM_080616	0.151159	1	0.349273	0.67558	-1.48021	CA1-9 down vs CA10-18	2.27271	1
7897877	NM_001066 // TNFRSF1B // tumor necrosis factor receptor superfamily, member 1B /	TNFRSF1B	NM_001066	0.0342518	1	0.162425	0.675749	-1.47984	CA1-9 down vs CA10-18	5.35706	1
7938133	AK125885 // DNHD1L // dynein heavy chain domain 1-like // 11p15.4 // 387750 ///	DNHD1L	AK125885	0.000383269	1	0.0143883	0.675804	-1.47972	CA1-9 down vs CA10-18	20.0208	1
7910265	NM_001098623 // OBSCN // obscurin, cytoskeletal calmodulin and titin-interacting	OBSCN	NM_001098623	5.02125e-05	1	0.00421526	0.675957	-1.47938	CA1-9 down vs CA10-18	30.0501	1
8083214	NM_004267 // CHST2 // carbohydrate (N-acetylglucosamine-6-O) sulfotransferase 2	CHST2	NM_004267	0.120289	1	0.307638	0.675958	-1.47938	CA1-9 down vs CA10-18	2.69314	1
7996361	NM_024922 // CES3 // carboxylesterase 3 // 16q22.1 // 23491 /// ENST00000303334	CES3	NM_024922	0.0826118	1	0.252346	0.675996	-1.4793	CA1-9 down vs CA10-18	3.42883	1
8155673	NM_003558 // PIP5K1B // phosphatidylinositol-4-phosphate 5-kinase, type I, beta	PIP5K1B	NM_003558	0.232826	1	0.441475	0.676003	-1.47928	CA1-9 down vs CA10-18	1.53779	1
7908409	NM_002923 // RGS2 // regulator of G-protein signaling 2, 24kDa // 1q31 // 5997 /	RGS2	NM_002923	0.412369	1	0.610559	0.676084	-1.47911	CA1-9 down vs CA10-18	0.708432	1
7962827	NR_002950 // SNORA2A // small nucleolar RNA, H/ACA box 2A // 12q13.11 // 677793	SNORA2A	NR_002950	0.00632231	1	0.0683846	0.676153	-1.47896	CA1-9 down vs CA10-18	9.86161	1
8024885	NM_152362 // TNFAIP8L1 // tumor necrosis factor, alpha-induced protein 8-like 1	TNFAIP8L1	NM_152362	0.0121418	1	0.0958052	0.676242	-1.47876	CA1-9 down vs CA10-18	7.99268	1
8175288	NM_019556 // MOSPD1 // motile sperm domain containing 1 // Xq26.3 // 56180 /// E	MOSPD1	NM_019556	0.102315	1	0.281779	0.676607	-1.47796	CA1-9 down vs CA10-18	3.00343	1
8116910	NM_002114 // HIVEP1 // human immunodeficiency virus type I enhancer binding prot	HIVEP1	NM_002114	0.0266032	1	0.143404	0.677259	-1.47654	CA1-9 down vs CA10-18	5.96261	1
8067125	NM_003657 // BCAS1 // breast carcinoma amplified sequence 1 // 20q13.2 // 8537 /	BCAS1	NM_003657	0.0231697	1	0.134288	0.67728	-1.47649	CA1-9 down vs CA10-18	6.30362	1
7944722	NM_032873 // UBASH3B // ubiquitin associated and SH3 domain containing, B // 11q	UBASH3B	NM_032873	0.407459	1	0.606162	0.677376	-1.47629	CA1-9 down vs CA10-18	0.72378	1
8121076	NM_006813 // PNRC1 // proline-rich nuclear receptor coactivator 1 // 6q15 // 109	PNRC1	NM_006813	0.0198578	1	0.122888	0.677385	-1.47627	CA1-9 down vs CA10-18	6.6926	1
7986385	NM_145728 // DMN // desmuslin // 15q26.3 // 23336 /// NM_015286 // DMN // desmus	DMN	NM_145728	0.227866	1	0.435728	0.677393	-1.47625	CA1-9 down vs CA10-18	1.57243	1
7926565	NM_004641 // MLLT10 // myeloid/lymphoid or mixed-lineage leukemia (trithorax hom	MLLT10	NM_004641	0.00349804	1	0.0494539	0.677508	-1.476	CA1-9 down vs CA10-18	11.7064	1
8004255	NM_181844 // BCL6B // B-cell CLL/lymphoma 6, member B (zinc finger protein) // 1	BCL6B	NM_181844	0.0395258	1	0.174633	0.67759	-1.47582	CA1-9 down vs CA10-18	5.02421	1
7948511	NM_152718 // VWCE // von Willebrand factor C and EGF domains // 11q12.2 // 22000	VWCE	NM_152718	0.0585161	1	0.212651	0.677608	-1.47578	CA1-9 down vs CA10-18	4.15045	1
8047174	NM_001127257 // SLC39A10 // solute carrier family 39 (zinc transporter), member	SLC39A10	NM_001127257	0.0541681	1	0.204869	0.677727	-1.47552	CA1-9 down vs CA10-18	4.31798	1
8117321	NM_006355 // TRIM38 // tripartite motif-containing 38 // 6p21.3 // 10475 /// ENS	TRIM38	NM_006355	0.145581	1	0.342079	0.677978	-1.47497	CA1-9 down vs CA10-18	2.34046	1
7967456	NM_145058 // RILPL2 // Rab interacting lysosomal protein-like 2 // 12q24.31 // 1	RILPL2	NM_145058	0.148085	1	0.345285	0.678132	-1.47464	CA1-9 down vs CA10-18	2.30967	1
8166335	NM_000284 // PDHA1 // pyruvate dehydrogenase (lipoamide) alpha 1 // Xp22.2-p22.1	PDHA1	NM_000284	0.0186171	1	0.11837	0.678177	-1.47454	CA1-9 down vs CA10-18	6.8579	1
7924092	NM_021194 // SLC30A1 // solute carrier family 30 (zinc transporter), member 1 //	SLC30A1	NM_021194	0.0529482	1	0.202298	0.678353	-1.47416	CA1-9 down vs CA10-18	4.36781	1
7932885	NM_018287 // ARHGAP12 // Rho GTPase activating protein 12 // 10pter-cen // 94134	ARHGAP12	NM_018287	0.0239276	1	0.135998	0.678449	-1.47395	CA1-9 down vs CA10-18	6.22357	1
8105958	NM_000344 // SMN1 // survival of motor neuron 1, telomeric // 5q13 // 6606 /// N	SMN1	NM_000344	0.00994547	1	0.086139	0.678632	-1.47355	CA1-9 down vs CA10-18	8.54634	1
8177647	NM_000344 // SMN1 // survival of motor neuron 1, telomeric // 5q13 // 6606 /// N	SMN1	NM_000344	0.00994547	1	0.086139	0.678632	-1.47355	CA1-9 down vs CA10-18	8.54634	1
8148049	NM_002514 // NOV // nephroblastoma overexpressed gene // 8q24.1 // 4856 /// ENST	NOV	NM_002514	0.172656	1	0.374514	0.67865	-1.47351	CA1-9 down vs CA10-18	2.03782	1
8135114	NM_181552 // CUX1 // cut-like homeobox 1 // 7q22.1 // 1523 /// NM_001913 // CUX1	CUX1	NM_181552	2.99678e-05	0.865141	0.00291293	0.678759	-1.47328	CA1-9 down vs CA10-18	33.0358	1
8058927	NM_022152 // TMBIM1 // transmembrane BAX inhibitor motif containing 1 // 2p24.3-	TMBIM1	NM_022152	0.356543	1	0.562847	0.678905	-1.47296	CA1-9 down vs CA10-18	0.901342	1
7941537	NM_018026 // PACS1 // phosphofurin acidic cluster sorting protein 1 // 11q13.1 /	PACS1	NM_018026	0.127769	1	0.318342	0.67908	-1.47258	CA1-9 down vs CA10-18	2.58008	1
8165672	---		---	0.0326722	1	0.159112	0.679161	-1.4724	CA1-9 down vs CA10-18	5.46843	1
8024909	NM_015015 // JMJD2B // jumonji domain containing 2B // 19p13.3 // 23030 /// ENST	JMJD2B	NM_015015	0.00795174	1	0.0769426	0.679265	-1.47218	CA1-9 down vs CA10-18	9.18565	1
8029744	NM_017659 // QPCTL // glutaminyl-peptide cyclotransferase-like // 19q13.32 // 54	QPCTL	NM_017659	0.00414361	1	0.0543344	0.679283	-1.47214	CA1-9 down vs CA10-18	11.1635	1
8073072	NM_152426 // APOBEC3D // apolipoprotein B mRNA editing enzyme, catalytic polypep	APOBEC3D	NM_152426	0.155362	1	0.354116	0.679352	-1.47199	CA1-9 down vs CA10-18	2.22366	1
7906469	NM_017823 // DUSP23 // dual specificity phosphatase 23 // 1q23.2 // 54935 /// EN	DUSP23	NM_017823	0.0321281	1	0.157954	0.679356	-1.47198	CA1-9 down vs CA10-18	5.50824	1
8086028	NM_000404 // GLB1 // galactosidase, beta 1 // 3p21.33 // 2720 /// NM_001079811 /	GLB1	NM_000404	0.00220302	1	0.0388747	0.679418	-1.47185	CA1-9 down vs CA10-18	13.2524	1
8041900	---		---	0.000359513	1	0.0139126	0.679458	-1.47176	CA1-9 down vs CA10-18	20.2985	1
8140220	NM_030798 // WBSCR16 // Williams-Beuren syndrome chromosome region 16 // 7q11.23	WBSCR16	NM_030798	0.0130494	1	0.0990336	0.679534	-1.4716	CA1-9 down vs CA10-18	7.79642	1
7991224	NM_178232 // HAPLN3 // hyaluronan and proteoglycan link protein 3 // 15q26.1 //	HAPLN3	NM_178232	0.0353064	1	0.164609	0.679542	-1.47158	CA1-9 down vs CA10-18	5.28596	1
7982805	NM_005258 // GCHFR // GTP cyclohydrolase I feedback regulator // 15q15 // 2644 /	GCHFR	NM_005258	9.64801e-05	1	0.00633019	0.679627	-1.4714	CA1-9 down vs CA10-18	26.5411	1
8087611	NM_007312 // HYAL1 // hyaluronoglucosaminidase 1 // 3p21.3-p21.2 // 3373 /// NM_	HYAL1	NM_007312	0.0238702	1	0.135897	0.679661	-1.47132	CA1-9 down vs CA10-18	6.22952	1
8159554	NM_207309 // UAP1L1 // UDP-N-acteylglucosamine pyrophosphorylase 1-like 1 // 9q3	UAP1L1	NM_207309	0.000220722	1	0.0103948	0.679668	-1.47131	CA1-9 down vs CA10-18	22.4926	1
8177851	NM_145029 // C6orf136 // chromosome 6 open reading frame 136 // 6p21.33 // 22154	C6orf136	NM_145029	0.000326273	1	0.0129912	0.679678	-1.47129	CA1-9 down vs CA10-18	20.724	1
8179167	NM_145029 // C6orf136 // chromosome 6 open reading frame 136 // 6p21.33 // 22154	C6orf136	NM_145029	0.000326273	1	0.0129912	0.679678	-1.47129	CA1-9 down vs CA10-18	20.724	1
7981996	---		---	0.653336	1	0.794991	0.680032	-1.47052	CA1-9 down vs CA10-18	0.209471	1
7954293	NM_000921 // PDE3A // phosphodiesterase 3A, cGMP-inhibited // 12p12 // 5139 ///	PDE3A	NM_000921	0.425103	1	0.62088	0.680106	-1.47036	CA1-9 down vs CA10-18	0.669917	1
8055214	NR_023391 // C2orf14 // chromosome 2 open reading frame 14 // 2q21.1 // 10013270	C2orf14	NR_023391	0.000212089	1	0.0102559	0.680133	-1.4703	CA1-9 down vs CA10-18	22.6781	1
8019437	NM_198082 // CCDC57 // coiled-coil domain containing 57 // 17q25.3 // 284001 ///	CCDC57	NM_198082	0.000378128	1	0.0142695	0.680212	-1.47013	CA1-9 down vs CA10-18	20.0792	1
8109969	NM_021025 // TLX3 // T-cell leukemia homeobox 3 // 5q35.1 // 30012 /// ENST00000	TLX3	NM_021025	0.0370146	1	0.169132	0.680297	-1.46995	CA1-9 down vs CA10-18	5.17585	1
7933084	U02020 // NAMPT // nicotinamide phosphoribosyltransferase // 7q22.2 // 10135	NAMPT	U02020	0.00017497	1	0.0091177	0.680646	-1.46919	CA1-9 down vs CA10-18	23.5863	1
8034565	NM_001375 // DNASE2 // deoxyribonuclease II, lysosomal // 19p13.2 // 1777 /// EN	DNASE2	NM_001375	0.00528185	1	0.0619341	0.680731	-1.46901	CA1-9 down vs CA10-18	10.4066	1
8036357	NM_206894 // ZNF790 // zinc finger protein 790 // 19q13.12 // 388536 /// ENST000	ZNF790	NM_206894	0.383617	1	0.586025	0.680889	-1.46867	CA1-9 down vs CA10-18	0.802535	1
8047677	NM_006139 // CD28 // CD28 molecule // 2q33 // 940 /// ENST00000324106 // CD28 //	CD28	NM_006139	0.599172	1	0.756419	0.681002	-1.46843	CA1-9 down vs CA10-18	0.28755	1
8010271	NM_024419 // PGS1 // phosphatidylglycerophosphate synthase 1 // 17q25.3 // 9489	PGS1	NM_024419	0.0954294	1	0.271904	0.6813	-1.46778	CA1-9 down vs CA10-18	3.14008	1
7942342	NM_001567 // INPPL1 // inositol polyphosphate phosphatase-like 1 // 11q23 // 363	INPPL1	NM_001567	0.106562	1	0.288294	0.6813	-1.46778	CA1-9 down vs CA10-18	2.9245	1
8139816	---		---	0.081598	1	0.250706	0.681396	-1.46758	CA1-9 down vs CA10-18	3.45391	1
7903281	NM_012243 // SLC35A3 // solute carrier family 35 (UDP-N-acetylglucosamine (UDP-G	SLC35A3	NM_012243	0.00155941	1	0.0319508	0.681432	-1.4675	CA1-9 down vs CA10-18	14.4707	1
8030321	NM_153329 // ALDH16A1 // aldehyde dehydrogenase 16 family, member A1 // 19q13.33	ALDH16A1	NM_153329	0.00232021	1	0.0400461	0.681515	-1.46732	CA1-9 down vs CA10-18	13.0744	1
8173189	NM_001006681 // SPIN2B // spindlin family, member 2B // Xp11.1 // 474343 /// NM_	SPIN2B	NM_001006681	0.00381389	1	0.0520097	0.681639	-1.46705	CA1-9 down vs CA10-18	11.4278	1
7981953	---		---	0.552316	1	0.722525	0.681744	-1.46683	CA1-9 down vs CA10-18	0.368546	1
7981966	---		---	0.552316	1	0.722525	0.681744	-1.46683	CA1-9 down vs CA10-18	0.368546	1
8134785	BC056606 // tcag7.1017 // similar to Williams Beuren syndrome chromosome region	tcag7.1017	BC056606	0.00758942	1	0.0746758	0.681772	-1.46677	CA1-9 down vs CA10-18	9.32141	1
8105663	NM_020726 // NLN // neurolysin (metallopeptidase M3 family) // 5q12.3 // 57486 /	NLN	NM_020726	0.00706219	1	0.0724	0.681875	-1.46654	CA1-9 down vs CA10-18	9.53273	1
7933484	NM_001006939 // LRRC18 // leucine rich repeat containing 18 // 10q11.22 // 47435	LRRC18	NM_001006939	0.0685164	1	0.228909	0.681945	-1.46639	CA1-9 down vs CA10-18	3.81488	1
8089203	NM_020654 // SENP7 // SUMO1/sentrin specific peptidase 7 // 3q12 // 57337 /// NM	SENP7	NM_020654	0.205172	1	0.41016	0.681999	-1.46628	CA1-9 down vs CA10-18	1.74432	1
8134318	NM_022900 // CASD1 // CAS1 domain containing 1 // 7q21.3 // 64921 /// ENST000002	CASD1	NM_022900	0.171421	1	0.373158	0.682068	-1.46613	CA1-9 down vs CA10-18	2.05031	1
8124008	NM_001031713 // CCDC90A // coiled-coil domain containing 90A // 6p24.3-p23 // 63	CCDC90A	NM_001031713	0.00488735	1	0.0595284	0.682185	-1.46588	CA1-9 down vs CA10-18	10.646	1
7961757	NM_003034 // ST8SIA1 // ST8 alpha-N-acetyl-neuraminide alpha-2,8-sialyltransfera	ST8SIA1	NM_003034	0.221946	1	0.429286	0.682372	-1.46548	CA1-9 down vs CA10-18	1.61509	1
8019231	NM_002602 // PDE6G // phosphodiesterase 6G, cGMP-specific, rod, gamma // 17q25 /	PDE6G	NM_002602	0.00892072	1	0.0813946	0.682435	-1.46534	CA1-9 down vs CA10-18	8.85461	1
8136095	NM_015328 // AHCYL2 // S-adenosylhomocysteine hydrolase-like 2 // 7q32.1 // 2338	AHCYL2	NM_015328	0.104248	1	0.284437	0.682445	-1.46532	CA1-9 down vs CA10-18	2.96703	1
8092922	NM_152531 // C3orf21 // chromosome 3 open reading frame 21 // 3q29 // 152002 ///	C3orf21	NM_152531	0.000840663	1	0.0228998	0.682464	-1.46528	CA1-9 down vs CA10-18	16.7909	1
8000582	NM_001054 // SULT1A2 // sulfotransferase family, cytosolic, 1A, phenol-preferrin	SULT1A2	NM_001054	0.0144243	1	0.104418	0.682468	-1.46527	CA1-9 down vs CA10-18	7.52701	1
8092328	NM_020166 // MCCC1 // methylcrotonoyl-Coenzyme A carboxylase 1 (alpha) // 3q27 /	MCCC1	NM_020166	0.0535378	1	0.203634	0.682599	-1.46499	CA1-9 down vs CA10-18	4.34356	1
8163383	NM_022486 // SUSD1 // sushi domain containing 1 // 9q31.3-q33.1 // 64420 /// ENS	SUSD1	NM_022486	0.141756	1	0.337537	0.682891	-1.46436	CA1-9 down vs CA10-18	2.38879	1
8172358	NM_153477 // UXT // ubiquitously-expressed transcript // Xp11.23-p11.22 // 8409	UXT	NM_153477	0.00108656	1	0.0263817	0.682975	-1.46418	CA1-9 down vs CA10-18	15.8047	1
8054664	NM_032494 // ZC3H8 // zinc finger CCCH-type containing 8 // 2q13 // 84524 /// EN	ZC3H8	NM_032494	0.030177	1	0.153053	0.683185	-1.46373	CA1-9 down vs CA10-18	5.65765	1
7960744	NM_001733 // C1R // complement component 1, r subcomponent // 12p13 // 715 /// B	C1R	NM_001733	0.00185391	1	0.0350761	0.683392	-1.46329	CA1-9 down vs CA10-18	13.8538	1
8011713	NM_022059 // CXCL16 // chemokine (C-X-C motif) ligand 16 // 17p13 // 58191 /// N	CXCL16	NM_022059	0.0606378	1	0.216492	0.684099	-1.46178	CA1-9 down vs CA10-18	4.0739	1
8174119	NM_001011657 // ZMAT1 // zinc finger, matrin type 1 // Xq21 // 84460 /// NM_0324	ZMAT1	NM_001011657	0.233165	1	0.441856	0.684197	-1.46157	CA1-9 down vs CA10-18	1.53546	1
7941749	NM_177963 // SYT12 // synaptotagmin XII // 11q13.1 // 91683 /// ENST00000393946	SYT12	NM_177963	0.0121146	1	0.095661	0.684215	-1.46153	CA1-9 down vs CA10-18	7.99881	1
7959131	NM_207311 // CCDC64 // coiled-coil domain containing 64 // 12q24.23 // 92558 ///	CCDC64	NM_207311	0.0926372	1	0.267782	0.684292	-1.46136	CA1-9 down vs CA10-18	3.1989	1
8041360	NM_017735 // TTC27 // tetratricopeptide repeat domain 27 // 2p22.3 // 55622 ///	TTC27	NM_017735	0.0137586	1	0.102048	0.684468	-1.46099	CA1-9 down vs CA10-18	7.65362	1
7922121	BC007072 // RP4-747L4.3 // hypothetical protein MGC12538 // 1q24.2 // 84832	RP4-747L4.3	BC007072	0.0115854	1	0.0932938	0.684479	-1.46097	CA1-9 down vs CA10-18	8.12145	1
8034217	NM_000121 // EPOR // erythropoietin receptor // 19p13.3-p13.2 // 2057 /// ENST00	EPOR	NM_000121	0.000648908	1	0.019616	0.684666	-1.46057	CA1-9 down vs CA10-18	17.8196	1
8110685	BC086861 // LOC25845 // hypothetical LOC25845 // 5p15.33 // 25845 /// AK023178 /	LOC25845	BC086861	0.0173268	1	0.11449	0.684666	-1.46057	CA1-9 down vs CA10-18	7.04378	1
7949410	AF001542 // MALAT1 // metastasis associated lung adenocarcinoma transcript 1 (no	MALAT1	AF001542	0.00647176	1	0.0691718	0.684807	-1.46026	CA1-9 down vs CA10-18	9.79177	1
7953622	AY358730 // UNQ2963 // hypothetical protein LOC283314 // 12p13.31 // 283314 ///	UNQ2963	AY358730	0.000814193	1	0.0224834	0.684814	-1.46025	CA1-9 down vs CA10-18	16.9161	1
7958895	NM_006187 // OAS3 // 2'-5'-oligoadenylate synthetase 3, 100kDa // 12q24.2 // 494	OAS3	NM_006187	0.208483	1	0.414282	0.68492	-1.46002	CA1-9 down vs CA10-18	1.71777	1
7922656	NM_032360 // ACBD6 // acyl-Coenzyme A binding domain containing 6 // 1q25.2-q25.	ACBD6	NM_032360	0.0065269	1	0.0695461	0.685161	-1.45951	CA1-9 down vs CA10-18	9.76645	1
8107234	NM_002372 // MAN2A1 // mannosidase, alpha, class 2A, member 1 // 5q21-q22 // 412	MAN2A1	NM_002372	0.00248246	1	0.0414027	0.685429	-1.45894	CA1-9 down vs CA10-18	12.844	1
7964246	NR_003046 // SNORD59B // small nucleolar RNA, C/D box 59B // 12q13.3 // 692090	SNORD59B	NR_003046	0.000167301	1	0.0089607	0.685441	-1.45891	CA1-9 down vs CA10-18	23.8011	1
7927998	NM_025130 // HKDC1 // hexokinase domain containing 1 // 10q21.3 // 80201 /// ENS	HKDC1	NM_025130	0.0124418	1	0.0967624	0.685524	-1.45874	CA1-9 down vs CA10-18	7.926	1
7932703	NM_145698 // ACBD5 // acyl-Coenzyme A binding domain containing 5 // 10p12.1 //	ACBD5	NM_145698	0.012517	1	0.0969045	0.685535	-1.45872	CA1-9 down vs CA10-18	7.90958	1
8063497	NM_020356 // CASS4 // Cas scaffolding protein family member 4 // 20q13.31 // 570	CASS4	NM_020356	0.0930242	1	0.268376	0.685532	-1.45872	CA1-9 down vs CA10-18	3.19062	1
8141241	NM_020429 // SMURF1 // SMAD specific E3 ubiquitin protein ligase 1 // 7q22.1 //	SMURF1	NM_020429	4.15673e-07	0.0120001	0.000203391	0.685538	-1.45871	CA1-9 down vs CA10-18	66.8959	1
8112478	NM_022892 // NAIP // NLR family, apoptosis inhibitory protein // 5q13.1 // 4671	NAIP	NM_022892	0.132887	1	0.325498	0.68563	-1.45851	CA1-9 down vs CA10-18	2.50725	1
8104607	---		---	0.468615	1	0.655517	0.685722	-1.45832	CA1-9 down vs CA10-18	0.551132	1
8033754	NM_006631 // ZNF266 // zinc finger protein 266 // 19p13.2 // 10781 /// NM_198058	ZNF266	NM_006631	0.0709456	1	0.232922	0.685988	-1.45775	CA1-9 down vs CA10-18	3.74201	1
8065693	NM_031232 // NECAB3 // N-terminal EF-hand calcium binding protein 3 // 20q11.22	NECAB3	NM_031232	0.00011231	1	0.00688383	0.686465	-1.45674	CA1-9 down vs CA10-18	25.7656	1
7900146	NM_025079 // ZC3H12A // zinc finger CCCH-type containing 12A // 1p34.3 // 80149	ZC3H12A	NM_025079	0.000409613	1	0.0149496	0.686564	-1.45653	CA1-9 down vs CA10-18	19.7346	1
8063211	NM_181659 // NCOA3 // nuclear receptor coactivator 3 // 20q12 // 8202 /// NM_006	NCOA3	NM_181659	0.0299866	1	0.152382	0.686737	-1.45616	CA1-9 down vs CA10-18	5.67283	1
8039871	NM_001083539 // KIR3DS1 // killer cell immunoglobulin-like receptor, three domai	KIR3DS1	NM_001083539	0.0306013	1	0.154272	0.6872	-1.45518	CA1-9 down vs CA10-18	5.62424	1
7909898	NM_198551 // MIA3 // melanoma inhibitory activity family, member 3 // 1q41 // 37	MIA3	NM_198551	0.0299622	1	0.152285	0.687252	-1.45507	CA1-9 down vs CA10-18	5.67478	1
8169898	NM_004794 // RAB33A // RAB33A, member RAS oncogene family // Xq25 // 9363 /// EN	RAB33A	NM_004794	0.0954659	1	0.271929	0.687434	-1.45468	CA1-9 down vs CA10-18	3.13933	1
8164215	NR_002449 // SNORA65 // small nucleolar RNA, H/ACA box 65 // 9q34 // 26783	SNORA65	NR_002449	0.00300192	1	0.0458532	0.687468	-1.45461	CA1-9 down vs CA10-18	12.2074	1
8124521	NM_003541 // HIST1H4K // histone cluster 1, H4k // 6p22-p21.3 // 8362 /// NM_021	HIST1H4K	NM_003541	0.0373868	1	0.16985	0.68767	-1.45419	CA1-9 down vs CA10-18	5.15263	1
7932765	NM_173496 // MPP7 // membrane protein, palmitoylated 7 (MAGUK p55 subfamily memb	MPP7	NM_173496	0.592732	1	0.75169	0.687761	-1.45399	CA1-9 down vs CA10-18	0.297898	1
8172538	NM_007075 // WDR45 // WD repeat domain 45 // Xp11.23 // 11152 /// NM_001029896 /	WDR45	NM_007075	0.0115253	1	0.0930952	0.68777	-1.45397	CA1-9 down vs CA10-18	8.13577	1
8074316	NR_003267 // GGT3P // gamma-glutamyltransferase 3 pseudogene // 22q11.21 // 2679	GGT3P	NR_003267	0.146695	1	0.343606	0.687862	-1.45378	CA1-9 down vs CA10-18	2.32668	1
8089128	NM_014820 // TOMM70A // translocase of outer mitochondrial membrane 70 homolog A	TOMM70A	NM_014820	0.0308764	1	0.154886	0.687938	-1.45362	CA1-9 down vs CA10-18	5.60285	1
8029710	NM_003370 // VASP // vasodilator-stimulated phosphoprotein // 19q13.2-q13.3 // 7	VASP	NM_003370	0.00156462	1	0.0319706	0.688053	-1.45338	CA1-9 down vs CA10-18	14.4586	1
8126666	NM_004556 // NFKBIE // nuclear factor of kappa light polypeptide gene enhancer i	NFKBIE	NM_004556	0.0161335	1	0.110445	0.688224	-1.45302	CA1-9 down vs CA10-18	7.23034	1
7966938	NM_006836 // GCN1L1 // GCN1 general control of amino-acid synthesis 1-like 1 (ye	GCN1L1	NM_006836	0.00230551	1	0.039862	0.688337	-1.45278	CA1-9 down vs CA10-18	13.0961	1
8135410	NM_181581 // DUS4L // dihydrouridine synthase 4-like (S. cerevisiae) // 7q22-q31	DUS4L	NM_181581	0.00296781	1	0.0455734	0.6884	-1.45264	CA1-9 down vs CA10-18	12.2452	1
8028652	NM_003407 // ZFP36 // zinc finger protein 36, C3H type, homolog (mouse) // 19q13	ZFP36	NM_003407	0.00929319	1	0.0830347	0.68867	-1.45208	CA1-9 down vs CA10-18	8.7381	1
8140371	NM_031925 // TMEM120A // transmembrane protein 120A // 7q11.23 // 83862 /// ENST	TMEM120A	NM_031925	0.0208872	1	0.126529	0.688832	-1.45173	CA1-9 down vs CA10-18	6.56417	1
7933638	AK056520 // FLJ31958 // hypothetical protein FLJ31958 // 10q11.23 // 143153	FLJ31958	AK056520	0.0950412	1	0.271425	0.688832	-1.45173	CA1-9 down vs CA10-18	3.14814	1
7908351	NM_024420 // PLA2G4A // phospholipase A2, group IVA (cytosolic, calcium-dependen	PLA2G4A	NM_024420	0.68215	1	0.814602	0.688852	-1.45169	CA1-9 down vs CA10-18	0.17397	1
8158829	NM_013318 // KIAA0515 // KIAA0515 // 9q34.13 // 84726 /// ENST00000357304 // KIA	KIAA0515	NM_013318	0.071082	1	0.233216	0.688899	-1.45159	CA1-9 down vs CA10-18	3.738	1
8137280	NM_000603 // NOS3 // nitric oxide synthase 3 (endothelial cell) // 7q36 // 4846	NOS3	NM_000603	0.024981	1	0.138982	0.689068	-1.45124	CA1-9 down vs CA10-18	6.117	1
7949588	NM_020404 // CD248 // CD248 molecule, endosialin // 11q13 // 57124 /// ENST00000	CD248	NM_020404	0.0530512	1	0.20253	0.689285	-1.45078	CA1-9 down vs CA10-18	4.36356	1
8140967	NM_017654 // SAMD9 // sterile alpha motif domain containing 9 // 7q21.2 // 54809	SAMD9	NM_017654	0.593518	1	0.752131	0.689363	-1.45061	CA1-9 down vs CA10-18	0.296623	1
8124492	NM_080593 // HIST1H2BK // histone cluster 1, H2bk // 6p21.33 // 85236 /// ENST00	HIST1H2BK	NM_080593	0.345968	1	0.5534	0.689394	-1.45055	CA1-9 down vs CA10-18	0.942966	1
7923907	NM_000572 // IL10 // interleukin 10 // 1q31-q32 // 3586 /// ENST00000367099 // I	IL10	NM_000572	0.0311159	1	0.155386	0.68941	-1.45052	CA1-9 down vs CA10-18	5.58441	1
8072382	NM_030758 // OSBP2 // oxysterol binding protein 2 // 22q12.2 // 23762 /// ENST00	OSBP2	NM_030758	0.170611	1	0.372229	0.689733	-1.44984	CA1-9 down vs CA10-18	2.05856	1
8007643	AK302001 // FLJ35848 // hypothetical protein FLJ35848 // 17q21.31 // 284071 ///	FLJ35848	AK302001	0.109818	1	0.29273	0.689789	-1.44972	CA1-9 down vs CA10-18	2.8665	1
8142120	NM_005746 // NAMPT // nicotinamide phosphoribosyltransferase // 7q22.2 // 10135	NAMPT	NM_005746	0.000214765	1	0.0102727	0.689881	-1.44952	CA1-9 down vs CA10-18	22.6197	1
7942417	NM_014786 // ARHGEF17 // Rho guanine nucleotide exchange factor (GEF) 17 // 11q1	ARHGEF17	NM_014786	0.107284	1	0.288998	0.690071	-1.44913	CA1-9 down vs CA10-18	2.91145	1
8127987	NR_002743 // SNORD50A // small nucleolar RNA, C/D box 50A // 6q14.3 // 26799	SNORD50A	NR_002743	0.0480674	1	0.192986	0.690243	-1.44877	CA1-9 down vs CA10-18	4.58151	1
8083142	---		---	0.0196502	1	0.122173	0.690364	-1.44851	CA1-9 down vs CA10-18	6.71942	1
8179564	NM_002263 // KIFC1 // kinesin family member C1 // 6p21.3 // 3833 /// ENST0000038	KIFC1	NM_002263	8.41849e-05	1	0.00592658	0.690368	-1.4485	CA1-9 down vs CA10-18	27.2498	1
8064766	NM_007219 // RNF24 // ring finger protein 24 // 20p13-p12.1 // 11237 /// ENST000	RNF24	NM_007219	0.0186391	1	0.118418	0.690411	-1.44841	CA1-9 down vs CA10-18	6.85487	1
8117020	NM_013262 // MYLIP // myosin regulatory light chain interacting protein // 6p23-	MYLIP	NM_013262	0.068836	1	0.229339	0.690486	-1.44825	CA1-9 down vs CA10-18	3.80512	1
8019074	NM_002522 // NPTX1 // neuronal pentraxin I // 17q25.1-q25.2 // 4884 /// ENST0000	NPTX1	NM_002522	0.42022	1	0.616477	0.690488	-1.44825	CA1-9 down vs CA10-18	0.684471	1
8063389	BC093937 // LOC284751 // hypothetical LOC284751 // 20q13.13 // 284751 /// BC0939	LOC284751	BC093937	0.00649957	1	0.069392	0.690573	-1.44807	CA1-9 down vs CA10-18	9.77897	1
8163116	NM_019114 // EPB41L4B // erythrocyte membrane protein band 4.1 like 4B // 9q31-q	EPB41L4B	NM_019114	0.00295931	1	0.045564	0.690717	-1.44777	CA1-9 down vs CA10-18	12.2547	1
7905938	NM_018845 // RAG1AP1 // recombination activating gene 1 activating protein 1 //	RAG1AP1	NM_018845	0.00421027	1	0.0549169	0.691289	-1.44657	CA1-9 down vs CA10-18	11.113	1
7935968	NM_003893 // LDB1 // LIM domain binding 1 // 10q24-q25 // 8861 /// NM_001113407	LDB1	NM_003893	0.0120863	1	0.0955159	0.691304	-1.44654	CA1-9 down vs CA10-18	8.00521	1
8171762	NM_004586 // RPS6KA3 // ribosomal protein S6 kinase, 90kDa, polypeptide 3 // Xp2	RPS6KA3	NM_004586	0.0091133	1	0.0824223	0.691318	-1.44651	CA1-9 down vs CA10-18	8.79369	1
8177788	NM_005516 // HLA-E // major histocompatibility complex, class I, E // 6p21.3 //	HLA-E	NM_005516	0.0427923	1	0.182017	0.691451	-1.44623	CA1-9 down vs CA10-18	4.84287	1
8179103	NM_005516 // HLA-E // major histocompatibility complex, class I, E // 6p21.3 //	HLA-E	NM_005516	0.0427923	1	0.182017	0.691451	-1.44623	CA1-9 down vs CA10-18	4.84287	1
8044813	NM_183240 // TMEM37 // transmembrane protein 37 // 2q14.2 // 140738 /// ENST0000	TMEM37	NM_183240	0.116555	1	0.302538	0.69146	-1.44621	CA1-9 down vs CA10-18	2.75279	1
7920664	NM_007112 // THBS3 // thrombospondin 3 // 1q21 // 7059 /// ENST00000368378 // TH	THBS3	NM_007112	0.0085533	1	0.079782	0.691503	-1.44613	CA1-9 down vs CA10-18	8.97509	1
8134589	NM_003910 // BUD31 // BUD31 homolog (S. cerevisiae) // 7q22.1 // 8896 /// ENST00	BUD31	NM_003910	0.000628834	1	0.0194176	0.691525	-1.44608	CA1-9 down vs CA10-18	17.9468	1
7994609	NM_014298 // QPRT // quinolinate phosphoribosyltransferase // 16p11.2 // 23475 /	QPRT	NM_014298	0.161705	1	0.361964	0.691825	-1.44545	CA1-9 down vs CA10-18	2.15265	1
8026991	NM_017712 // PGPEP1 // pyroglutamyl-peptidase I // 19p13.11 // 54858 /// ENST000	PGPEP1	NM_017712	0.084918	1	0.256138	0.691829	-1.44544	CA1-9 down vs CA10-18	3.37311	1
8174761	BC022359 // CXorf42 // chromosome X open reading frame 42 // Xq24 // 158801 ///	CXorf42	BC022359	0.0157324	1	0.10889	0.692005	-1.44508	CA1-9 down vs CA10-18	7.29662	1
8064939	NM_021156 // TXNDC13 // thioredoxin domain containing 13 // 20p12 // 56255 /// E	TXNDC13	NM_021156	0.00435603	1	0.0560597	0.692053	-1.44498	CA1-9 down vs CA10-18	11.0056	1
8015685	NM_001991 // EZH1 // enhancer of zeste homolog 1 (Drosophila) // 17q21.1-q21.3 /	EZH1	NM_001991	0.0750844	1	0.239568	0.692197	-1.44467	CA1-9 down vs CA10-18	3.62437	1
8036318	NM_032838 // ZNF566 // zinc finger protein 566 // 19q13.12 // 84924 /// ENST0000	ZNF566	NM_032838	0.0950549	1	0.271425	0.692266	-1.44453	CA1-9 down vs CA10-18	3.14785	1
7906386	NM_152501 // PYHIN1 // pyrin and HIN domain family, member 1 // 1q23.1 // 149628	PYHIN1	NM_152501	0.174003	1	0.375938	0.692375	-1.4443	CA1-9 down vs CA10-18	2.02432	1
7922410	NR_002750 // SNORD44 // small nucleolar RNA, C/D box 44 // 1q25.1 // 26806	SNORD44	NR_002750	0.0137405	1	0.101973	0.692452	-1.44414	CA1-9 down vs CA10-18	7.65716	1
7927082	NR_003086 // HSD17B7P2 // hydroxysteroid (17-beta) dehydrogenase 7 pseudogene 2	HSD17B7P2	NR_003086	0.0894513	1	0.263349	0.692483	-1.44408	CA1-9 down vs CA10-18	3.26863	1
8097829	NM_033393 // FHDC1 // FH2 domain containing 1 // 4q31.3 // 85462 /// ENST0000026	FHDC1	NM_033393	0.0578709	1	0.211478	0.692504	-1.44403	CA1-9 down vs CA10-18	4.17437	1
8118669	NM_002263 // KIFC1 // kinesin family member C1 // 6p21.3 // 3833 /// ENST0000038	KIFC1	NM_002263	7.22144e-05	1	0.00540092	0.692541	-1.44396	CA1-9 down vs CA10-18	28.0619	1
8127943	NM_153816 // SNX14 // sorting nexin 14 // 6q14.3 // 57231 /// NM_020468 // SNX14	SNX14	NM_153816	7.0287e-05	1	0.00533054	0.692601	-1.44383	CA1-9 down vs CA10-18	28.2068	1
8060963	NM_003081 // SNAP25 // synaptosomal-associated protein, 25kDa // 20p12-p11.2 //	SNAP25	NM_003081	0.24918	1	0.45784	0.692683	-1.44366	CA1-9 down vs CA10-18	1.43004	1
8167763	NM_022117 // TSPYL2 // TSPY-like 2 // Xp11.2 // 64061 /// ENST00000375442 // TSP	TSPYL2	NM_022117	0.215109	1	0.421702	0.692737	-1.44355	CA1-9 down vs CA10-18	1.6662	1
7966600	NM_024959 // SLC24A6 // solute carrier family 24 (sodium/potassium/calcium excha	SLC24A6	NM_024959	0.0328839	1	0.159631	0.692809	-1.4434	CA1-9 down vs CA10-18	5.45315	1
8123985	---		---	0.00726647	1	0.0731728	0.692945	-1.44312	CA1-9 down vs CA10-18	9.44879	1
8044375	NM_138621 // BCL2L11 // BCL2-like 11 (apoptosis facilitator) // 2q13 // 10018 //	BCL2L11	NM_138621	0.167966	1	0.369166	0.693167	-1.44265	CA1-9 down vs CA10-18	2.08586	1
8119858	NM_006502 // POLH // polymerase (DNA directed), eta // 6p21.1 // 5429 /// ENST00	POLH	NM_006502	0.11745	1	0.303796	0.693391	-1.44219	CA1-9 down vs CA10-18	2.73828	1
8007462	NR_003108 // NBR2 // neighbor of BRCA1 gene 2 // 17q21 // 10230 /// U88573 // NB	NBR2	NR_003108	0.0145289	1	0.104824	0.693477	-1.44201	CA1-9 down vs CA10-18	7.50773	1
8172561	NM_006150 // PRICKLE3 // prickle homolog 3 (Drosophila) // Xp11.23-p11.22 // 400	PRICKLE3	NM_006150	0.00165678	1	0.033027	0.693582	-1.44179	CA1-9 down vs CA10-18	14.2531	1
8156521	---		---	0.0105384	1	0.0888272	0.693619	-1.44171	CA1-9 down vs CA10-18	8.38407	1
8015575	NM_032484 // GHDC // GH3 domain containing // 17q21.2 // 84514 /// ENST000003938	GHDC	NM_032484	0.0240653	1	0.136304	0.693717	-1.44151	CA1-9 down vs CA10-18	6.20933	1
8068083	NM_020152 // C21orf7 // chromosome 21 open reading frame 7 // 21q22.3 // 56911 /	C21orf7	NM_020152	0.0802972	1	0.24875	0.693887	-1.44116	CA1-9 down vs CA10-18	3.48664	1
7971482	---		---	0.390923	1	0.592451	0.69398	-1.44096	CA1-9 down vs CA10-18	0.77763	1
8086125	NM_014831 // LBA1 // lupus brain antigen 1 // 3p22.2 // 9881	LBA1	NM_014831	0.359655	1	0.565235	0.694025	-1.44087	CA1-9 down vs CA10-18	0.889433	1
8102415	NM_172127 // CAMK2D // calcium/calmodulin-dependent protein kinase (CaM kinase)	CAMK2D	NM_172127	0.395298	1	0.595667	0.694086	-1.44074	CA1-9 down vs CA10-18	0.763047	1
8012197	NM_020360 // PLSCR3 // phospholipid scramblase 3 // 17p13.1 // 57048 /// ENST000	PLSCR3	NM_020360	0.0604366	1	0.216201	0.694248	-1.44041	CA1-9 down vs CA10-18	4.08102	1
8140398	NM_012479 // YWHAG // tyrosine 3-monooxygenase/tryptophan 5-monooxygenase activa	YWHAG	NM_012479	0.00154267	1	0.0318036	0.694373	-1.44015	CA1-9 down vs CA10-18	14.5096	1
8163326	---		---	0.00285631	1	0.0445723	0.694488	-1.43991	CA1-9 down vs CA10-18	12.3725	1
8029392	NM_006630 // ZNF234 // zinc finger protein 234 // 19q13.31 // 10780 /// ENST0000	ZNF234	NM_006630	0.375387	1	0.579224	0.694572	-1.43973	CA1-9 down vs CA10-18	0.831455	1
7986789	NM_024490 // ATP10A // ATPase, class V, type 10A // 15q11.2 // 57194 /// ENST000	ATP10A	NM_024490	0.0805438	1	0.249049	0.694721	-1.43943	CA1-9 down vs CA10-18	3.48039	1
7919314	NM_001461 // FMO5 // flavin containing monooxygenase 5 // 1q21.1 // 2330 /// ENS	FMO5	NM_001461	0.0528826	1	0.202154	0.694936	-1.43898	CA1-9 down vs CA10-18	4.37053	1
8037408	NM_002250 // KCNN4 // potassium intermediate/small conductance calcium-activated	KCNN4	NM_002250	0.0707856	1	0.232534	0.69494	-1.43897	CA1-9 down vs CA10-18	3.74672	1
8129728	NM_017651 // AHI1 // Abelson helper integration site 1 // 6q23.3 // 54806 /// EN	AHI1	NM_017651	0.107898	1	0.290086	0.694972	-1.43891	CA1-9 down vs CA10-18	2.90045	1
8166455	NM_006406 // PRDX4 // peroxiredoxin 4 // Xp22.11 // 10549 /// ENST00000379341 //	PRDX4	NM_006406	0.148884	1	0.346373	0.695012	-1.43882	CA1-9 down vs CA10-18	2.29997	1
7980098	NM_005589 // ALDH6A1 // aldehyde dehydrogenase 6 family, member A1 // 14q24.3 //	ALDH6A1	NM_005589	0.0860099	1	0.2578	0.695072	-1.4387	CA1-9 down vs CA10-18	3.34735	1
8129458	NM_033515 // ARHGAP18 // Rho GTPase activating protein 18 // 6q22.33 // 93663 //	ARHGAP18	NM_033515	0.588054	1	0.74826	0.695136	-1.43857	CA1-9 down vs CA10-18	0.305567	1
8176159	NM_020994 // CTAG2 // cancer/testis antigen 2 // Xq28 // 30848 /// NM_172377 //	CTAG2	NM_020994	0.025018	1	0.139081	0.695358	-1.43811	CA1-9 down vs CA10-18	6.11335	1
8117890	NM_005516 // HLA-E // major histocompatibility complex, class I, E // 6p21.3 //	HLA-E	NM_005516	0.0419931	1	0.180229	0.695392	-1.43804	CA1-9 down vs CA10-18	4.88572	1
7902883	NM_018103 // LRRC8D // leucine rich repeat containing 8 family, member D // 1p22	LRRC8D	NM_018103	0.00066978	1	0.020058	0.695557	-1.4377	CA1-9 down vs CA10-18	17.692	1
7902934	NM_207189 // BRDT // bromodomain, testis-specific // 1p22.1 // 676 /// NM_001726	BRDT	NM_207189	0.0322412	1	0.15806	0.696105	-1.43656	CA1-9 down vs CA10-18	5.4999	1
8060675	NM_021873 // CDC25B // cell division cycle 25 homolog B (S. pombe) // 20p13 // 9	CDC25B	NM_021873	0.0090437	1	0.0820498	0.696139	-1.43649	CA1-9 down vs CA10-18	8.81554	1
7955464	NM_014764 // DAZAP2 // DAZ associated protein 2 // 12q12 // 9802 /// ENST0000033	DAZAP2	NM_014764	0.00841149	1	0.0789908	0.696199	-1.43637	CA1-9 down vs CA10-18	9.02318	1
7934367	NM_004034 // ANXA7 // annexin A7 // 10q21.1-q21.2 // 310 /// NM_001156 // ANXA7	ANXA7	NM_004034	0.000640135	1	0.0194478	0.696444	-1.43587	CA1-9 down vs CA10-18	17.8747	1
7941269	---		---	0.0203841	1	0.124728	0.696534	-1.43568	CA1-9 down vs CA10-18	6.62601	1
8081386	NM_031419 // NFKBIZ // nuclear factor of kappa light polypeptide gene enhancer i	NFKBIZ	NM_031419	0.127782	1	0.318342	0.696741	-1.43525	CA1-9 down vs CA10-18	2.57989	1
7905481	---		---	0.0145481	1	0.104882	0.696822	-1.43509	CA1-9 down vs CA10-18	7.5042	1
8041422	NM_170672 // RASGRP3 // RAS guanyl releasing protein 3 (calcium and DAG-regulate	RASGRP3	NM_170672	0.056179	1	0.20841	0.696866	-1.435	CA1-9 down vs CA10-18	4.23861	1
7962516	NM_030674 // SLC38A1 // solute carrier family 38, member 1 // 12q13.11 // 81539	SLC38A1	NM_030674	0.000506612	1	0.01683	0.697005	-1.43471	CA1-9 down vs CA10-18	18.8359	1
7942409	NM_176796 // P2RY6 // pyrimidinergic receptor P2Y, G-protein coupled, 6 // 11q13	P2RY6	NM_176796	0.0640863	1	0.222556	0.697266	-1.43417	CA1-9 down vs CA10-18	3.95594	1
8045210	NR_023391 // C2orf14 // chromosome 2 open reading frame 14 // 2q21.1 // 10013270	C2orf14	NR_023391	0.000386451	1	0.0144426	0.697354	-1.43399	CA1-9 down vs CA10-18	19.985	1
8143461	---		---	0.0230372	1	0.133761	0.697413	-1.43387	CA1-9 down vs CA10-18	6.31793	1
8105862	NM_001799 // CDK7 // cyclin-dependent kinase 7 // 5q12.1 // 1022 /// ENST0000025	CDK7	NM_001799	0.0115832	1	0.0932938	0.697501	-1.43369	CA1-9 down vs CA10-18	8.12197	1
8177462	NM_001799 // CDK7 // cyclin-dependent kinase 7 // 5q12.1 // 1022 /// ENST0000025	CDK7	NM_001799	0.0115832	1	0.0932938	0.697501	-1.43369	CA1-9 down vs CA10-18	8.12197	1
7988342	---		---	0.00275644	1	0.043795	0.697514	-1.43366	CA1-9 down vs CA10-18	12.4913	1
8052233	BC029502 // C2orf63 // chromosome 2 open reading frame 63 // 2p16.1 // 130162 //	C2orf63	BC029502	0.000214847	1	0.0102727	0.697693	-1.43329	CA1-9 down vs CA10-18	22.618	1
8008885	AY699265 // MIRN21 // microRNA 21 // 17q23.1 // 406991	MIRN21	AY699265	0.444162	1	0.636155	0.697733	-1.43321	CA1-9 down vs CA10-18	0.615565	1
8089677	---		---	0.0844494	1	0.255416	0.697861	-1.43295	CA1-9 down vs CA10-18	3.38429	1
8054192	NM_138798 // MITD1 // MIT, microtubule interacting and transport, domain contain	MITD1	NM_138798	0.0664009	1	0.225787	0.697906	-1.43286	CA1-9 down vs CA10-18	3.88086	1
7955624	NM_002284 // KRT86 // keratin 86 // 12q13 // 3892 /// ENST00000293525 // KRT86 /	KRT86	NM_002284	0.00140891	1	0.0302632	0.697924	-1.43282	CA1-9 down vs CA10-18	14.8391	1
8140020	NM_018044 // NSUN5 // NOL1/NOP2/Sun domain family, member 5 // 7q11.23 // 55695	NSUN5	NM_018044	0.0406544	1	0.177021	0.698125	-1.43241	CA1-9 down vs CA10-18	4.95965	1
8033392	NM_020196 // XAB2 // XPA binding protein 2 // 19p13.2 // 56949 /// ENST000003583	XAB2	NM_020196	0.00010815	1	0.00669994	0.698192	-1.43227	CA1-9 down vs CA10-18	25.9569	1
8025586	NM_146388 // MRPL4 // mitochondrial ribosomal protein L4 // 19p13.2 // 51073 ///	MRPL4	NM_146388	0.000223683	1	0.0105171	0.698254	-1.43214	CA1-9 down vs CA10-18	22.4308	1
8178435	NM_003897 // IER3 // immediate early response 3 // 6p21.3 // 8870 /// ENST000002	IER3	NM_003897	0.449617	1	0.640352	0.698286	-1.43208	CA1-9 down vs CA10-18	0.600695	1
8051501	NM_002759 // EIF2AK2 // eukaryotic translation initiation factor 2-alpha kinase	EIF2AK2	NM_002759	0.000542626	1	0.0176433	0.698324	-1.432	CA1-9 down vs CA10-18	18.5507	1
8106354	NM_006633 // IQGAP2 // IQ motif containing GTPase activating protein 2 // 5q13.3	IQGAP2	NM_006633	0.636856	1	0.783457	0.698436	-1.43177	CA1-9 down vs CA10-18	0.2316	1
8089261	NM_170662 // CBLB // Cas-Br-M (murine) ecotropic retroviral transforming sequenc	CBLB	NM_170662	0.292899	1	0.502389	0.698509	-1.43162	CA1-9 down vs CA10-18	1.1828	1
8007084	NM_000964 // RARA // retinoic acid receptor, alpha // 17q21 // 5914 /// NM_00102	RARA	NM_000964	0.00175011	1	0.0341379	0.69853	-1.43158	CA1-9 down vs CA10-18	14.0577	1
8010804	NM_001038618 // NARF // nuclear prelamin A recognition factor // 17q25.3 // 2650	NARF	NM_001038618	0.0143244	1	0.104138	0.698585	-1.43146	CA1-9 down vs CA10-18	7.54558	1
7928872	NM_003087 // SNCG // synuclein, gamma (breast cancer-specific protein 1) // 10q2	SNCG	NM_003087	0.0448046	1	0.185976	0.698606	-1.43142	CA1-9 down vs CA10-18	4.73897	1
8041283	NM_016252 // BIRC6 // baculoviral IAP repeat-containing 6 // 2p22-p21 // 57448 /	BIRC6	NM_016252	0.00103499	1	0.0258023	0.698676	-1.43128	CA1-9 down vs CA10-18	15.9891	1
8131069	NM_001039966 // GPER // G protein-coupled estrogen receptor 1 // 7p22.3 // 2852	GPER	NM_001039966	0.086468	1	0.258595	0.698697	-1.43124	CA1-9 down vs CA10-18	3.33666	1
8076113	ENST00000406767 // RP1-199H16.1 // hypothetical LOC388900 // 22q13.1 // 388900	RP1-199H16.1	ENST00000406767	0.166577	1	0.367626	0.698855	-1.43091	CA1-9 down vs CA10-18	2.1004	1
7927964	NM_002727 // SRGN // serglycin // 10q22.1 // 5552 /// ENST00000242465 // SRGN //	SRGN	NM_002727	0.546948	1	0.718929	0.698901	-1.43082	CA1-9 down vs CA10-18	0.378712	1
8166493	NM_001415 // EIF2S3 // eukaryotic translation initiation factor 2, subunit 3 gam	EIF2S3	NM_001415	0.00203751	1	0.0369477	0.69895	-1.43072	CA1-9 down vs CA10-18	13.523	1
8039010	NM_001004301 // ZNF813 // zinc finger protein 813 // 19q13.41 // 126017	ZNF813	NM_001004301	0.18385	1	0.38626	0.699057	-1.4305	CA1-9 down vs CA10-18	1.92946	1
8116807	NM_152551 // C6orf151 // chromosome 6 open reading frame 151 // 6p24.3 // 154007	C6orf151	NM_152551	0.0238209	1	0.135891	0.699319	-1.42996	CA1-9 down vs CA10-18	6.23466	1
8166096	NM_152634 // LOC170082 // TFIIS central domain-containing protein 1 // Xp22.2 //	LOC170082	NM_152634	0.142084	1	0.337818	0.699369	-1.42986	CA1-9 down vs CA10-18	2.38459	1
8166402	NM_004595 // SMS // spermine synthase // Xp22.1 // 6611 /// ENST00000404933 // S	SMS	NM_004595	0.000101716	1	0.00651852	0.699532	-1.42953	CA1-9 down vs CA10-18	26.2697	1
8020971	---		---	0.162176	1	0.362476	0.699602	-1.42938	CA1-9 down vs CA10-18	2.14751	1
8126452	NM_000287 // PEX6 // peroxisomal biogenesis factor 6 // 6p21.1 // 5190 /// ENST0	PEX6	NM_000287	0.0561828	1	0.20841	0.699656	-1.42927	CA1-9 down vs CA10-18	4.23847	1
8004416	NM_000747 // CHRNB1 // cholinergic receptor, nicotinic, beta 1 (muscle) // 17p13	CHRNB1	NM_000747	0.000571306	1	0.0182445	0.699745	-1.42909	CA1-9 down vs CA10-18	18.3385	1
7955110	AK125945 // DKFZP779L1853 // hypothetical LOC643162 // 12q13.11 // 643162	DKFZP779L1853	AK125945	0.0597217	1	0.214874	0.69976	-1.42906	CA1-9 down vs CA10-18	4.10656	1
8029914	NM_018485 // GPR77 // G protein-coupled receptor 77 // 19q13.33 // 27202 /// ENS	GPR77	NM_018485	0.000122259	1	0.00727731	0.699778	-1.42902	CA1-9 down vs CA10-18	25.3388	1
8032623	NM_001060 // TBXA2R // thromboxane A2 receptor // 19p13.3 // 6915 /// NM_201636	TBXA2R	NM_001060	0.0784792	1	0.245649	0.699904	-1.42877	CA1-9 down vs CA10-18	3.53344	1
8014214	NM_001014445 // NLE1 // notchless homolog 1 (Drosophila) // 17q12 // 54475 /// N	NLE1	NM_001014445	0.000344651	1	0.0134456	0.699968	-1.42864	CA1-9 down vs CA10-18	20.483	1
8156861	NM_017919 // STX17 // syntaxin 17 // 9q31.1 // 55014 /// ENST00000259400 // STX1	STX17	NM_017919	0.075545	1	0.240445	0.700036	-1.4285	CA1-9 down vs CA10-18	3.61175	1
7935572	BC006131 // C10orf33 // chromosome 10 open reading frame 33 // 10q24.2 // 84795	C10orf33	BC006131	0.00139091	1	0.030078	0.70023	-1.4281	CA1-9 down vs CA10-18	14.8861	1
7955943	NM_000924 // PDE1B // phosphodiesterase 1B, calmodulin-dependent // 12q13 // 515	PDE1B	NM_000924	0.341725	1	0.549795	0.700288	-1.42798	CA1-9 down vs CA10-18	0.960189	1
8128383	NM_017421 // COQ3 // coenzyme Q3 homolog, methyltransferase (S. cerevisiae) // 6	COQ3	NM_017421	2.97987e-05	0.860258	0.00290628	0.700332	-1.42789	CA1-9 down vs CA10-18	33.0697	1
8069340	NM_058181 // C21orf57 // chromosome 21 open reading frame 57 // 21q22.3 // 54059	C21orf57	NM_058181	0.00627646	1	0.0682084	0.700366	-1.42782	CA1-9 down vs CA10-18	9.88341	1
7946275	NR_003945 // GVIN1 // GTPase, very large interferon inducible 1 // 11p15.4 // 38	GVIN1	NR_003945	0.41287	1	0.610949	0.700535	-1.42748	CA1-9 down vs CA10-18	0.706881	1
8061186	NM_006363 // SEC23B // Sec23 homolog B (S. cerevisiae) // 20p11.23 // 10483 ///	SEC23B	NM_006363	0.0042825	1	0.0554457	0.700556	-1.42744	CA1-9 down vs CA10-18	11.0592	1
8013109	---		---	0.00208053	1	0.0373062	0.700574	-1.4274	CA1-9 down vs CA10-18	13.4503	1
8084704	AB209021 // EIF4A2 // eukaryotic translation initiation factor 4A, isoform 2 //	EIF4A2	AB209021	0.0345467	1	0.163029	0.700665	-1.42722	CA1-9 down vs CA10-18	5.33693	1
8139057	NM_014800 // ELMO1 // engulfment and cell motility 1 // 7p14.2 // 9844 /// NM_00	ELMO1	NM_014800	0.699313	1	0.826569	0.700863	-1.42681	CA1-9 down vs CA10-18	0.154659	1
7946228	NM_000391 // TPP1 // tripeptidyl peptidase I // 11p15 // 1200 /// ENST0000029942	TPP1	NM_000391	6.28202e-06	0.181356	0.00115897	0.701358	-1.42581	CA1-9 down vs CA10-18	43.3546	1
8102986	ENST00000329798 // FREM3 // FRAS1 related extracellular matrix 3 // 4q31.21 // 1	FREM3	ENST00000329798	0.0553291	1	0.206984	0.701364	-1.42579	CA1-9 down vs CA10-18	4.27174	1
7923162	---		---	0.083348	1	0.253682	0.70154	-1.42544	CA1-9 down vs CA10-18	3.41085	1
8141898	NM_014377 // DNAJC2 // DnaJ (Hsp40) homolog, subfamily C, member 2 // 7q22 // 27	DNAJC2	NM_014377	0.000914769	1	0.023898	0.701558	-1.4254	CA1-9 down vs CA10-18	16.4625	1
8051882	NM_133259 // LRPPRC // leucine-rich PPR-motif containing // 2p21 // 10128 /// EN	LRPPRC	NM_133259	0.00524794	1	0.0618651	0.70174	-1.42503	CA1-9 down vs CA10-18	10.4264	1
8074170	NM_001004053 // A26C3 // ANKRD26-like family C, member 3 // 22q11.1 // 23784 ///	A26C3	NM_001004053	4.20057e-05	1	0.00370845	0.701834	-1.42484	CA1-9 down vs CA10-18	31.0605	1
7901466	NM_001042693 // FAM159A // family with sequence similarity 159, member A // 1p32	FAM159A	NM_001042693	0.00680029	1	0.0710267	0.701836	-1.42483	CA1-9 down vs CA10-18	9.64447	1
7925876	NM_002627 // PFKP // phosphofructokinase, platelet // 10p15.3-p15.2 // 5214 ///	PFKP	NM_002627	0.0169841	1	0.113263	0.70187	-1.42477	CA1-9 down vs CA10-18	7.09581	1
8039859	NM_002255 // KIR2DL4 // killer cell immunoglobulin-like receptor, two domains, l	KIR2DL4	NM_002255	0.0193909	1	0.121404	0.701985	-1.42453	CA1-9 down vs CA10-18	6.75338	1
8120719	NM_133493 // CD109 // CD109 molecule // 6q13 // 135228 /// ENST00000287097 // CD	CD109	NM_133493	0.614508	1	0.767477	0.701985	-1.42453	CA1-9 down vs CA10-18	0.263849	1
7910398	NM_004578 // RAB4A // RAB4A, member RAS oncogene family // 1q42-q43 // 5867 ///	RAB4A	NM_004578	0.104348	1	0.284621	0.702036	-1.42443	CA1-9 down vs CA10-18	2.96515	1
8016590	NM_030802 // FAM117A // family with sequence similarity 117, member A // 17q21.3	FAM117A	NM_030802	0.201887	1	0.406888	0.702108	-1.42428	CA1-9 down vs CA10-18	1.77122	1
7977249	NM_022489 // INF2 // inverted formin, FH2 and WH2 domain containing // 14q32.33	INF2	NM_022489	0.00151543	1	0.0315878	0.702241	-1.42401	CA1-9 down vs CA10-18	14.574	1
8099912	BC008502 // C4orf34 // chromosome 4 open reading frame 34 // 4p14 // 201895 ///	C4orf34	BC008502	0.147649	1	0.344777	0.702539	-1.42341	CA1-9 down vs CA10-18	2.31499	1
8145776	---		---	0.0561476	1	0.20841	0.702602	-1.42328	CA1-9 down vs CA10-18	4.23983	1
8006063	NM_152345 // ANKRD13B // ankyrin repeat domain 13B // 17q11.2 // 124930 /// ENST	ANKRD13B	NM_152345	0.0176626	1	0.115572	0.702621	-1.42324	CA1-9 down vs CA10-18	6.99391	1
8051989	NM_080653 // ATP6V1E2 // ATPase, H+ transporting, lysosomal 31kDa, V1 subunit E2	ATP6V1E2	NM_080653	0.0192162	1	0.120808	0.702669	-1.42314	CA1-9 down vs CA10-18	6.77656	1
8098611	NM_003265 // TLR3 // toll-like receptor 3 // 4q35 // 7098 /// ENST00000296795 //	TLR3	NM_003265	0.0328113	1	0.159524	0.702908	-1.42266	CA1-9 down vs CA10-18	5.45838	1
7994535	NM_014387 // LAT // linker for activation of T cells // 16p11.2 // 27040 /// NM_	LAT	NM_014387	0.108128	1	0.290321	0.703108	-1.42226	CA1-9 down vs CA10-18	2.89633	1
8126446	NM_001008739 // LOC441150 // similar to RIKEN cDNA 2310039H08 // 6p21.1 // 44115	LOC441150	NM_001008739	0.00191937	1	0.0357743	0.703169	-1.42213	CA1-9 down vs CA10-18	13.7318	1
7922408	NR_003944 // SNORD78 // small nucleolar RNA, C/D box 78 // 1q25.1 // 692198	SNORD78	NR_003944	0.027436	1	0.145892	0.703357	-1.42175	CA1-9 down vs CA10-18	5.8875	1
8159379	NM_032928 // TMEM141 // transmembrane protein 141 // 9q34.3 // 85014 /// ENST000	TMEM141	NM_032928	0.0135688	1	0.101184	0.703652	-1.42116	CA1-9 down vs CA10-18	7.691	1
8141517	BC026269 // C7orf47 // chromosome 7 open reading frame 47 // 7q22.1 // 221908 //	C7orf47	BC026269	0.00800392	1	0.0771761	0.703801	-1.42086	CA1-9 down vs CA10-18	9.16668	1
8067113	NM_006526 // ZNF217 // zinc finger protein 217 // 20q13.2 // 7764 /// ENST000003	ZNF217	NM_006526	0.203262	1	0.408451	0.703808	-1.42084	CA1-9 down vs CA10-18	1.7599	1
8039306	NM_138412 // RDH13 // retinol dehydrogenase 13 (all-trans/9-cis) // 19q13.42 //	RDH13	NM_138412	0.000975604	1	0.0248585	0.704003	-1.42045	CA1-9 down vs CA10-18	16.2147	1
8077441	NM_003670 // BHLHB2 // basic helix-loop-helix domain containing, class B, 2 // 3	BHLHB2	NM_003670	0.299261	1	0.508938	0.704235	-1.41998	CA1-9 down vs CA10-18	1.15097	1
8012906	---		---	0.252634	1	0.461279	0.704277	-1.4199	CA1-9 down vs CA10-18	1.40847	1
7907104	NM_018442 // IQWD1 // IQ motif and WD repeats 1 // 1q24.2 // 55827 /// NM_001017	IQWD1	NM_018442	0.00341201	1	0.0488356	0.704293	-1.41986	CA1-9 down vs CA10-18	11.7873	1
8084766	NM_003722 // TP63 // tumor protein p63 // 3q28 // 8626 /// NM_001114978 // TP63	TP63	NM_003722	0.020781	1	0.126194	0.704461	-1.41953	CA1-9 down vs CA10-18	6.57709	1
8119223	AK127725 // FLJ45825 // hypothetical protein LOC646888 // 6p21.2 // 646888 /// E	FLJ45825	AK127725	0.0737289	1	0.237448	0.70447	-1.41951	CA1-9 down vs CA10-18	3.66204	1
8165046	NM_015447 // CAMSAP1 // calmodulin regulated spectrin-associated protein 1 // 9q	CAMSAP1	NM_015447	1.1664e-05	0.336727	0.00170927	0.704488	-1.41947	CA1-9 down vs CA10-18	39.0235	1
8032782	NM_144615 // TMIGD2 // transmembrane and immunoglobulin domain containing 2 // 1	TMIGD2	NM_144615	0.0508772	1	0.198343	0.704809	-1.41882	CA1-9 down vs CA10-18	4.45557	1
8044417	NM_032824 // TMEM87B // transmembrane protein 87B // 2q13 // 84910 /// ENST00000	TMEM87B	NM_032824	0.00391657	1	0.0526876	0.705308	-1.41782	CA1-9 down vs CA10-18	11.3428	1
8147687	---		---	0.0539329	1	0.204571	0.705722	-1.41699	CA1-9 down vs CA10-18	4.32748	1
8015796	---		---	0.00498016	1	0.0600451	0.705759	-1.41691	CA1-9 down vs CA10-18	10.5877	1
8003283	NM_017566 // KLHDC4 // kelch domain containing 4 // 16q24.3 // 54758 /// ENST000	KLHDC4	NM_017566	0.0286197	1	0.148854	0.705772	-1.41689	CA1-9 down vs CA10-18	5.78514	1
7981724	---		---	0.390915	1	0.592451	0.705821	-1.41679	CA1-9 down vs CA10-18	0.777655	1
8102862	NM_018717 // MAML3 // mastermind-like 3 (Drosophila) // 4q28 // 55534 /// ENST00	MAML3	NM_018717	0.441602	1	0.634227	0.705982	-1.41647	CA1-9 down vs CA10-18	0.622647	1
8041236	NM_014946 // SPAST // spastin // 2p24-p21 // 6683 /// NM_199436 // SPAST // spas	SPAST	NM_014946	0.00823031	1	0.0782096	0.706133	-1.41616	CA1-9 down vs CA10-18	9.08597	1
8027002	NM_004864 // GDF15 // growth differentiation factor 15 // 19p13.11 // 9518 /// E	GDF15	NM_004864	0.0427582	1	0.181956	0.706135	-1.41616	CA1-9 down vs CA10-18	4.84467	1
8121884	---		---	0.0339508	1	0.161947	0.706241	-1.41595	CA1-9 down vs CA10-18	5.37783	1
8123080	NM_001009991 // SYTL3 // synaptotagmin-like 3 // 6q25.3 // 94120 /// ENST0000036	SYTL3	NM_001009991	0.249704	1	0.458477	0.706286	-1.41586	CA1-9 down vs CA10-18	1.42674	1
8163629	NM_001244 // TNFSF8 // tumor necrosis factor (ligand) superfamily, member 8 // 9	TNFSF8	NM_001244	0.270409	1	0.47897	0.706369	-1.41569	CA1-9 down vs CA10-18	1.30331	1
8048452	NM_025216 // WNT10A // wingless-type MMTV integration site family, member 10A //	WNT10A	NM_025216	0.00598586	1	0.0663108	0.706441	-1.41555	CA1-9 down vs CA10-18	10.0259	1
8124391	NM_003513 // HIST1H2AB // histone cluster 1, H2ab // 6p21.3 // 8335 /// ENST0000	HIST1H2AB	NM_003513	0.0166651	1	0.112355	0.706993	-1.41444	CA1-9 down vs CA10-18	7.14535	1
8000917	NM_152458 // ZNF785 // zinc finger protein 785 // 16p11.2 // 146540 /// ENST0000	ZNF785	NM_152458	0.0193373	1	0.121327	0.707176	-1.41407	CA1-9 down vs CA10-18	6.76046	1
8135688	NM_016200 // LSM8 // LSM8 homolog, U6 small nuclear RNA associated (S. cerevisia	LSM8	NM_016200	0.042417	1	0.181171	0.707263	-1.4139	CA1-9 down vs CA10-18	4.86287	1
8117987	NM_001109938 // C6orf136 // chromosome 6 open reading frame 136 // 6p21.33 // 22	C6orf136	NM_001109938	0.000362735	1	0.0139997	0.707339	-1.41375	CA1-9 down vs CA10-18	20.2597	1
7994675	NM_181718 // ASPHD1 // aspartate beta-hydroxylase domain containing 1 // 16p11.2	ASPHD1	NM_181718	0.0607255	1	0.21664	0.707342	-1.41374	CA1-9 down vs CA10-18	4.0708	1
8149590	ENST00000325394 // LOC100130604 // hypothetical protein LOC100130604 // 8p21.3 /	LOC100130604	ENST00000325394	0.0454594	1	0.187508	0.707409	-1.41361	CA1-9 down vs CA10-18	4.70632	1
7976552	---		---	0.00782887	1	0.0760982	0.707454	-1.41352	CA1-9 down vs CA10-18	9.23089	1
7940409	NM_014207 // CD5 // CD5 molecule // 11q13 // 921 /// ENST00000347785 // CD5 // C	CD5	NM_014207	0.609043	1	0.763471	0.707516	-1.4134	CA1-9 down vs CA10-18	0.272144	1
8117395	NM_003522 // HIST1H2BF // histone cluster 1, H2bf // 6p21.3 // 8343 /// ENST0000	HIST1H2BF	NM_003522	0.0879575	1	0.261078	0.70758	-1.41327	CA1-9 down vs CA10-18	3.30235	1
7982000	---		---	0.0974386	1	0.274595	0.707602	-1.41322	CA1-9 down vs CA10-18	3.09902	1
8001449	NM_024336 // IRX3 // iroquois homeobox 3 // 16q12.2 // 79191 /// ENST00000329734	IRX3	NM_024336	0.23021	1	0.438471	0.707707	-1.41301	CA1-9 down vs CA10-18	1.55594	1
8030980	NR_003699 // ZNF525 // zinc finger protein 525 // 19q13.41 // 170958 /// NM_0010	ZNF525	NR_003699	0.0509394	1	0.198377	0.707765	-1.4129	CA1-9 down vs CA10-18	4.45287	1
8004247	BC040148 // RNASEK // ribonuclease, RNase K // 17p13.1 // 440400 /// ENST0000029	RNASEK	BC040148	0.0271371	1	0.144863	0.707772	-1.41289	CA1-9 down vs CA10-18	5.91415	1
8065280	NM_020343 // C20orf74 // chromosome 20 open reading frame 74 // 20p11.22 // 5718	C20orf74	NM_020343	0.175534	1	0.377459	0.707785	-1.41286	CA1-9 down vs CA10-18	2.00913	1
8117600	NM_003520 // HIST1H2BN // histone cluster 1, H2bn // 6p22-p21.3 // 8341 /// ENST	HIST1H2BN	NM_003520	0.0012914	1	0.028878	0.707808	-1.41281	CA1-9 down vs CA10-18	15.1591	1
7997680	NM_014615 // KIAA0182 // KIAA0182 // 16q24.1 // 23199 /// ENST00000253458 // KIA	KIAA0182	NM_014615	0.161851	1	0.36218	0.70789	-1.41265	CA1-9 down vs CA10-18	2.15105	1
8033554	NM_016579 // CD320 // CD320 molecule // 19p13.3-p13.2 // 51293 /// ENST000003014	CD320	NM_016579	0.00581576	1	0.0653035	0.707896	-1.41264	CA1-9 down vs CA10-18	10.1131	1
8164967	NM_003371 // VAV2 // vav 2 guanine nucleotide exchange factor // 9q34.1 // 7410	VAV2	NM_003371	0.0151681	1	0.106951	0.707903	-1.41262	CA1-9 down vs CA10-18	7.39322	1
8013567	NM_001076680 // LOC201229 // hypothetical protein LOC201229 // 17q11.2 // 201229	LOC201229	NM_001076680	0.196785	1	0.400719	0.707941	-1.41255	CA1-9 down vs CA10-18	1.81411	1
7938118	BC111765 // C11orf47 // chromosome 11 open reading frame 47 // 11p15.4 // 283294	C11orf47	BC111765	2.59575e-05	0.749368	0.0026698	0.707976	-1.41248	CA1-9 down vs CA10-18	33.9021	1
7918467	NM_018372 // C1orf103 // chromosome 1 open reading frame 103 // 1p13.3 // 55791	C1orf103	NM_018372	0.176899	1	0.378738	0.708203	-1.41202	CA1-9 down vs CA10-18	1.99573	1
7993798	---		---	0.107002	1	0.288682	0.708211	-1.41201	CA1-9 down vs CA10-18	2.91653	1
8074969	NM_001355 // DDT // D-dopachrome tautomerase // 22q11.23 // 1652 /// NM_00108439	DDT	NM_001355	0.0673736	1	0.227061	0.708333	-1.41176	CA1-9 down vs CA10-18	3.85022	1
8139921	NM_001017440 // CALN1 // calneuron 1 // 7q11 // 83698 /// NM_031468 // CALN1 //	CALN1	NM_001017440	0.0760246	1	0.241235	0.708468	-1.4115	CA1-9 down vs CA10-18	3.59871	1
8119161	NM_002648 // PIM1 // pim-1 oncogene // 6p21.2 // 5292 /// ENST00000373509 // PIM	PIM1	NM_002648	0.120713	1	0.308291	0.708477	-1.41148	CA1-9 down vs CA10-18	2.6865	1
8133202	NM_018264 // TYW1 // tRNA-yW synthesizing protein 1 homolog (S. cerevisiae) // 7	TYW1	NM_018264	0.0084215	1	0.0790121	0.708568	-1.4113	CA1-9 down vs CA10-18	9.01975	1
8028563	NM_021107 // MRPS12 // mitochondrial ribosomal protein S12 // 19q13.1-q13.2 // 6	MRPS12	NM_021107	0.0244101	1	0.137155	0.708815	-1.41081	CA1-9 down vs CA10-18	6.17409	1
8107094	---		---	0.0399487	1	0.175576	0.70902	-1.4104	CA1-9 down vs CA10-18	4.99977	1
8162586	NM_007001 // SLC35D2 // solute carrier family 35, member D2 // 9q22.32 // 11046	SLC35D2	NM_007001	0.39152	1	0.592943	0.709102	-1.41024	CA1-9 down vs CA10-18	0.775623	1
8097670	NM_172250 // MMAA // methylmalonic aciduria (cobalamin deficiency) cblA type //	MMAA	NM_172250	0.227743	1	0.435643	0.709102	-1.41023	CA1-9 down vs CA10-18	1.5733	1
8028219	NM_144689 // ZNF420 // zinc finger protein 420 // 19q13.12 // 147923 /// ENST000	ZNF420	NM_144689	0.270756	1	0.479273	0.70914	-1.41016	CA1-9 down vs CA10-18	1.30134	1
7931899	NM_002189 // IL15RA // interleukin 15 receptor, alpha // 10p15-p14 // 3601 /// N	IL15RA	NM_002189	0.000148957	1	0.00834107	0.709202	-1.41004	CA1-9 down vs CA10-18	24.3633	1
8005847	NM_021137 // TNFAIP1 // tumor necrosis factor, alpha-induced protein 1 (endothel	TNFAIP1	NM_021137	0.111794	1	0.295493	0.709301	-1.40984	CA1-9 down vs CA10-18	2.8323	1
8135172	NM_001126340 // ORAI2 // ORAI calcium release-activated calcium modulator 2 // 7	ORAI2	NM_001126340	0.471956	1	0.658208	0.709403	-1.40964	CA1-9 down vs CA10-18	0.54276	1
7934278	NM_000917 // P4HA1 // procollagen-proline, 2-oxoglutarate 4-dioxygenase (proline	P4HA1	NM_000917	2.25921e-05	0.652211	0.00250684	0.709418	-1.40961	CA1-9 down vs CA10-18	34.7545	1
8032127	BC012775 // C19orf22 // chromosome 19 open reading frame 22 // 19p13.3 // 91300	C19orf22	BC012775	0.0079326	1	0.0768477	0.709496	-1.40945	CA1-9 down vs CA10-18	9.19265	1
8003357	D87071 // FAM38A // family with sequence similarity 38, member A // 16q24.3 // 9	FAM38A	D87071	0.0499741	1	0.196468	0.709502	-1.40944	CA1-9 down vs CA10-18	4.49515	1
8029321	NM_181845 // ZNF283 // zinc finger protein 283 // 19q13.31 // 284349 /// ENST000	ZNF283	NM_181845	0.451736	1	0.642199	0.709516	-1.40941	CA1-9 down vs CA10-18	0.594997	1
8123562	NM_001500 // GMDS // GDP-mannose 4,6-dehydratase // 6p25 // 2762 /// ENST0000038	GMDS	NM_001500	0.0177549	1	0.115789	0.709533	-1.40938	CA1-9 down vs CA10-18	6.9804	1
8163328	NM_012212 // PTGR1 // prostaglandin reductase 1 // 9q31.3 // 22949 /// ENST00000	PTGR1	NM_012212	0.670535	1	0.807141	0.70955	-1.40934	CA1-9 down vs CA10-18	0.187806	1
7970096	NM_005537 // ING1 // inhibitor of growth family, member 1 // 13q34 // 3621 /// N	ING1	NM_005537	0.00579748	1	0.065225	0.709914	-1.40862	CA1-9 down vs CA10-18	10.1226	1
7914557	NM_030786 // SYNC1 // syncoilin, intermediate filament 1 // 1p34.3-p33 // 81493	SYNC1	NM_030786	0.0364465	1	0.167597	0.70997	-1.40851	CA1-9 down vs CA10-18	5.2118	1
8018428	NM_000154 // GALK1 // galactokinase 1 // 17q24 // 2584 /// ENST00000225614 // GA	GALK1	NM_000154	0.000877815	1	0.0234862	0.710198	-1.40806	CA1-9 down vs CA10-18	16.6223	1
7963590	NM_015989 // CSAD // cysteine sulfinic acid decarboxylase // 12q13.11-q14.3 // 5	CSAD	NM_015989	0.0484383	1	0.193612	0.710222	-1.40801	CA1-9 down vs CA10-18	4.5644	1
8096635	NM_003998 // NFKB1 // nuclear factor of kappa light polypeptide gene enhancer in	NFKB1	NM_003998	0.0114535	1	0.0928645	0.710434	-1.40759	CA1-9 down vs CA10-18	8.153	1
8002706	AK129695 // C16orf47 // chromosome 16 open reading frame 47 // 16q22.3 // 388289	C16orf47	AK129695	0.0318013	1	0.157231	0.71047	-1.40752	CA1-9 down vs CA10-18	5.53253	1
8098512	NM_021942 // C4orf41 // chromosome 4 open reading frame 41 // 4q35.1 // 60684 //	C4orf41	NM_021942	0.0480293	1	0.192986	0.710468	-1.40752	CA1-9 down vs CA10-18	4.58328	1
8132998	---		---	0.0922415	1	0.2672	0.710514	-1.40743	CA1-9 down vs CA10-18	3.2074	1
7979483	NM_174978 // C14orf39 // chromosome 14 open reading frame 39 // 14q23.1 // 31776	C14orf39	NM_174978	0.306085	1	0.515962	0.710515	-1.40743	CA1-9 down vs CA10-18	1.11785	1
7972805	NM_017817 // RAB20 // RAB20, member RAS oncogene family // 13q34 // 55647 /// EN	RAB20	NM_017817	0.0460518	1	0.188899	0.710598	-1.40727	CA1-9 down vs CA10-18	4.67725	1
7922400	---		---	0.0307697	1	0.154701	0.710652	-1.40716	CA1-9 down vs CA10-18	5.61111	1
8035880	NM_006003 // UQCRFS1 // ubiquinol-cytochrome c reductase, Rieske iron-sulfur pol	UQCRFS1	NM_006003	0.00218409	1	0.0386351	0.71072	-1.40702	CA1-9 down vs CA10-18	13.2822	1
8025255	NM_006949 // STXBP2 // syntaxin binding protein 2 // 19p13.3-p13.2 // 6813 /// N	STXBP2	NM_006949	0.0410517	1	0.177903	0.710764	-1.40694	CA1-9 down vs CA10-18	4.93742	1
7907124	NM_152902 // TIPRL // TIP41, TOR signaling pathway regulator-like (S. cerevisiae	TIPRL	NM_152902	0.00704521	1	0.0723801	0.710832	-1.4068	CA1-9 down vs CA10-18	9.53983	1
7967544	NM_005505 // SCARB1 // scavenger receptor class B, member 1 // 12q24.31 // 949 /	SCARB1	NM_005505	0.00639709	1	0.0688838	0.710869	-1.40673	CA1-9 down vs CA10-18	9.82643	1
8138258	AK027618 // VWDE // von Willebrand factor D and EGF domains // 7p21.3 // 221806	VWDE	AK027618	0.167208	1	0.368398	0.711147	-1.40618	CA1-9 down vs CA10-18	2.09378	1
8011093	NM_152346 // SLC43A2 // solute carrier family 43, member 2 // 17p13.3 // 124935	SLC43A2	NM_152346	0.0106953	1	0.0896251	0.711235	-1.40601	CA1-9 down vs CA10-18	8.34288	1
8024391	NM_032482 // DOT1L // DOT1-like, histone H3 methyltransferase (S. cerevisiae) //	DOT1L	NM_032482	0.00187414	1	0.0352933	0.711407	-1.40566	CA1-9 down vs CA10-18	13.8156	1
7904244	BC128148 // C1orf161 // chromosome 1 open reading frame 161 // 1p13.1 // 126868	C1orf161	BC128148	0.0832966	1	0.253552	0.71152	-1.40544	CA1-9 down vs CA10-18	3.41209	1
8169519	NM_019045 // WDR44 // WD repeat domain 44 // Xq24 // 54521 /// ENST00000254029 /	WDR44	NM_019045	0.0851811	1	0.256506	0.7116	-1.40528	CA1-9 down vs CA10-18	3.36687	1
8010320	NM_005189 // CBX2 // chromobox homolog 2 (Pc class homolog, Drosophila) // 17q25	CBX2	NM_005189	0.0140589	1	0.102959	0.711713	-1.40506	CA1-9 down vs CA10-18	7.59567	1
8141803	NM_006989 // RASA4 // RAS p21 protein activator 4 // 7q22 // 10156 /// NM_001079	RASA4	NM_006989	0.00868663	1	0.0802734	0.711869	-1.40475	CA1-9 down vs CA10-18	8.9307	1
7922823	NM_025191 // EDEM3 // ER degradation enhancer, mannosidase alpha-like 3 // 1q24-	EDEM3	NM_025191	0.0133254	1	0.10031	0.711982	-1.40453	CA1-9 down vs CA10-18	7.73982	1
7922402	NR_002746 // SNORD47 // small nucleolar RNA, C/D box 47 // 1q25.1 // 26802 /// B	SNORD47	NR_002746	0.0881159	1	0.261337	0.712006	-1.40448	CA1-9 down vs CA10-18	3.29874	1
8133983	NM_021723 // ADAM22 // ADAM metallopeptidase domain 22 // 7q21 // 53616 /// NM_0	ADAM22	NM_021723	0.399371	1	0.599182	0.712055	-1.40439	CA1-9 down vs CA10-18	0.749692	1
8060745	NM_175839 // SMOX // spermine oxidase // 20p13 // 54498 /// NM_175842 // SMOX //	SMOX	NM_175839	0.480803	1	0.665516	0.71217	-1.40416	CA1-9 down vs CA10-18	0.521069	1
8144917	NM_000237 // LPL // lipoprotein lipase // 8p22 // 4023 /// ENST00000311322 // LP	LPL	NM_000237	0.352269	1	0.559448	0.712255	-1.40399	CA1-9 down vs CA10-18	0.917949	1
8136602	NM_004546 // NDUFB2 // NADH dehydrogenase (ubiquinone) 1 beta subcomplex, 2, 8kD	NDUFB2	NM_004546	0.00607466	1	0.0668443	0.712273	-1.40396	CA1-9 down vs CA10-18	9.98157	1
8052010	NM_001743 // CALM2 // calmodulin 2 (phosphorylase kinase, delta) // 2p21 // 805	CALM2	NM_001743	0.0268841	1	0.144152	0.712329	-1.40385	CA1-9 down vs CA10-18	5.93698	1
8023605	NM_176787 // PIGN // phosphatidylinositol glycan anchor biosynthesis, class N //	PIGN	NM_176787	0.0946215	1	0.271034	0.712565	-1.40338	CA1-9 down vs CA10-18	3.15689	1
8127500	---		---	0.00439661	1	0.056265	0.712577	-1.40336	CA1-9 down vs CA10-18	10.9764	1
8091941	NM_007217 // PDCD10 // programmed cell death 10 // 3q26.1 // 11235 /// NM_145859	PDCD10	NM_007217	0.000954218	1	0.0245301	0.71262	-1.40327	CA1-9 down vs CA10-18	16.2998	1
8065230	NM_006606 // RBBP9 // retinoblastoma binding protein 9 // 20p11.2 // 10741 /// E	RBBP9	NM_006606	0.0809954	1	0.249814	0.712812	-1.40289	CA1-9 down vs CA10-18	3.469	1
8161943	BC047037 // LOC644714 // hypothetical protein LOC644714 // 3p21.31 // 644714	LOC644714	BC047037	0.0499796	1	0.196468	0.712839	-1.40284	CA1-9 down vs CA10-18	4.4949	1
8133413	NM_002314 // LIMK1 // LIM domain kinase 1 // 7q11.23 // 3984 /// ENST00000336180	LIMK1	NM_002314	0.0171814	1	0.113947	0.71309	-1.40235	CA1-9 down vs CA10-18	7.06571	1
7922391	NM_001127181 // CENPL // centromere protein L // 1q25.1 // 91687 /// NM_033319 /	CENPL	NM_001127181	0.000770296	1	0.0219737	0.71346	-1.40162	CA1-9 down vs CA10-18	17.1344	1
7969438	NM_005358 // LMO7 // LIM domain 7 // 13q22.2 // 4008 /// ENST00000341547 // LMO7	LMO7	NM_005358	0.497157	1	0.679052	0.713481	-1.40158	CA1-9 down vs CA10-18	0.482724	1
7921538	NM_052868 // IGSF8 // immunoglobulin superfamily, member 8 // 1q23.1 // 93185 //	IGSF8	NM_052868	0.00121175	1	0.0277855	0.713667	-1.40121	CA1-9 down vs CA10-18	15.3954	1
8092800	NM_032279 // ATP13A4 // ATPase type 13A4 // 3q29 // 84239 /// ENST00000342695 //	ATP13A4	NM_032279	0.00398527	1	0.0532642	0.713672	-1.4012	CA1-9 down vs CA10-18	11.2873	1
8178090	NM_001040437 // C6orf48 // chromosome 6 open reading frame 48 // 6p21.3 // 50854	C6orf48	NM_001040437	0.00752766	1	0.0743469	0.713827	-1.4009	CA1-9 down vs CA10-18	9.34529	1
8179326	NM_001040437 // C6orf48 // chromosome 6 open reading frame 48 // 6p21.3 // 50854	C6orf48	NM_001040437	0.00752766	1	0.0743469	0.713827	-1.4009	CA1-9 down vs CA10-18	9.34529	1
8092541	NM_139248 // LIPH // lipase, member H // 3q27 // 200879 /// ENST00000296252 // L	LIPH	NM_139248	0.0140954	1	0.103149	0.713839	-1.40088	CA1-9 down vs CA10-18	7.5887	1
8017098	---		---	0.000915752	1	0.023898	0.713843	-1.40087	CA1-9 down vs CA10-18	16.4584	1
8167314	NM_002536 // TBC1D25 // TBC1 domain family, member 25 // Xp11.3-p11.23 // 4943 /	TBC1D25	NM_002536	0.0402953	1	0.176249	0.714067	-1.40043	CA1-9 down vs CA10-18	4.97997	1
7951408	NM_052889 // COP1 // caspase-1 dominant-negative inhibitor pseudo-ICE // --- //	COP1	NM_052889	0.00534017	1	0.0622593	0.714176	-1.40022	CA1-9 down vs CA10-18	10.3729	1
7929012	NM_020799 // STAMBPL1 // STAM binding protein-like 1 // 10q23.31 // 57559 /// EN	STAMBPL1	NM_020799	0.160841	1	0.360668	0.714219	-1.40013	CA1-9 down vs CA10-18	2.16211	1
8031640	NM_152478 // ZNF583 // zinc finger protein 583 // 19q13.43 // 147949 /// ENST000	ZNF583	NM_152478	0.140392	1	0.336049	0.714236	-1.4001	CA1-9 down vs CA10-18	2.40641	1
8093330	---		---	0.375904	1	0.579514	0.714232	-1.4001	CA1-9 down vs CA10-18	0.829608	1
8164580	NM_004878 // PTGES // prostaglandin E synthase // 9q34.3 // 9536 /// ENST0000034	PTGES	NM_004878	0.107083	1	0.288779	0.714239	-1.40009	CA1-9 down vs CA10-18	2.91507	1
7940153	NM_022074 // FAM111A // family with sequence similarity 111, member A // 11q12.1	FAM111A	NM_022074	0.645803	1	0.790014	0.714553	-1.39948	CA1-9 down vs CA10-18	0.219417	1
7960143	NM_003428 // ZNF84 // zinc finger protein 84 // 12q24.33 // 7637 /// NM_00112737	ZNF84	NM_003428	0.00559309	1	0.0637454	0.714595	-1.39939	CA1-9 down vs CA10-18	10.2316	1
8066786	NM_183047 // ZMYND8 // zinc finger, MYND-type containing 8 // 20q13.12 // 23613	ZMYND8	NM_183047	0.0535716	1	0.203677	0.714666	-1.39926	CA1-9 down vs CA10-18	4.34218	1
7981911	NM_005664 // MKRN3 // makorin ring finger protein 3 // 15q11-q13 // 7681 /// ENS	MKRN3	NM_005664	0.237833	1	0.446452	0.714748	-1.39909	CA1-9 down vs CA10-18	1.50378	1
8087739	NM_145071 // CISH // cytokine inducible SH2-containing protein // 3p21.3 // 1154	CISH	NM_145071	0.00510662	1	0.0610195	0.714864	-1.39887	CA1-9 down vs CA10-18	10.5103	1
7960544	NM_199245 // VAMP1 // vesicle-associated membrane protein 1 (synaptobrevin 1) //	VAMP1	NM_199245	0.0532279	1	0.203044	0.715002	-1.3986	CA1-9 down vs CA10-18	4.35627	1
8135229	NM_031905 // ARMC10 // armadillo repeat containing 10 // 7q22.1 // 83787 /// ENS	ARMC10	NM_031905	0.000890344	1	0.0235912	0.715042	-1.39852	CA1-9 down vs CA10-18	16.5673	1
8075322	ENST00000407689 // TBC1D10A // TBC1 domain family, member 10A // 22q12.1-qter //	TBC1D10A	ENST00000407689	0.151735	1	0.350139	0.71506	-1.39848	CA1-9 down vs CA10-18	2.26589	1
8101126	NM_001565 // CXCL10 // chemokine (C-X-C motif) ligand 10 // 4q21 // 3627 /// ENS	CXCL10	NM_001565	0.0111172	1	0.0915622	0.715088	-1.39843	CA1-9 down vs CA10-18	8.2354	1
8033969	NM_133452 // RAVER1 // ribonucleoprotein, PTB-binding 1 // 19p13.2 // 125950 ///	RAVER1	NM_133452	0.0102355	1	0.0875259	0.715141	-1.39833	CA1-9 down vs CA10-18	8.46564	1
8164940	NM_007101 // SARDH // sarcosine dehydrogenase // 9q33-q34 // 1757 /// ENST000003	SARDH	NM_007101	0.0102165	1	0.0874675	0.715148	-1.39831	CA1-9 down vs CA10-18	8.47083	1
8041592	NM_019063 // EML4 // echinoderm microtubule associated protein like 4 // 2p22-p2	EML4	NM_019063	0.089859	1	0.263949	0.715289	-1.39804	CA1-9 down vs CA10-18	3.25954	1
8001531	NM_005950 // MT1G // metallothionein 1G // 16q13 // 4495 /// ENST00000245183 //	MT1G	NM_005950	0.366531	1	0.572027	0.715287	-1.39804	CA1-9 down vs CA10-18	0.863642	1
8013696	NM_014680 // KIAA0100 // KIAA0100 // 17q11.2 // 9703 /// ENST00000005905 // KIAA	KIAA0100	NM_014680	1.21207e-05	0.349911	0.00174956	0.715303	-1.39801	CA1-9 down vs CA10-18	38.7657	1
8098576	NM_001151 // SLC25A4 // solute carrier family 25 (mitochondrial carrier; adenine	SLC25A4	NM_001151	0.00183951	1	0.034964	0.715509	-1.39761	CA1-9 down vs CA10-18	13.8813	1
8004372	NM_003985 // TNK1 // tyrosine kinase, non-receptor, 1 // 17p13.1 // 8711 /// BC0	TNK1	NM_003985	0.00263387	1	0.0426457	0.715693	-1.39725	CA1-9 down vs CA10-18	12.6439	1
8102342	NM_024090 // ELOVL6 // ELOVL family member 6, elongation of long chain fatty aci	ELOVL6	NM_024090	0.350376	1	0.557761	0.715697	-1.39724	CA1-9 down vs CA10-18	0.925397	1
7924307	---		---	0.111066	1	0.294417	0.715798	-1.39704	CA1-9 down vs CA10-18	2.84481	1
7967175	NM_032590 // FBXL10 // F-box and leucine-rich repeat protein 10 // 12q24.31 // 8	FBXL10	NM_032590	0.0972955	1	0.274547	0.715973	-1.3967	CA1-9 down vs CA10-18	3.10191	1
8006788	NM_005937 // MLLT6 // myeloid/lymphoid or mixed-lineage leukemia (trithorax homo	MLLT6	NM_005937	0.0102462	1	0.0875739	0.716008	-1.39663	CA1-9 down vs CA10-18	8.46271	1
8123825	NM_015948 // SLC35B3 // solute carrier family 35, member B3 // 6p24.3 // 51000 /	SLC35B3	NM_015948	0.0013448	1	0.0294784	0.716092	-1.39647	CA1-9 down vs CA10-18	15.0098	1
8163181	NM_001012993 // C9orf152 // chromosome 9 open reading frame 152 // 9q31.3 // 401	C9orf152	NM_001012993	0.0484415	1	0.193612	0.716218	-1.39622	CA1-9 down vs CA10-18	4.56426	1
8125134	NM_005527 // HSPA1L // heat shock 70kDa protein 1-like // 6p21.3 // 3305 /// ENS	HSPA1L	NM_005527	0.0551094	1	0.20651	0.716387	-1.39589	CA1-9 down vs CA10-18	4.28041	1
8178650	NM_005527 // HSPA1L // heat shock 70kDa protein 1-like // 6p21.3 // 3305 /// ENS	HSPA1L	NM_005527	0.0551094	1	0.20651	0.716387	-1.39589	CA1-9 down vs CA10-18	4.28041	1
8179848	NM_005527 // HSPA1L // heat shock 70kDa protein 1-like // 6p21.3 // 3305 /// ENS	HSPA1L	NM_005527	0.0551094	1	0.20651	0.716387	-1.39589	CA1-9 down vs CA10-18	4.28041	1
8170992	NR_002984 // SNORA56 // small nucleolar RNA, H/ACA box 56 // Xq28 // 677835	SNORA56	NR_002984	0.000310417	1	0.0125722	0.716472	-1.39573	CA1-9 down vs CA10-18	20.9446	1
8030630	NM_007121 // NR1H2 // nuclear receptor subfamily 1, group H, member 2 // 19q13.3	NR1H2	NM_007121	0.00554597	1	0.0635014	0.716604	-1.39547	CA1-9 down vs CA10-18	10.2574	1
8038952	BC032805 // ZNF616 // zinc finger protein 616 // 19q13.33 // 90317	ZNF616	BC032805	0.152931	1	0.351565	0.716713	-1.39526	CA1-9 down vs CA10-18	2.25184	1
8167163	ENST00000357412 // CXorf24 // chromosome X open reading frame 24 // Xp11.3 // 20	CXorf24	ENST00000357412	0.0825678	1	0.252241	0.71695	-1.3948	CA1-9 down vs CA10-18	3.42991	1
7981988	AF241255 // SNORD116@ // small nucleolar RNA, C/D box 116 cluster // 15q11.2 //	SNORD116@	AF241255	0.745963	1	0.856407	0.717183	-1.39435	CA1-9 down vs CA10-18	0.108649	1
8084397	NM_014693 // ECE2 // endothelin converting enzyme 2 // 3q27.1|. // 9718 /// NM_0	ECE2	NM_014693	3.48245e-06	0.100535	0.000837791	0.717243	-1.39423	CA1-9 down vs CA10-18	47.8097	1
8039006	NM_207333 // ZNF320 // zinc finger protein 320 // 19q13.41 // 162967 /// ENST000	ZNF320	NM_207333	0.447985	1	0.63906	0.71727	-1.39417	CA1-9 down vs CA10-18	0.605113	1
8083000	NM_001033030 // FAIM // Fas apoptotic inhibitory molecule // 3q22.3 // 55179 ///	FAIM	NM_001033030	0.0897935	1	0.263842	0.717305	-1.39411	CA1-9 down vs CA10-18	3.261	1
8073194	NM_004810 // GRAP2 // GRB2-related adaptor protein 2 // 22q13.2 // 9402 /// ENST	GRAP2	NM_004810	0.681355	1	0.814123	0.717461	-1.3938	CA1-9 down vs CA10-18	0.174897	1
7981982	---		---	0.753424	1	0.860592	0.717536	-1.39366	CA1-9 down vs CA10-18	0.102129	1
7981986	AF400487 // SNRPN // small nuclear ribonucleoprotein polypeptide N // 15q11.2 //	SNRPN	AF400487	0.753424	1	0.860592	0.717536	-1.39366	CA1-9 down vs CA10-18	0.102129	1
7945944	NM_001665 // RHOG // ras homolog gene family, member G (rho G) // 11p15.5-p15.4	RHOG	NM_001665	0.0712428	1	0.233531	0.717581	-1.39357	CA1-9 down vs CA10-18	3.73329	1
8011692	NM_014389 // PELP1 // proline, glutamate and leucine rich protein 1 // 17p13.2 /	PELP1	NM_014389	0.00248396	1	0.0414027	0.717601	-1.39353	CA1-9 down vs CA10-18	12.842	1
7911096	NM_032328 // EFCAB2 // EF-hand calcium binding domain 2 // 1q44 // 84288 /// ENS	EFCAB2	NM_032328	0.25274	1	0.461356	0.717797	-1.39315	CA1-9 down vs CA10-18	1.40781	1
8112521	NM_004536 // NAIP // NLR family, apoptosis inhibitory protein // 5q13.1 // 4671	NAIP	NM_004536	0.150175	1	0.34789	0.718017	-1.39272	CA1-9 down vs CA10-18	2.28444	1
8177527	NM_004536 // NAIP // NLR family, apoptosis inhibitory protein // 5q13.1 // 4671	NAIP	NM_004536	0.150175	1	0.34789	0.718017	-1.39272	CA1-9 down vs CA10-18	2.28444	1
7992049	NM_207112 // HAGHL // hydroxyacylglutathione hydrolase-like // 16p13.3 // 84264	HAGHL	NM_207112	0.00838664	1	0.0788131	0.718104	-1.39256	CA1-9 down vs CA10-18	9.0317	1
8007272	NM_025233 // COASY // Coenzyme A synthase // 17q12-q21 // 80347 /// NM_001042532	COASY	NM_025233	0.00194588	1	0.0360185	0.718537	-1.39172	CA1-9 down vs CA10-18	13.6837	1
8038202	NM_001190 // BCAT2 // branched chain aminotransferase 2, mitochondrial // 19q13	BCAT2	NM_001190	0.0827231	1	0.252552	0.718579	-1.39164	CA1-9 down vs CA10-18	3.4261	1
7922418	NR_002579 // SNORD74 // small nucleolar RNA, C/D box 74 // 1q25.1 // 619498	SNORD74	NR_002579	0.107044	1	0.288733	0.718615	-1.39157	CA1-9 down vs CA10-18	2.91578	1
7964907	NM_002849 // PTPRR // protein tyrosine phosphatase, receptor type, R // 12q15 //	PTPRR	NM_002849	0.0312185	1	0.15571	0.718686	-1.39143	CA1-9 down vs CA10-18	5.57656	1
8016789	NM_017643 // MBTD1 // mbt domain containing 1 // 17q21.33 // 54799 /// ENST00000	MBTD1	NM_017643	0.0927591	1	0.267947	0.718792	-1.39122	CA1-9 down vs CA10-18	3.19628	1
8115679	---		---	0.0452632	1	0.186939	0.718952	-1.39091	CA1-9 down vs CA10-18	4.71605	1
7940717	NM_001012661 // SLC3A2 // solute carrier family 3 (activators of dibasic and neu	SLC3A2	NM_001012661	0.0932588	1	0.268814	0.718971	-1.39088	CA1-9 down vs CA10-18	3.18562	1
8063650	NM_024663 // NPEPL1 // aminopeptidase-like 1 // 20q13.32 // 79716 /// ENST000003	NPEPL1	NM_024663	0.00192199	1	0.0357743	0.719025	-1.39077	CA1-9 down vs CA10-18	13.727	1
8059989	NM_018645 // HES6 // hairy and enhancer of split 6 (Drosophila) // 2q37.3 // 555	HES6	NM_018645	0.137567	1	0.332142	0.719067	-1.39069	CA1-9 down vs CA10-18	2.44359	1
8104107	NM_173553 // TRIML2 // tripartite motif family-like 2 // 4q35.2 // 205860 /// EN	TRIML2	NM_173553	0.167431	1	0.368559	0.71911	-1.39061	CA1-9 down vs CA10-18	2.09145	1
8036483	NM_033557 // YIF1B // Yip1 interacting factor homolog B (S. cerevisiae) // 19q13	YIF1B	NM_033557	0.00162358	1	0.03264	0.719416	-1.39002	CA1-9 down vs CA10-18	14.3256	1
7981964	---		---	0.641227	1	0.786957	0.719435	-1.38998	CA1-9 down vs CA10-18	0.225596	1
7931764	NM_018702 // ADARB2 // adenosine deaminase, RNA-specific, B2 (RED2 homolog rat)	ADARB2	NM_018702	0.0039497	1	0.0530097	0.719568	-1.38972	CA1-9 down vs CA10-18	11.3159	1
8084219	NM_017644 // KLHL24 // kelch-like 24 (Drosophila) // 3q27.1 // 54800 /// ENST000	KLHL24	NM_017644	0.153288	1	0.351802	0.719639	-1.38958	CA1-9 down vs CA10-18	2.24766	1
8023646	NM_000633 // BCL2 // B-cell CLL/lymphoma 2 // 18q21.33|18q21.3 // 596 /// NM_000	BCL2	NM_000633	0.0587165	1	0.212999	0.719699	-1.38947	CA1-9 down vs CA10-18	4.14308	1
7953569	NM_080549 // PTPN6 // protein tyrosine phosphatase, non-receptor type 6 // 12p13	PTPN6	NM_080549	0.583539	1	0.744979	0.719735	-1.3894	CA1-9 down vs CA10-18	0.313089	1
8101952	NM_145244 // DDIT4L // DNA-damage-inducible transcript 4-like // 4q23 // 115265	DDIT4L	NM_145244	0.222019	1	0.429321	0.719757	-1.38936	CA1-9 down vs CA10-18	1.61455	1
8119712	NM_003131 // SRF // serum response factor (c-fos serum response element-binding	SRF	NM_003131	0.0268524	1	0.144063	0.719792	-1.38929	CA1-9 down vs CA10-18	5.93985	1
8079896	NM_004186 // SEMA3F // sema domain, immunoglobulin domain (Ig), short basic doma	SEMA3F	NM_004186	0.197589	1	0.401477	0.719874	-1.38913	CA1-9 down vs CA10-18	1.80726	1
8172119	NM_004229 // MED14 // mediator complex subunit 14 // Xp11.4-p11.2 // 9282 /// EN	MED14	NM_004229	0.0138084	1	0.102132	0.719932	-1.38902	CA1-9 down vs CA10-18	7.6439	1
8133549	NM_001003795 // GTF2IRD2B // GTF2I repeat domain containing 2B // 7q11.23 // 389	GTF2IRD2B	NM_001003795	2.23912e-06	0.0646412	0.000640012	0.720109	-1.38868	CA1-9 down vs CA10-18	51.3677	1
7909689	NM_020197 // SMYD2 // SET and MYND domain containing 2 // 1q41 // 56950 /// ENST	SMYD2	NM_020197	0.000160616	1	0.00875824	0.720194	-1.38851	CA1-9 down vs CA10-18	23.9975	1
8139896	NR_022007 // PMS2L4 // postmeiotic segregation increased 2-like 4 pseudogene //	PMS2L4	NR_022007	0.0915425	1	0.266194	0.720267	-1.38837	CA1-9 down vs CA10-18	3.22253	1
7956287	NM_005967 // NAB2 // NGFI-A binding protein 2 (EGR1 binding protein 2) // 12q13.	NAB2	NM_005967	2.71242e-06	0.0783049	0.00070467	0.720297	-1.38832	CA1-9 down vs CA10-18	49.7986	1
7904959	---		---	0.0033457	1	0.0483903	0.720367	-1.38818	CA1-9 down vs CA10-18	11.8512	1
8080416	NM_001124767 // LOC440957 // similar to CG32736-PA // 3p21.1 // 440957 /// AK095	LOC440957	NM_001124767	0.0193421	1	0.121327	0.72049	-1.38794	CA1-9 down vs CA10-18	6.75983	1
8097867	NM_015196 // KIAA0922 // KIAA0922 // 4q31.3 // 23240 /// BC131505 // KIAA0922 //	KIAA0922	NM_015196	0.284639	1	0.494191	0.720737	-1.38747	CA1-9 down vs CA10-18	1.22556	1
7922889	NM_006469 // IVNS1ABP // influenza virus NS1A binding protein // 1q25.1-q31.1 //	IVNS1ABP	NM_006469	4.55677e-06	0.13155	0.00101238	0.72078	-1.38739	CA1-9 down vs CA10-18	45.7382	1
8004404	NM_178518 // TMEM102 // transmembrane protein 102 // 17p13.1 // 284114 /// ENST0	TMEM102	NM_178518	0.00750959	1	0.0743249	0.720811	-1.38733	CA1-9 down vs CA10-18	9.35232	1
8115840	NM_004387 // NKX2-5 // NK2 transcription factor related, locus 5 (Drosophila) //	NKX2-5	NM_004387	0.162451	1	0.362678	0.720908	-1.38714	CA1-9 down vs CA10-18	2.14453	1
8140170	NM_173537 // GTF2IRD2 // GTF2I repeat domain containing 2 // 7q11.23 // 84163 //	GTF2IRD2	NM_173537	5.74936e-06	0.165978	0.00110652	0.720927	-1.3871	CA1-9 down vs CA10-18	44.0028	1
8134219	NM_017667 // CCDC132 // coiled-coil domain containing 132 // 7q21.3 // 55610 ///	CCDC132	NM_017667	0.00861362	1	0.0800172	0.721039	-1.38689	CA1-9 down vs CA10-18	8.95491	1
7972867	NM_018386 // PCID2 // PCI domain containing 2 // 13q34 // 55795 /// ENST00000246	PCID2	NM_018386	0.100442	1	0.278786	0.721073	-1.38682	CA1-9 down vs CA10-18	3.03949	1
8030360	NR_000021 // SNORD32A // small nucleolar RNA, C/D box 32A // 19q13.3 // 26819 //	SNORD32A	NR_000021	0.0401797	1	0.176091	0.72153	-1.38594	CA1-9 down vs CA10-18	4.98655	1
7995895	NM_014685 // HERPUD1 // homocysteine-inducible, endoplasmic reticulum stress-ind	HERPUD1	NM_014685	0.176263	1	0.377964	0.721544	-1.38592	CA1-9 down vs CA10-18	2.00196	1
7950906	NM_001814 // CTSC // cathepsin C // 11q14.1-q14.3 // 1075 /// NM_148170 // CTSC	CTSC	NM_001814	0.010158	1	0.0871471	0.721587	-1.38583	CA1-9 down vs CA10-18	8.48695	1
8142343	---		---	0.017949	1	0.11651	0.72167	-1.38568	CA1-9 down vs CA10-18	6.95224	1
8106986	NM_014899 // RHOBTB3 // Rho-related BTB domain containing 3 // 5q15 // 22836 ///	RHOBTB3	NM_014899	0.185658	1	0.388556	0.721694	-1.38563	CA1-9 down vs CA10-18	1.91273	1
8024219	NM_001687 // ATP5D // ATP synthase, H+ transporting, mitochondrial F1 complex, d	ATP5D	NM_001687	0.000278927	1	0.0118087	0.721733	-1.38555	CA1-9 down vs CA10-18	21.4229	1
8017104	---		---	0.297851	1	0.507415	0.721733	-1.38555	CA1-9 down vs CA10-18	1.15795	1
8010243	NM_004710 // SYNGR2 // synaptogyrin 2 // 17q25.3 // 9144 /// ENST00000225777 //	SYNGR2	NM_004710	0.0727082	1	0.235895	0.721925	-1.38519	CA1-9 down vs CA10-18	3.69094	1
8114653	NM_005642 // TAF7 // TAF7 RNA polymerase II, TATA box binding protein (TBP)-asso	TAF7	NM_005642	0.00253637	1	0.0418648	0.721997	-1.38505	CA1-9 down vs CA10-18	12.7712	1
8031346	NM_002255 // KIR2DL4 // killer cell immunoglobulin-like receptor, two domains, l	KIR2DL4	NM_002255	0.0169461	1	0.11314	0.722246	-1.38457	CA1-9 down vs CA10-18	7.10167	1
8106534	NM_001114394 // PAPD4 // PAP associated domain containing 4 // 5q14.1 // 167153	PAPD4	NM_001114394	0.00423386	1	0.0551012	0.722321	-1.38443	CA1-9 down vs CA10-18	11.0953	1
7929026	ENST00000314855 // LOC100132116 // hypothetical LOC100132116 // 10q23.31 // 1001	LOC100132116	ENST00000314855	0.107333	1	0.289074	0.722367	-1.38434	CA1-9 down vs CA10-18	2.91058	1
7960637	NM_020400 // LPAR5 // lysophosphatidic acid receptor 5 // 12p13.31 // 57121 ///	LPAR5	NM_020400	0.125102	1	0.314465	0.722372	-1.38433	CA1-9 down vs CA10-18	2.61945	1
8041711	---		---	0.000117047	1	0.00706907	0.722636	-1.38382	CA1-9 down vs CA10-18	25.5573	1
8138930	NR_003500 // RP9P // retinitis pigmentosa 9 pseudogene // 7p14.3 // 441212 /// B	RP9P	NR_003500	0.00138038	1	0.0299325	0.722752	-1.3836	CA1-9 down vs CA10-18	14.9139	1
8162803	NM_173551 // ANKS6 // ankyrin repeat and sterile alpha motif domain containing 6	ANKS6	NM_173551	0.0243002	1	0.136852	0.722793	-1.38352	CA1-9 down vs CA10-18	6.18526	1
8035813	NM_003423 // ZNF43 // zinc finger protein 43 // 19p13.1-p12 // 7594 /// ENST0000	ZNF43	NM_003423	0.429382	1	0.624632	0.722848	-1.38342	CA1-9 down vs CA10-18	0.657382	1
8007435	NM_173079 // RUNDC1 // RUN domain containing 1 // 17q21.31 // 146923 /// ENST000	RUNDC1	NM_173079	0.00265087	1	0.0428729	0.722974	-1.38318	CA1-9 down vs CA10-18	12.6223	1
8136954	ENST00000291129 // FAM115C // family with sequence similarity 115, member C // 7	FAM115C	ENST00000291129	0.116664	1	0.302729	0.723096	-1.38294	CA1-9 down vs CA10-18	2.75102	1
8168470	NM_001866 // COX7B // cytochrome c oxidase subunit VIIb // Xq21.1 // 1349 /// EN	COX7B	NM_001866	0.0151192	1	0.106718	0.7232	-1.38274	CA1-9 down vs CA10-18	7.40179	1
8141535	NM_002319 // LRCH4 // leucine-rich repeats and calponin homology (CH) domain con	LRCH4	NM_002319	0.049274	1	0.195182	0.723236	-1.38267	CA1-9 down vs CA10-18	4.5264	1
8120382	NM_001031623 // ZNF451 // zinc finger protein 451 // 6p12.1 // 26036 /// NM_0155	ZNF451	NM_001031623	0.0213443	1	0.128213	0.723534	-1.3821	CA1-9 down vs CA10-18	6.50945	1
7965941	NM_031302 // GLT8D2 // glycosyltransferase 8 domain containing 2 // 12q // 83468	GLT8D2	NM_031302	0.496325	1	0.67843	0.723578	-1.38202	CA1-9 down vs CA10-18	0.484623	1
8037355	NM_182498 // ZNF428 // zinc finger protein 428 // 19q13.31 // 126299 /// ENST000	ZNF428	NM_182498	0.111929	1	0.295593	0.723706	-1.38178	CA1-9 down vs CA10-18	2.82998	1
7942476	NM_025155 // PAAF1 // proteasomal ATPase-associated factor 1 // 11q13.4 // 80227	PAAF1	NM_025155	0.040671	1	0.177067	0.723713	-1.38176	CA1-9 down vs CA10-18	4.95872	1
8142019	NM_002553 // ORC5L // origin recognition complex, subunit 5-like (yeast) // 7q22	ORC5L	NM_002553	0.000634608	1	0.0194478	0.723741	-1.38171	CA1-9 down vs CA10-18	17.9098	1
8111201	---		---	0.00744218	1	0.0740601	0.723841	-1.38152	CA1-9 down vs CA10-18	9.3787	1
8051670	NM_005633 // SOS1 // son of sevenless homolog 1 (Drosophila) // 2p22-p21 // 6654	SOS1	NM_005633	0.0218638	1	0.129874	0.7241	-1.38103	CA1-9 down vs CA10-18	6.44888	1
8022428	NM_207355 // A26B1 // ANKRD26-like family B, member 1 // 15q11.2 // 339010 /// N	A26B1	NM_207355	1.17072e-06	0.0337976	0.00042247	0.724163	-1.3809	CA1-9 down vs CA10-18	56.9626	1
8084982	BC062368 // LOC152217 // hypothetical LOC152217 // 3q29 // 152217 /// AK123020 /	LOC152217	BC062368	0.000173199	1	0.00909106	0.724215	-1.38081	CA1-9 down vs CA10-18	23.6349	1
7906041	NM_033657 // DAP3 // death associated protein 3 // 1q21-q22 // 7818 /// NM_00463	DAP3	NM_033657	0.00346775	1	0.0492428	0.724223	-1.38079	CA1-9 down vs CA10-18	11.7347	1
8037433	NM_003425 // ZNF45 // zinc finger protein 45 // 19q13.2 // 7596 /// ENST00000269	ZNF45	NM_003425	0.103143	1	0.282722	0.724267	-1.38071	CA1-9 down vs CA10-18	2.98773	1
8009666	NM_175738 // RAB37 // RAB37, member RAS oncogene family // 17q25.1 // 326624 ///	RAB37	NM_175738	0.358568	1	0.564453	0.724348	-1.38055	CA1-9 down vs CA10-18	0.893575	1
8105384	NM_024415 // DDX4 // DEAD (Asp-Glu-Ala-Asp) box polypeptide 4 // 5p15.2-p13.1 //	DDX4	NM_024415	0.000939679	1	0.024315	0.724365	-1.38052	CA1-9 down vs CA10-18	16.3589	1
8174664	---		---	0.281327	1	0.491119	0.724395	-1.38046	CA1-9 down vs CA10-18	1.24318	1
8126086	ENST00000336655 // TMEM217 // transmembrane protein 217 // 6p21.2 // 221468 ///	TMEM217	ENST00000336655	0.0899339	1	0.26404	0.724439	-1.38038	CA1-9 down vs CA10-18	3.25788	1
8032899	NM_182919 // TICAM1 // toll-like receptor adaptor molecule 1 // 19p13.3 // 14802	TICAM1	NM_182919	0.00779306	1	0.0758733	0.724472	-1.38032	CA1-9 down vs CA10-18	9.24423	1
8061564	NM_181353 // ID1 // inhibitor of DNA binding 1, dominant negative helix-loop-hel	ID1	NM_181353	0.513142	1	0.692303	0.724512	-1.38024	CA1-9 down vs CA10-18	0.447327	1
8164742	NM_022779 // DDX31 // DEAD (Asp-Glu-Ala-Asp) box polypeptide 31 // 9q34.13 // 64	DDX31	NM_022779	0.00752156	1	0.0743469	0.724554	-1.38016	CA1-9 down vs CA10-18	9.34766	1
8131975	NM_006024 // TAX1BP1 // Tax1 (human T-cell leukemia virus type I) binding protei	TAX1BP1	NM_006024	0.115595	1	0.301076	0.724702	-1.37988	CA1-9 down vs CA10-18	2.7685	1
7924096	NM_002497 // NEK2 // NIMA (never in mitosis gene a)-related kinase 2 // 1q32.2-q	NEK2	NM_002497	0.0453819	1	0.187268	0.724813	-1.37967	CA1-9 down vs CA10-18	4.71016	1
7960764	NM_031491 // RBP5 // retinol binding protein 5, cellular // 12p13.31 // 83758 //	RBP5	NM_031491	0.00105752	1	0.0260713	0.724849	-1.3796	CA1-9 down vs CA10-18	15.9073	1
8044035	NM_003855 // IL18R1 // interleukin 18 receptor 1 // 2q12 // 8809 /// ENST0000023	IL18R1	NM_003855	0.18946	1	0.392672	0.725002	-1.37931	CA1-9 down vs CA10-18	1.87821	1
8037170	NM_002573 // PAFAH1B3 // platelet-activating factor acetylhydrolase, isoform Ib,	PAFAH1B3	NM_002573	0.0937943	1	0.269549	0.725239	-1.37886	CA1-9 down vs CA10-18	3.17427	1
8029214	NM_199285 // PRR19 // proline rich 19 // 19q13.2 // 284338 /// ENST00000341747 /	PRR19	NM_199285	1.06906e-06	0.0308626	0.000390665	0.725317	-1.37871	CA1-9 down vs CA10-18	57.7834	1
8153021	NM_003033 // ST3GAL1 // ST3 beta-galactoside alpha-2,3-sialyltransferase 1 // 8q	ST3GAL1	NM_003033	0.0711555	1	0.233342	0.72541	-1.37853	CA1-9 down vs CA10-18	3.73585	1
8018156	BC101214 // C17orf54 // chromosome 17 open reading frame 54 // 17q25.1 // 283982	C17orf54	BC101214	3.69511e-05	1	0.00334402	0.725591	-1.37819	CA1-9 down vs CA10-18	31.8006	1
8096251	NM_024047 // NUDT9 // nudix (nucleoside diphosphate linked moiety X)-type motif	NUDT9	NM_024047	0.0161549	1	0.110478	0.725697	-1.37798	CA1-9 down vs CA10-18	7.22687	1
8133633	NM_001039575 // NSUN5B // NOL1/NOP2/Sun domain family, member 5B // 7q11.23 // 1	NSUN5B	NM_001039575	0.0809814	1	0.249813	0.725699	-1.37798	CA1-9 down vs CA10-18	3.46935	1
8091954	NM_014498 // GOLIM4 // golgi integral membrane protein 4 // 3q26.2 // 27333 ///	GOLIM4	NM_014498	0.661119	1	0.80058	0.725794	-1.3778	CA1-9 down vs CA10-18	0.19949	1
8118137	NM_000595 // LTA // lymphotoxin alpha (TNF superfamily, member 1) // 6p21.3 // 4	LTA	NM_000595	0.245705	1	0.454405	0.725802	-1.37779	CA1-9 down vs CA10-18	1.45215	1
8059222	NM_012100 // DNPEP // aspartyl aminopeptidase // 2q35 // 23549 /// ENST000002730	DNPEP	NM_012100	0.0259473	1	0.141567	0.725835	-1.37772	CA1-9 down vs CA10-18	6.0237	1
8107868	NM_020240 // CDC42SE2 // CDC42 small effector 2 // 5q31.1 // 56990 /// NM_001038	CDC42SE2	NM_020240	0.128258	1	0.319148	0.725846	-1.3777	CA1-9 down vs CA10-18	2.57297	1
8114843	---		---	0.00285086	1	0.0445355	0.725858	-1.37768	CA1-9 down vs CA10-18	12.3788	1
8022380	NM_024899 // CEP76 // centrosomal protein 76kDa // 18p11.21 // 79959 /// ENST000	CEP76	NM_024899	0.125563	1	0.315036	0.725879	-1.37764	CA1-9 down vs CA10-18	2.61257	1
7999149	NM_020677 // NMRAL1 // NmrA-like family domain containing 1 // 16p13.3 // 57407	NMRAL1	NM_020677	0.220101	1	0.427337	0.725907	-1.37759	CA1-9 down vs CA10-18	1.62868	1
7898673	---		---	0.00501212	1	0.0601804	0.725937	-1.37753	CA1-9 down vs CA10-18	10.568	1
8166314	NM_006240 // PPEF1 // protein phosphatase, EF-hand calcium binding domain 1 // X	PPEF1	NM_006240	0.0758277	1	0.240949	0.725941	-1.37752	CA1-9 down vs CA10-18	3.60405	1
7917037	NM_001889 // CRYZ // crystallin, zeta (quinone reductase) // 1p31-p22 // 1429 //	CRYZ	NM_001889	0.0405939	1	0.176947	0.726022	-1.37737	CA1-9 down vs CA10-18	4.96306	1
7920799	NM_139118 // YY1AP1 // YY1 associated protein 1 // 1q22 // 55249 /// NM_139119 /	YY1AP1	NM_139118	0.00458869	1	0.057496	0.726066	-1.37728	CA1-9 down vs CA10-18	10.8423	1
8034806	NM_005804 // DDX39 // DEAD (Asp-Glu-Ala-Asp) box polypeptide 39 // 19p13.12 // 1	DDX39	NM_005804	0.0249326	1	0.13882	0.726223	-1.37699	CA1-9 down vs CA10-18	6.12178	1
8118149	NM_007161 // LST1 // leukocyte specific transcript 1 // 6p21.3 // 7940 /// NM_20	LST1	NM_007161	0.267503	1	0.476032	0.726456	-1.37655	CA1-9 down vs CA10-18	1.31986	1
8177988	NM_007161 // LST1 // leukocyte specific transcript 1 // 6p21.3 // 7940 /// NM_20	LST1	NM_007161	0.267503	1	0.476032	0.726456	-1.37655	CA1-9 down vs CA10-18	1.31986	1
8179268	NM_007161 // LST1 // leukocyte specific transcript 1 // 6p21.3 // 7940 /// NM_20	LST1	NM_007161	0.267503	1	0.476032	0.726456	-1.37655	CA1-9 down vs CA10-18	1.31986	1
8158890	NM_032536 // NTNG2 // netrin G2 // 9q34 // 84628 /// ENST00000372178 // NTNG2 //	NTNG2	NM_032536	0.0290094	1	0.150112	0.726462	-1.37653	CA1-9 down vs CA10-18	5.7525	1
8054364	NM_004257 // TGFBRAP1 // transforming growth factor, beta receptor associated pr	TGFBRAP1	NM_004257	0.0262658	1	0.142635	0.726481	-1.3765	CA1-9 down vs CA10-18	5.99382	1
7909708	NM_016343 // CENPF // centromere protein F, 350/400ka (mitosin) // 1q32-q41 // 1	CENPF	NM_016343	1.03416e-05	0.298553	0.00159418	0.726733	-1.37602	CA1-9 down vs CA10-18	39.8395	1
8021058	NM_007163 // SLC14A2 // solute carrier family 14 (urea transporter), member 2 //	SLC14A2	NM_007163	0.0110533	1	0.091187	0.726844	-1.37581	CA1-9 down vs CA10-18	8.25137	1
8133531	NM_174930 // PMS2L5 // postmeiotic segregation increased 2-like 5 // 7q11-q22 //	PMS2L5	NM_174930	0.135589	1	0.329351	0.726881	-1.37574	CA1-9 down vs CA10-18	2.47016	1
8028851	NM_138392 // SHKBP1 // SH3KBP1 binding protein 1 // 19q13.2 // 92799 /// ENST000	SHKBP1	NM_138392	0.0622353	1	0.219133	0.727005	-1.37551	CA1-9 down vs CA10-18	4.0183	1
7961532	NM_001175 // ARHGDIB // Rho GDP dissociation inhibitor (GDI) beta // 12p12.3 //	ARHGDIB	NM_001175	0.774543	1	0.873763	0.727042	-1.37544	CA1-9 down vs CA10-18	0.0848721	1
8133754	NR_023383 // PMS2L11 // postmeiotic segregation increased 2-like 11 pseudogene /	PMS2L11	NR_023383	0.106574	1	0.288294	0.727136	-1.37526	CA1-9 down vs CA10-18	2.92428	1
8110668	---		---	0.183761	1	0.386245	0.727207	-1.37513	CA1-9 down vs CA10-18	1.93028	1
8005048	NM_153604 // MYOCD // myocardin // 17p11.2 // 93649 /// ENST00000343344 // MYOCD	MYOCD	NM_153604	0.0939248	1	0.269722	0.727316	-1.37492	CA1-9 down vs CA10-18	3.17152	1
7980304	---		---	0.00239579	1	0.0406131	0.72742	-1.37472	CA1-9 down vs CA10-18	12.9649	1
8006345	NM_001033568 // RHOT1 // ras homolog gene family, member T1 // 17q11.2 // 55288	RHOT1	NM_001033568	0.0639425	1	0.222324	0.727583	-1.37441	CA1-9 down vs CA10-18	3.96071	1
7986605	NM_207355 // A26B1 // ANKRD26-like family B, member 1 // 15q11.2 // 339010 /// N	A26B1	NM_207355	2.12018e-05	0.612074	0.00240974	0.727642	-1.3743	CA1-9 down vs CA10-18	35.1494	1
8033635	NM_030957 // ADAMTS10 // ADAM metallopeptidase with thrombospondin type 1 motif,	ADAMTS10	NM_030957	0.000334079	1	0.0131625	0.727671	-1.37425	CA1-9 down vs CA10-18	20.6198	1
8082911	NM_006153 // NCK1 // NCK adaptor protein 1 // 3q21 // 4690 /// ENST00000288986 /	NCK1	NM_006153	0.00284089	1	0.044476	0.727671	-1.37425	CA1-9 down vs CA10-18	12.3905	1
8174051	NM_000061 // BTK // Bruton agammaglobulinemia tyrosine kinase // Xq21.33-q22 //	BTK	NM_000061	0.0510937	1	0.198576	0.727711	-1.37417	CA1-9 down vs CA10-18	4.4462	1
7920228	NM_020393 // PGLYRP4 // peptidoglycan recognition protein 4 // 1q21 // 57115 ///	PGLYRP4	NM_020393	0.0191492	1	0.12044	0.727763	-1.37407	CA1-9 down vs CA10-18	6.78551	1
8163255	---		---	0.0301861	1	0.15306	0.727829	-1.37395	CA1-9 down vs CA10-18	5.65693	1
7927062	NM_006954 // ZNF33A // zinc finger protein 33A // 10p11.2 // 7581 /// NM_006974	ZNF33A	NM_006954	0.0887342	1	0.262473	0.72785	-1.37391	CA1-9 down vs CA10-18	3.28473	1
8164872	NM_181491 // MED22 // mediator complex subunit 22 // 9q34.2 // 6837 /// NM_13364	MED22	NM_181491	0.003298	1	0.0481074	0.727888	-1.37384	CA1-9 down vs CA10-18	11.8981	1
8124040	NM_000332 // ATXN1 // ataxin 1 // 6p23 // 6310 /// NM_001128164 // ATXN1 // atax	ATXN1	NM_000332	0.415539	1	0.61302	0.728057	-1.37352	CA1-9 down vs CA10-18	0.698673	1
8098423	NM_018248 // NEIL3 // nei endonuclease VIII-like 3 (E. coli) // 4q34.3 // 55247	NEIL3	NM_018248	0.235104	1	0.443718	0.728065	-1.3735	CA1-9 down vs CA10-18	1.5222	1
8014066	NM_001003927 // EVI2A // ecotropic viral integration site 2A // 17q11.2 // 2123	EVI2A	NM_001003927	0.248677	1	0.457249	0.728112	-1.37342	CA1-9 down vs CA10-18	1.43322	1
8063382	NM_005985 // SNAI1 // snail homolog 1 (Drosophila) // 20q13.1-q13.2 // 6615 ///	SNAI1	NM_005985	0.0535739	1	0.203677	0.72821	-1.37323	CA1-9 down vs CA10-18	4.34209	1
7945204	NM_021978 // ST14 // suppression of tumorigenicity 14 (colon carcinoma) // 11q24	ST14	NM_021978	0.0479864	1	0.192888	0.728281	-1.3731	CA1-9 down vs CA10-18	4.58527	1
8171516	NM_002893 // RBBP7 // retinoblastoma binding protein 7 // Xp22.2 // 5931 /// ENS	RBBP7	NM_002893	0.0172492	1	0.114239	0.72833	-1.373	CA1-9 down vs CA10-18	7.05546	1
7983360	NM_004048 // B2M // beta-2-microglobulin // 15q21-q22.2 // 567 /// ENST000003492	B2M	NM_004048	0.108537	1	0.290908	0.728373	-1.37292	CA1-9 down vs CA10-18	2.88906	1
8092707	NM_018192 // LEPREL1 // leprecan-like 1 // 3q28 // 55214 /// ENST00000319332 //	LEPREL1	NM_018192	0.662121	1	0.801385	0.728382	-1.37291	CA1-9 down vs CA10-18	0.198227	1
7996563	NM_000196 // HSD11B2 // hydroxysteroid (11-beta) dehydrogenase 2 // 16q22 // 329	HSD11B2	NM_000196	0.00126381	1	0.0285485	0.728394	-1.37288	CA1-9 down vs CA10-18	15.2391	1
7934898	NM_144590 // ANKRD22 // ankyrin repeat domain 22 // 10q23.31 // 118932 /// ENST0	ANKRD22	NM_144590	0.0934836	1	0.269174	0.728468	-1.37274	CA1-9 down vs CA10-18	3.18085	1
8056060	NM_013450 // BAZ2B // bromodomain adjacent to zinc finger domain, 2B // 2q23-q24	BAZ2B	NM_013450	0.00708439	1	0.0724761	0.728554	-1.37258	CA1-9 down vs CA10-18	9.52347	1
8043621	NM_212481 // ARID5A // AT rich interactive domain 5A (MRF1-like) // 2q11.2 // 10	ARID5A	NM_212481	0.121531	1	0.309443	0.728628	-1.37244	CA1-9 down vs CA10-18	2.67379	1
8029688	NM_012099 // CD3EAP // CD3e molecule, epsilon associated protein // 19q13.3 // 1	CD3EAP	NM_012099	0.00414418	1	0.0543344	0.72869	-1.37233	CA1-9 down vs CA10-18	11.1631	1
8039413	NM_014931 // SAPS1 // SAPS domain family, member 1 // 19q13.42 // 22870 /// ENST	SAPS1	NM_014931	0.203776	1	0.408856	0.728872	-1.37198	CA1-9 down vs CA10-18	1.75568	1
8112740	NM_032367 // ZBED3 // zinc finger, BED-type containing 3 // 5q14.1 // 84327 ///	ZBED3	NM_032367	0.0179733	1	0.116548	0.72897	-1.3718	CA1-9 down vs CA10-18	6.94874	1
8129763	NM_001099286 // FAM54A // family with sequence similarity 54, member A // 6q23.3	FAM54A	NM_001099286	0.138521	1	0.33347	0.729058	-1.37163	CA1-9 down vs CA10-18	2.43093	1
7899499	NM_152304 // RAB42 // RAB42, member RAS oncogene family // 1p35.3 // 115273 ///	RAB42	NM_152304	0.0124287	1	0.0967624	0.729183	-1.3714	CA1-9 down vs CA10-18	7.92887	1
7955702	NM_003578 // SOAT2 // sterol O-acyltransferase 2 // 12q13.13 // 8435 /// ENST000	SOAT2	NM_003578	0.039766	1	0.175025	0.729315	-1.37115	CA1-9 down vs CA10-18	5.01029	1
7981958	---		---	0.596382	1	0.754555	0.729348	-1.37109	CA1-9 down vs CA10-18	0.292003	1
7981962	---		---	0.596382	1	0.754555	0.729348	-1.37109	CA1-9 down vs CA10-18	0.292003	1
7905831	NM_025207 // FLAD1 // FAD1 flavin adenine dinucleotide synthetase homolog (S. ce	FLAD1	NM_025207	0.0227684	1	0.132708	0.729436	-1.37092	CA1-9 down vs CA10-18	6.34724	1
8142307	NM_015723 // PNPLA8 // patatin-like phospholipase domain containing 8 // 7q31 //	PNPLA8	NM_015723	0.00311889	1	0.0466767	0.729594	-1.37063	CA1-9 down vs CA10-18	12.0812	1
8171029	NM_012151 // F8A1 // coagulation factor VIII-associated (intronic transcript) 1	F8A1	NM_012151	0.0298126	1	0.152087	0.729994	-1.36987	CA1-9 down vs CA10-18	5.6868	1
7914216	NR_003035 // SNORA16A // small nucleolar RNA, H/ACA box 16A // 1p35.3 // 692073	SNORA16A	NR_003035	0.073388	1	0.237011	0.730043	-1.36978	CA1-9 down vs CA10-18	3.67164	1
7956251	NM_016584 // IL23A // interleukin 23, alpha subunit p19 // 12q13.2 // 51561 ///	IL23A	NM_016584	0.0399063	1	0.175431	0.730128	-1.36962	CA1-9 down vs CA10-18	5.00221	1
8059376	NM_006216 // SERPINE2 // serpin peptidase inhibitor, clade E (nexin, plasminogen	SERPINE2	NM_006216	0.637179	1	0.783688	0.730139	-1.3696	CA1-9 down vs CA10-18	0.231152	1
7981538	NM_002226 // JAG2 // jagged 2 // 14q32 // 3714 /// NM_145159 // JAG2 // jagged 2	JAG2	NM_002226	0.183767	1	0.386245	0.730204	-1.36948	CA1-9 down vs CA10-18	1.93022	1
8076436	NM_005650 // TCF20 // transcription factor 20 (AR1) // 22q13.3|22q13.3 // 6942 /	TCF20	NM_005650	0.000773573	1	0.0219737	0.730298	-1.3693	CA1-9 down vs CA10-18	17.1176	1
8104234	NM_004237 // TRIP13 // thyroid hormone receptor interactor 13 // 5p15.33 // 9319	TRIP13	NM_004237	0.109752	1	0.292715	0.730308	-1.36929	CA1-9 down vs CA10-18	2.86765	1
8096845	NM_001963 // EGF // epidermal growth factor (beta-urogastrone) // 4q25 // 1950 /	EGF	NM_001963	0.0740247	1	0.237767	0.730544	-1.36884	CA1-9 down vs CA10-18	3.65375	1
8110430	NM_015111 // N4BP3 // Nedd4 binding protein 3 // 5q35.3 // 23138 /// ENST0000027	N4BP3	NM_015111	0.00462836	1	0.0577674	0.730554	-1.36882	CA1-9 down vs CA10-18	10.8154	1
8100210	NM_003328 // TXK // TXK tyrosine kinase // 4p12 // 7294 /// ENST00000264316 // T	TXK	NM_003328	0.018407	1	0.117825	0.730627	-1.36869	CA1-9 down vs CA10-18	6.88714	1
7921088	NM_006617 // NES // nestin // 1q23.1 // 10763 /// ENST00000368223 // NES // nest	NES	NM_006617	0.0541365	1	0.204859	0.730641	-1.36866	CA1-9 down vs CA10-18	4.31925	1
7907213	NM_152281 // SCYL1BP1 // SCY1-like 1 binding protein 1 // 1q24.2 // 92344 /// EN	SCYL1BP1	NM_152281	0.0370412	1	0.169188	0.730657	-1.36863	CA1-9 down vs CA10-18	5.17418	1
7905339	NM_144618 // RP11-68I18.1 // hypothetical protein MGC29891 // 1q21.2 // 126626 /	RP11-68I18.1	NM_144618	0.0868311	1	0.259174	0.730737	-1.36848	CA1-9 down vs CA10-18	3.32823	1
8106448	NM_003719 // PDE8B // phosphodiesterase 8B // 5q14.1 // 8622 /// NM_001029854 //	PDE8B	NM_003719	0.625112	1	0.77478	0.731063	-1.36787	CA1-9 down vs CA10-18	0.248218	1
8039362	NM_178837 // C19orf51 // chromosome 19 open reading frame 51 // 19q13.4 // 35290	C19orf51	NM_178837	0.000599563	1	0.0188549	0.731109	-1.36778	CA1-9 down vs CA10-18	18.1408	1
8125295	NM_004381 // CREBL1 // cAMP responsive element binding protein-like 1 // 6p21.3	CREBL1	NM_004381	0.0142245	1	0.10362	0.73123	-1.36756	CA1-9 down vs CA10-18	7.5643	1
8154962	NM_012266 // DNAJB5 // DnaJ (Hsp40) homolog, subfamily B, member 5 // 9p13.3 //	DNAJB5	NM_012266	0.317417	1	0.52691	0.731237	-1.36755	CA1-9 down vs CA10-18	1.06504	1
7992518	NM_014353 // RAB26 // RAB26, member RAS oncogene family // 16p13.3 // 25837 ///	RAB26	NM_014353	0.023735	1	0.135743	0.731273	-1.36748	CA1-9 down vs CA10-18	6.24363	1
8103483	ENST00000379164 // FSTL5 // follistatin-like 5 // 4q32.3 // 56884	FSTL5	ENST00000379164	0.00925228	1	0.0829516	0.731328	-1.36738	CA1-9 down vs CA10-18	8.75064	1
8113344	---		---	0.00925228	1	0.0829516	0.731328	-1.36738	CA1-9 down vs CA10-18	8.75064	1
8114207	---		---	0.00925228	1	0.0829516	0.731328	-1.36738	CA1-9 down vs CA10-18	8.75064	1
8027254	AK298173 // ZNF90 // zinc finger protein 90 // 19p13.1-p12 // 7643 /// M61870 //	ZNF90	AK298173	5.47856e-06	0.15816	0.00109059	0.731434	-1.36718	CA1-9 down vs CA10-18	44.3588	1
7972983	NM_001005356 // A26C2 // ANKRD26-like family C, member 2 // 14q11.1 // 404785 //	A26C2	NM_001005356	4.86704e-05	1	0.00413254	0.731542	-1.36698	CA1-9 down vs CA10-18	30.2251	1
7923426	NM_014176 // UBE2T // ubiquitin-conjugating enzyme E2T (putative) // 1q32.1 // 2	UBE2T	NM_014176	0.0109405	1	0.0907363	0.731702	-1.36668	CA1-9 down vs CA10-18	8.27982	1
7907790	NM_014810 // CEP350 // centrosomal protein 350kDa // 1p36.13-q41 // 9857 /// ENS	CEP350	NM_014810	0.0105354	1	0.0888272	0.731758	-1.36657	CA1-9 down vs CA10-18	8.38485	1
8054995	AK127469 // ERCC3 // excision repair cross-complementing rodent repair deficienc	ERCC3	AK127469	0.0550649	1	0.20645	0.731796	-1.3665	CA1-9 down vs CA10-18	4.28217	1
8029377	NM_013398 // ZNF224 // zinc finger protein 224 // 19q13.2 // 7767 /// ENST000003	ZNF224	NM_013398	0.220989	1	0.428458	0.731862	-1.36638	CA1-9 down vs CA10-18	1.62211	1
8090529	NM_198490 // RAB43 // RAB43, member RAS oncogene family // 3q21.3 // 339122 ///	RAB43	NM_198490	0.00387418	1	0.0523057	0.731919	-1.36627	CA1-9 down vs CA10-18	11.3776	1
8063078	NM_001127695 // CTSA // cathepsin A // 20q13.1 // 5476 /// NM_000308 // CTSA //	CTSA	NM_001127695	0.00776934	1	0.0757105	0.731968	-1.36618	CA1-9 down vs CA10-18	9.2531	1
8139947	NM_032158 // NSUN5C // NOL1/NOP2/Sun domain family, member 5C // 7q11.23 // 2602	NSUN5C	NM_032158	0.087374	1	0.260122	0.732026	-1.36607	CA1-9 down vs CA10-18	3.31571	1
7921014	NM_005920 // MEF2D // myocyte enhancer factor 2D // 1q12-q23 // 4209 /// ENST000	MEF2D	NM_005920	0.00938715	1	0.0834063	0.732036	-1.36605	CA1-9 down vs CA10-18	8.70955	1
7922669	NM_005819 // STX6 // syntaxin 6 // 1q25.3 // 10228 /// ENST00000258301 // STX6 /	STX6	NM_005819	0.0062574	1	0.0681679	0.732177	-1.36579	CA1-9 down vs CA10-18	9.89252	1
8114814	NM_000176 // NR3C1 // nuclear receptor subfamily 3, group C, member 1 (glucocort	NR3C1	NM_000176	0.00658072	1	0.0697274	0.732206	-1.36574	CA1-9 down vs CA10-18	9.74199	1
8132964	NM_001042468 // SUMF2 // sulfatase modifying factor 2 // 7q11.1 // 25870 /// NM_	SUMF2	NM_001042468	0.0439954	1	0.184426	0.732251	-1.36565	CA1-9 down vs CA10-18	4.78008	1
8104253	NM_033120 // NKD2 // naked cuticle homolog 2 (Drosophila) // 5p15.3 // 85409 ///	NKD2	NM_033120	0.0241998	1	0.136583	0.732419	-1.36534	CA1-9 down vs CA10-18	6.19552	1
8042953	NM_019896 // POLE4 // polymerase (DNA-directed), epsilon 4 (p12 subunit) // 2p12	POLE4	NM_019896	0.0938045	1	0.269549	0.732671	-1.36487	CA1-9 down vs CA10-18	3.17405	1
8141595	NM_022574 // GIGYF1 // GRB10 interacting GYF protein 1 // 7q22 // 64599 /// ENST	GIGYF1	NM_022574	0.00971491	1	0.085272	0.732676	-1.36486	CA1-9 down vs CA10-18	8.61244	1
8074716	NR_003267 // GGT3P // gamma-glutamyltransferase 3 pseudogene // 22q11.21 // 2679	GGT3P	NR_003267	0.185777	1	0.388623	0.732685	-1.36484	CA1-9 down vs CA10-18	1.91163	1
7934959	---		---	0.000424778	1	0.0153095	0.732924	-1.3644	CA1-9 down vs CA10-18	19.5791	1
8042519	NM_016297 // PCYOX1 // prenylcysteine oxidase 1 // 2p13.3 // 51449 /// ENST00000	PCYOX1	NM_016297	0.147436	1	0.34453	0.733016	-1.36423	CA1-9 down vs CA10-18	2.31759	1
8170998	NM_012151 // F8A1 // coagulation factor VIII-associated (intronic transcript) 1	F8A1	NM_012151	0.0341924	1	0.162326	0.733074	-1.36412	CA1-9 down vs CA10-18	5.36114	1
8162283	NM_004560 // ROR2 // receptor tyrosine kinase-like orphan receptor 2 // 9q22 //	ROR2	NM_004560	0.410568	1	0.608923	0.733115	-1.36404	CA1-9 down vs CA10-18	0.714029	1
7972932	AK092862 // FLJ41484 // hypothetical LOC650669 // 13q34 // 650669	FLJ41484	AK092862	0.0381854	1	0.171656	0.733414	-1.36349	CA1-9 down vs CA10-18	5.10371	1
7975598	NM_001037161 // ACOT1 // acyl-CoA thioesterase 1 // --- // 641371 /// ENST000003	ACOT1	NM_001037161	0.000739566	1	0.0214363	0.73352	-1.36329	CA1-9 down vs CA10-18	17.2957	1
7912622	BC016048 // LRRC38 // leucine rich repeat containing 38 // 1p36.21 // 126755	LRRC38	BC016048	0.0669679	1	0.226524	0.733532	-1.36327	CA1-9 down vs CA10-18	3.86294	1
8024676	NM_133261 // GIPC3 // GIPC PDZ domain containing family, member 3 // 19p13.3 //	GIPC3	NM_133261	0.12198	1	0.310133	0.733684	-1.36299	CA1-9 down vs CA10-18	2.66685	1
8070538	NM_015500 // C2CD2 // C2 calcium-dependent domain containing 2 // 21q22.3 // 259	C2CD2	NM_015500	0.306231	1	0.516087	0.733813	-1.36275	CA1-9 down vs CA10-18	1.11715	1
8012000	BC051802 // RNASEK // ribonuclease, RNase K // 17p13.1 // 440400	RNASEK	BC051802	0.001247	1	0.02826	0.733833	-1.36271	CA1-9 down vs CA10-18	15.2888	1
8033996	NM_003331 // TYK2 // tyrosine kinase 2 // 19p13.2 // 7297 /// ENST00000264818 //	TYK2	NM_003331	0.0156892	1	0.108747	0.733891	-1.3626	CA1-9 down vs CA10-18	7.30388	1
8021832	NM_198531 // ATP9B // ATPase, class II, type 9B // 18q23 // 374868 /// ENST00000	ATP9B	NM_198531	0.165371	1	0.366394	0.733949	-1.36249	CA1-9 down vs CA10-18	2.11316	1
8123728	NM_020408 // LYRM4 // LYR motif containing 4 // 6p25.1 // 57128 /// ENST00000330	LYRM4	NM_020408	0.0244634	1	0.137346	0.734014	-1.36237	CA1-9 down vs CA10-18	6.1687	1
8113059	NM_203406 // LOC153364 // similar to metallo-beta-lactamase superfamily protein	LOC153364	NM_203406	0.0509728	1	0.19843	0.734107	-1.3622	CA1-9 down vs CA10-18	4.45143	1
7935613	NM_021828 // HPSE2 // heparanase 2 // 10q23-q24 // 60495 /// ENST00000370552 //	HPSE2	NM_021828	0.0648414	1	0.223752	0.734113	-1.36219	CA1-9 down vs CA10-18	3.9311	1
8167347	NM_003173 // SUV39H1 // suppressor of variegation 3-9 homolog 1 (Drosophila) //	SUV39H1	NM_003173	0.0111499	1	0.0916487	0.734283	-1.36187	CA1-9 down vs CA10-18	8.22727	1
8023757	NM_006566 // CD226 // CD226 molecule // 18q22.3 // 10666 /// ENST00000280200 //	CD226	NM_006566	0.725648	1	0.843265	0.734371	-1.36171	CA1-9 down vs CA10-18	0.127554	1
8088106	NM_001064 // TKT // transketolase // 3p14.3 // 7086 /// ENST00000296289 // TKT /	TKT	NM_001064	0.0194777	1	0.12171	0.734501	-1.36147	CA1-9 down vs CA10-18	6.74195	1
8124848	NM_003897 // IER3 // immediate early response 3 // 6p21.3 // 8870 /// ENST000002	IER3	NM_003897	0.453757	1	0.643615	0.734594	-1.3613	CA1-9 down vs CA10-18	0.589601	1
8179704	NM_003897 // IER3 // immediate early response 3 // 6p21.3 // 8870 /// ENST000002	IER3	NM_003897	0.453757	1	0.643615	0.734594	-1.3613	CA1-9 down vs CA10-18	0.589601	1
7941714	NM_024650 // C11orf80 // chromosome 11 open reading frame 80 // 11q13.1 // 79703	C11orf80	NM_024650	0.0614792	1	0.218085	0.734731	-1.36104	CA1-9 down vs CA10-18	4.04441	1
8179638	NM_003449 // TRIM26 // tripartite motif-containing 26 // 6p21.3 // 7726 /// ENST	TRIM26	NM_003449	0.0174236	1	0.114657	0.734735	-1.36103	CA1-9 down vs CA10-18	7.0293	1
8050766	NM_004036 // ADCY3 // adenylate cyclase 3 // 2p23.3 // 109 /// ENST00000260600 /	ADCY3	NM_004036	0.0150885	1	0.106589	0.734743	-1.36102	CA1-9 down vs CA10-18	7.40718	1
8134435	NM_014916 // LMTK2 // lemur tyrosine kinase 2 // 7q21.3 // 22853 /// ENST0000029	LMTK2	NM_014916	0.00494236	1	0.0597492	0.734837	-1.36085	CA1-9 down vs CA10-18	10.6113	1
7931031	NM_206862 // TACC2 // transforming, acidic coiled-coil containing protein 2 // 1	TACC2	NM_206862	0.274163	1	0.482876	0.734878	-1.36077	CA1-9 down vs CA10-18	1.28227	1
8126853	NM_001013732 // C6orf138 // chromosome 6 open reading frame 138 // 6p12.3 // 442	C6orf138	NM_001013732	0.0895238	1	0.263398	0.734912	-1.36071	CA1-9 down vs CA10-18	3.26701	1
7923189	NM_014875 // KIF14 // kinesin family member 14 // 1q32.1 // 9928 /// ENST0000036	KIF14	NM_014875	0.0199244	1	0.123116	0.734933	-1.36067	CA1-9 down vs CA10-18	6.68406	1
8126855	NM_001013732 // C6orf138 // chromosome 6 open reading frame 138 // 6p12.3 // 442	C6orf138	NM_001013732	0.0244146	1	0.137155	0.734954	-1.36063	CA1-9 down vs CA10-18	6.17364	1
8097038	NM_004784 // NDST3 // N-deacetylase/N-sulfotransferase (heparan glucosaminyl) 3	NDST3	NM_004784	0.565898	1	0.732324	0.734993	-1.36056	CA1-9 down vs CA10-18	0.34367	1
8139840	NM_001007253 // ERV3 // endogenous retroviral sequence 3 (includes zinc finger p	ERV3	NM_001007253	0.48281	1	0.667125	0.735043	-1.36046	CA1-9 down vs CA10-18	0.516243	1
8141708	NM_014343 // CLDN15 // claudin 15 // 7q11.22 // 24146 /// ENST00000401528 // CLD	CLDN15	NM_014343	0.0385598	1	0.172521	0.735098	-1.36036	CA1-9 down vs CA10-18	5.08119	1
8037679	NM_004943 // DMWD // dystrophia myotonica, WD repeat containing // 19q13.3 // 17	DMWD	NM_004943	0.0699581	1	0.23084	0.735144	-1.36028	CA1-9 down vs CA10-18	3.77127	1
8142143	NM_006348 // COG5 // component of oligomeric golgi complex 5 // 7q22-q31 // 1046	COG5	NM_006348	0.0108771	1	0.0904518	0.735155	-1.36026	CA1-9 down vs CA10-18	8.29598	1
8177478	NM_133338 // RAD17 // RAD17 homolog (S. pombe) // 5q13 // 5884 /// NM_133339 //	RAD17	NM_133338	0.117296	1	0.303676	0.735347	-1.3599	CA1-9 down vs CA10-18	2.74077	1
7957793	NM_022496 // ACTR6 // ARP6 actin-related protein 6 homolog (yeast) // 12q23.1 //	ACTR6	NM_022496	0.0100719	1	0.0866402	0.735363	-1.35987	CA1-9 down vs CA10-18	8.51084	1
8177976	NM_000595 // LTA // lymphotoxin alpha (TNF superfamily, member 1) // 6p21.3 // 4	LTA	NM_000595	0.127429	1	0.317874	0.735511	-1.3596	CA1-9 down vs CA10-18	2.58504	1
[truncated: 26,875 more rows]
