# Supplementary material for: Gene Expression Analysis of a Panel of Cell Lines That Differentially Restrict HIV-1 CA Mutants Infection in a Cyclophilin A-Dependent Manner
Source: PLoS One. 2014 Mar 24;9(3):e92724. doi: 10.1371/journal.pone.0092724 (PMC3963944; doi:10.1371/journal.pone.0092724)
Supplement: Table S3 — Correlation between CsA-dependent phenotype of the mutant with gene expression. Pearson correlation coefficient for each gene was calculated to correlate the CsA-dependence of the mutant (calculated in Table 1) with gene expression. The list is sorted by the Pearson correlation coefficient value. Slope values were obtained by plotting CsA-dependent phenotype (X-axis) in all the cell lines against the gene expression values (Y-axis). (XLSX) [file pone.0092724.s003.xlsx]

## Sheet: Sheet1
Table S3. Correlation between CsA-dependent phenotype of the mutant with gene expression.
Pearson correlation coefficient for each gene was calculated to correlate the CsA-dependence of the
mutant (calculated in Table 1) with gene expression. The list is sorted by the Pearson correlation
coefficient value. Slope values were obtained by plotting CsA-dependent phenotype (X-axis) in all the cell
lines against the gene expression values (Y-axis).
Probe Set ID	Gene Symbol	Jurkat	293T	HOS	CEM	H9	HeLa	Pearson	slope
8024444	UNQ6493	77.1801	78.7578	79.539	80.1534	80.7381	89.1364	0.997149	1.91036
8127500	---	30.7173	30.8456	36.9922	38.2176	39.4088	65.2734	0.995006	5.79933
8156575	ATMIN // ATMIN	505.444	554.793	567.95	575.092	605.867	835.051	0.994474	52.5934
8118076	PSORS1C1	37.2279	37.9795	37.8494	38.6298	38.3269	42.9072	0.994094	0.930387
7941749	SYT12	91.7817	99.8687	105.785	116.187	109.094	238.368	0.991349	24.9171
8177938	PSORS1C1	38.1134	37.5896	39.3177	39.5694	40.5965	47.6238	0.99069	1.6518
8059177	TUBA4A	247.561	144.589	411.265	462.468	606.04	1716.81	0.99039	257.485
8033257	C3	41.8325	41.2975	42.3785	54.732	50.0642	114.935	0.990306	12.8965
7893139	---	10203.5	10340.2	10454.2	10386.9	10638.3	12017.2	0.990099	303.379
8028325	C19orf33	217.685	233.988	241.409	246.211	250.597	459.019	0.989797	40.9591
8037283	PSG4	65.9998	62.4984	69.5784	75.5232	80.513	179.669	0.989667	20.2153
8019937	---	73.961	77.3587	77.5946	82.3636	82.9661	147.601	0.98962	12.7257
7923628	GOLT1A	58.8666	59.959	60.5223	61.2639	62.3467	67.6688	0.989365	1.40378
8127380	GLULD1	16.2469	17.4625	17.072	19.1029	17.96	25.9994	0.988896	1.60603
7927852	---	24.302	25.5623	25.8072	26.7219	27.0612	46.9622	0.988555	3.89258
7931764	ADARB2	121.113	109.679	127.094	140.496	135.87	234.468	0.988524	20.3552
8067140	CYP24A1	23.715	22.4967	23.1378	28.4942	27.5803	62.1161	0.988225	6.88491
8022174	---	39.2399	38.7656	38.7712	41.2237	40.9336	50.3272	0.988086	1.99319
8019486	SECTM1	72.905	69.9691	76.1087	85.5625	83.4823	196.538	0.987553	21.9769
7895963	---	3214.53	3292.44	3355.15	3631.23	3427.98	4466.15	0.987041	208.313
8092541	LIPH	25.185	25.7931	25.787	28.4738	28.2136	57.1884	0.986984	5.62341
8175169	RAP2C	334.97	345.529	371.127	353.866	384.423	590.009	0.986834	43.2585
7901691	BSND	55.5199	55.1356	56.2079	57.267	56.3644	62.5631	0.986604	1.22951
8062864	WISP2	193.185	186.852	195.154	202.915	203.201	309.292	0.986505	20.8918
7950864	ME3	83.787	77.5222	87.1785	95.9218	116.844	327.841	0.986482	43.59
8110430	N4BP3	129.824	131.58	159.481	158.782	171.491	254.99	0.986441	20.5817
8149699	PHYHIP	64.6304	68.2661	69.1027	78.5804	70.1363	124.722	0.986077	10.2056
8006940	GRB7	84.5841	88.0672	92.3754	92.6889	90.155	140.742	0.985505	9.46022
7965935	LOC253724	18.0671	17.7363	19.068	18.7701	21.3941	32.2057	0.985501	2.48313
7963577	SPRYD3	311.584	355.866	366.195	349.679	390.359	597.745	0.985351	45.927
8013527	---	12.4618	12.4841	12.6928	13.044	12.7371	17.1233	0.984639	0.817183
8129693	---	13.4236	13.1354	13.6404	14.1689	14.5375	26.3264	0.984346	2.30437
7941761	RHOD	136.291	118.829	142.559	151.822	152.936	365.615	0.983859	41.5062
8155167	UNQ338	100.973	106.997	115.794	115.765	109.8	172.557	0.983769	11.7244
8172387	SSX5	20.6592	21.1716	21.7241	22.1969	21.9475	24.6355	0.983683	0.617686
8063650	NPEPL1	127.099	116.875	126.181	152.04	141.206	234.144	0.98362	19.3474
7927998	HKDC1	45.7966	42.0408	46.2404	53.5632	48.6388	104.413	0.983546	10.5765
8136187	CPA2	17.9891	16.5709	17.3937	19.9178	19.7663	29.3128	0.982908	2.08972
7901696	PCSK9	87.7777	87.9227	94.1798	111.697	95.3127	258.469	0.982798	30.0195
8117343	HFE	35.6058	41.3438	65.1468	53.6697	57.5202	245.596	0.98252	35.8908
8174666	---	31.9649	32.8692	36.4621	34.4791	38.5461	52.5475	0.982091	3.39755
8075310	LIF	47.7267	50.2088	48.812	58.7171	69.6797	108.65	0.981857	10.4539
8180267	---	125.562	165.991	177.072	147.241	226.337	672.457	0.981314	93.0783
8034227	RGL3	63.6053	62.6113	66.8316	70.0219	66.6045	135.786	0.981097	12.7797
7958960	TPCN1	319.705	378.196	350.862	446.095	502.115	779.324	0.981031	75.2475
8120431	PTP4A1	1219.01	1363.46	1216.86	1648.08	1441.51	5039.05	0.980998	670.792
8045275	---	20.5568	22.2045	19.5294	24.2066	23.8973	38.3899	0.980476	3.07937
8017843	SLC16A6	121.155	82.9142	102.396	235.039	720.907	2331.74	0.980309	393.36
8151679	WDR21C	67.2528	62.3593	66.4018	78.9019	71.401	199.294	0.980192	23.7998
8156783	COL15A1	68.9972	64.9657	75.9486	80.8063	73.3178	198.378	0.980153	22.9856
7941843	SSH3	125.803	118.294	149.188	144.872	139.703	251.68	0.980082	21.7644
7986293	MCTP2	25.0202	22.2775	43.9911	27.8771	144.443	632.59	0.97989	107.529
8037251	PSG7	48.8778	48.568	45.9139	51.5805	52.3705	82.2794	0.979661	6.05822
8015104	KRT10	78.153	78.2439	86.0268	101.242	82.6345	253.512	0.979551	30.8393
7910950	KMO	16.5418	16.6081	16.6656	17.8872	16.7835	24.6329	0.979488	1.42463
8028309	---	37.7791	39.1152	42.1345	45.548	48.061	61.8862	0.979467	3.91649
8087611	HYAL1	103.47	103.191	102.798	117.802	109.617	271.18	0.979403	29.9029
8025601	ICAM1	86.7682	59.6718	79.7987	111.922	315.703	1006.18	0.979274	164.601
8068413	CBR3	178.684	180.373	193.847	197.167	206.015	245.429	0.979095	10.8816
7988644	ATP8B4	19.6114	19.6788	19.5868	20.5706	21.9326	26.2176	0.978817	1.15284
8101429	PLAC8	275.956	40.2738	172.857	327.62	860.431	3036.2	0.978518	506.361
8125134	HSPA1L	38.2179	48.1422	51.8067	44.7509	52.0011	113.053	0.978386	12.2189
8178650	HSPA1L	38.2179	48.1422	51.8067	44.7509	52.0011	113.053	0.978386	12.2189
8179848	HSPA1L	38.2179	48.1422	51.8067	44.7509	52.0011	113.053	0.978386	12.2189
8053325	---	24.936	27.5977	25.6366	26.9795	27.4472	40.7472	0.978326	2.62677
7908793	ELF3	40.8882	43.8055	43.0648	51.6877	44.9849	158.801	0.97817	20.7556
8123246	SLC22A3	18.9528	19.8278	18.6146	20.3668	20.3807	25.8388	0.978098	1.1733
8143221	ATP6V0A4	48.391	42.1614	51.8511	54.5995	56.4285	233.972	0.977899	33.3592
8075390	SEC14L4	70.345	72.9633	71.1628	84.538	78.0052	277.636	0.977639	36.7897
7991465	---	23.9295	27.0511	27.6159	31.4749	30.3286	41.4032	0.977464	2.68985
8163181	C9orf152	20.4237	20.0213	21.7394	22.0079	21.5337	52.3207	0.977136	5.66743
8121605	FAM26D	19.6517	19.2389	19.549	21.3459	20.5567	25.2547	0.97706	1.00202
8001163	MYLK3	62.1926	61.7562	60.0764	68.3683	66.9235	184.763	0.977007	21.9807
7960919	MFAP5	22.6434	23.3005	25.5631	27.3682	24.9899	35.3667	0.977006	2.06189
7997289	CNTNAP4	26.664	25.4839	26.1389	28.7844	29.7037	95.0824	0.976995	12.3084
7970194	MCF2L	136.491	134.247	146.701	198.399	194.728	312.013	0.976986	29.9933
8162404	ECM2	28.7192	27.7642	28.7631	30.484	29.7499	35.4434	0.976902	1.22426
7967702	---	28.0224	33.9251	31.5965	36.1521	44.121	66.5186	0.976902	6.23999
8059955	RAB17	86.7776	72.3197	75.8473	97.6161	96.0733	185.664	0.97689	18.6942
8018864	SOCS3	85.5805	72.6649	108.554	85.001	120.583	313.48	0.976551	40.4649
8005043	FLJ34690	22.2882	22.0473	21.6878	25.7146	24.3385	87.0408	0.976547	11.5948
8143633	OR2A7	24.3516	25.1934	29.3011	27.7774	31.5318	43.1745	0.976504	3.05196
7922523	LOC730167	114.808	83.4067	127.858	124.131	127.437	424.199	0.976494	56.4634
8006433	CCL2	34.9536	32.957	43.382	41.4173	39.0168	152.702	0.976486	20.8084
8110721	ZDHHC11	88.9003	143.589	124.775	113.764	151.436	474.618	0.976239	64.2361
8098214	TLL1	33.9244	39.6371	36.3818	35.2413	147.93	520.82	0.976186	86.103
8012344	HES7	142.385	144.364	162.592	183.701	152.084	665.111	0.976156	92.3447
8180197	---	91.794	86.7391	90.8846	101.777	91.7394	171.388	0.976107	14.4521
8032608	C19orf28	416.394	663.312	691.271	676.021	588.978	2023.38	0.976086	260.633
8023361	MRO	33.7382	33.6992	33.0722	37.6714	34.3367	54.0295	0.975997	3.61243
8176159	CTAG2	285.656	285.229	301.981	356.024	288.694	714.493	0.975981	75.4392
8048639	INHA	82.3664	81.0187	86.9293	90.0086	86.9975	105.183	0.975814	3.86202
7936050	CYP17A1	23.8424	23.77	24.26	25.659	23.8793	37.0664	0.975698	2.33759
8156826	TGFBR1	781.927	1100.47	962.68	799.706	1932.71	6377.7	0.975683	971.879
8005473	PAIP1	130.064	193.167	174.659	193.581	171.299	435.781	0.975529	48.7779
8071489	P2RX6	75.1719	72.5249	70.6114	82.7178	79.666	113.569	0.975477	7.06546
8123598	SERPINB1	37.8601	87.8216	221.371	239.835	86.3182	1259.25	0.975327	206.799
8113103	KIAA0825	50.5716	30.9649	27.1904	41.5381	147.054	599.324	0.97527	99.7494
8017378	CYB561	60.0592	66.5488	90.047	74.5575	75.7854	330.492	0.975255	46.7748
8112220	PDE4D	52.6347	92.4465	95.2818	70.3472	131.662	1034.47	0.975127	171.706
8178115	CFB	67.5727	61.1892	65.2929	71.089	73.7845	100.598	0.974849	6.25174
7977270	LOC388022	458.637	768.15	954.691	847.07	714.325	2733.69	0.97471	366.769
7977249	INF2	358.726	351.422	400.19	407.732	500.712	716.071	0.974645	61.2629
7899499	RAB42	29.6911	24.9038	29.4236	32.9791	30.6472	55.5508	0.974446	4.85085
7964907	PTPRR	29.9217	28.4424	29.6261	31.9167	30.1551	70.5418	0.974358	7.35
8114898	---	24.3568	24.4551	23.9143	33.3844	29.4881	50.1055	0.97417	4.47589
8002706	C16orf47	65.3862	59.8421	62.7163	68.6287	65.8309	151.075	0.974142	15.7201
8022045	MYOM1	44.7063	44.4783	42.0724	49.6833	45.7775	120.238	0.974014	13.5909
8067087	SALL4	43.4026	57.2985	56.0848	55.5592	53.0958	217.635	0.973841	29.84
8041031	BRE	1333.88	1392.32	1303.2	1431.94	1405.38	1810.03	0.973633	81.7115
7985752	NCRNA00052	22.809	23.4676	22.6375	23.5965	24.0972	52.2902	0.973537	5.2424
8041536	C2orf58	24.3004	25.0353	26.9652	25.5747	26.7559	33.0138	0.97344	1.39156
8158684	---	54.1906	146.099	110.864	246.931	78.2749	1373.05	0.973145	227.09
8096845	EGF	22.8376	25.4629	26.9182	24.9627	25.357	63.7746	0.973114	7.01149
8137783	TMEM184A	99.6666	102.485	114.316	113.765	102.738	185.534	0.972419	14.5142
8165974	CLCN4	30.8691	31.3932	31.0445	33.0175	32.2725	98.9718	0.972368	12.1488
8049752	SNED1	60.8601	67.9692	72.2435	74.0477	71.4443	94.5363	0.972273	4.99954
8079966	SEMA3B	74.4408	76.5496	70.8715	80.8011	77.3818	220.074	0.972266	26.0512
8104066	SORBS2	23.9725	22.6597	24.1982	26.8599	25.0433	123.873	0.972186	17.9422
7948987	HRASLS3	52.1622	105.685	158.118	240.568	58.3956	1307.77	0.972151	216.116
8136213	---	21.2052	21.4492	26.2341	23.7316	23.2729	103.025	0.972076	14.4357
7898516	ACTL8	79.1097	88.4853	105.504	125.006	103.6	1585.17	0.971712	268.019
8070681	C21orf84	84.0057	77.8849	81.7538	92.2822	88.7207	119.425	0.971593	6.61625
8175696	GABRA3	23.6422	22.0809	22.657	34.7529	21.6541	141.296	0.971541	21.1024
8002218	RBM35B	61.7694	56.0253	62.9956	79.9337	62.7749	569.553	0.971367	91.1347
8104068	---	20.1806	19.1911	23.1046	23.3601	20.3842	100.088	0.97132	14.2404
8111203	FLJ34047	55.3855	49.8628	60.9922	65.5682	53.4592	248.323	0.971312	34.5871
8068894	C21orf125	44.5933	45.2756	49.1308	46.9961	46.0556	111.999	0.971285	11.8505
8113097	KIAA0825	45.244	28.6344	28.0586	41.6496	75.1381	218.406	0.971256	32.3978
8161943	LOC644714	31.1705	34.8962	29.497	39.4595	34.8736	64.4417	0.97125	5.70211
8011713	CXCL16	31.9292	30.4753	37.4256	35.4359	32.3905	98.0741	0.971194	11.6937
7921473	CCDC19	68.781	67.9553	69.3324	72.2998	82.4939	105.246	0.970973	6.41687
7941746	C11orf86	147.631	138.988	149.899	166.696	149.948	224.428	0.970945	13.8845
8175871	L1CAM	41.6647	40.7625	48.9473	45.7885	480.955	1557.54	0.970934	268.42
8043572	---	68.2143	68.7042	68.6791	69.886	69.29	71.9116	0.970764	0.590859
8070665	SNF1LK	191.921	249.107	214.06	266.618	232.345	2362.39	0.970721	384.413
8066493	SLPI	81.3984	73.4281	76.676	85.5295	84.3036	436.665	0.970612	64.269
8082605	---	52.8018	50.7747	50.9938	55.6945	56.1242	67.8034	0.970472	2.80216
7956120	ERBB3	52.1527	56.385	52.6046	56.5326	53.8185	89.0769	0.970232	6.31875
7953936	C12orf59	29.9854	26.3193	30.9262	35.0828	29.7889	239.687	0.970229	37.7237
8040463	---	59.6514	57.8953	63.6839	64.3269	64.0618	76.5393	0.970168	2.87922
7899265	SFN	107.576	100.776	179.793	124.21	133.1	1206.72	0.970113	194.52
8005475	TRIM16L	330.347	396.403	357.614	252.492	642.133	2475.53	0.970087	379.141
7955613	KRT7	98.1615	101.028	127.346	118.53	163.165	3221.66	0.970074	558.533
7942400	P2RY2	110.361	95.0866	109.996	115.794	113.944	174.718	0.970069	12.2635
7905606	NPR1	49.529	42.5607	53.3441	52.3755	54.5836	489.834	0.969994	79.1616
8129558	OR2A4	25.5453	26.9389	31.2852	28.9325	32.6629	44.054	0.969883	2.93848
7920642	MUC1	84.7081	69.3893	65.8182	74.63	119.584	313.061	0.969852	42.3437
8167573	GAGE12B	279.017	221.789	341.52	415.822	278.702	5991.33	0.969763	1024
7941269	---	193.442	157.58	193.406	217.43	187.41	430.126	0.969734	44.0844
8081676	GTPBP8	535.758	532.22	572.835	539.744	561.648	735.185	0.96971	34.354
8009073	---	11.6878	11.011	14.2567	10.3873	15.1798	45.6144	0.96965	6.01899
8143601	CTAGE6	21.5759	20.9793	22.0499	20.6792	23.2292	39.1064	0.96963	3.15864
7959893	GPR133	42.3467	34.7986	41.3968	49.5674	38.3318	192.172	0.969597	27.2531
7987574	RHOV	180.778	178.166	208.005	201.281	184.194	1044.03	0.969464	153.75
8010770	SLC16A3	188.17	154.931	231.804	309.597	194.071	681.844	0.969441	87.0964
8105899	MARVELD2	27.4553	29.5348	26.0429	32.7173	27.9386	174.023	0.969424	26.1735
8177498	MARVELD2	27.4553	29.5348	26.0429	32.7173	27.9386	174.023	0.969424	26.1735
7906469	DUSP23	133.51	120.691	124.532	145.536	126.991	343.981	0.969389	38.6651
8097829	FHDC1	44.421	61.8103	59.4131	49.291	66.1817	149.713	0.969355	17.2034
7950492	KLHL35	138.039	103.938	132.136	163.835	144.495	295.795	0.969198	29.9272
8158671	ASS1	244.944	448.849	352.145	1055.02	339.346	3233.01	0.969173	510.374
8113234	PCSK1	26.9077	27.9703	25.9339	29.5664	27.844	152.371	0.969165	22.4535
7928872	SNCG	233.933	212.899	235.147	253.064	222.183	608.886	0.969045	68.1819
8072229	NEFH	67.4734	65.3404	60.3043	73.8185	201.947	502.016	0.968999	77.2537
7942332	FOLR1	28.8139	28.0367	27.9786	33.643	28.8714	271.507	0.968949	43.5602
8109969	TLX3	100.676	88.745	99.2767	110.45	94.4854	266.708	0.968927	30.3906
8015821	MEOX1	117.639	117.715	114.257	119.456	118.561	235.429	0.968925	21.2283
8000574	NUPR1	53.8719	63.7975	54.0416	63.7673	56.9745	288.75	0.968831	41.4723
8136987	ARHGEF5	68.0725	56.6589	100.394	63.8319	100.582	292.255	0.968777	39.4403
8146115	C8orf4	35.9119	35.2821	31.6773	35.5838	40.9228	350.796	0.968665	56.6623
7981309	BEGAIN	73.6242	55.7843	65.0144	77.6956	69.1748	214.377	0.968561	26.4902
7997582	WFDC1	91.6066	88.0688	97.6907	103.099	95.608	1114.74	0.968557	183.384
8171205	NLGN4X	49.3704	48.875	49.1108	53.227	52.0956	469.996	0.96855	75.447
7952290	TRIM29	66.872	61.3878	61.1781	70.3902	67.567	512.061	0.968545	80.3365
8156848	NR4A3	58.8894	64.1706	68.6651	69.3124	60.0823	450.044	0.968465	69.4119
7950374	P4HA3	58.1389	55.7559	58.4869	64.344	55.6998	118.433	0.968425	10.8697
7903227	PALMD	25.6035	24.5872	33.16	28.5268	26.0545	155.257	0.968412	22.9992
8032623	TBXA2R	88.7024	81.8995	114.363	94.8291	96.4596	260.604	0.968408	30.1168
7950162	PDE2A	41.8575	37.5807	49.9996	45.1327	43.9609	518.035	0.96838	85.3153
8116835	GCNT2	28.1809	35.5638	50.2195	32.4806	37.2637	363.937	0.968351	58.9269
8167575	GAGE12B	114.673	139.557	114.598	166.183	143.144	4341.35	0.968329	756.304
8154229	INSL4	22.7586	21.5813	28.4314	27.9729	25.1369	569.087	0.968277	97.8061
8067279	CTSZ	105.375	90.0834	186.083	154.175	105.153	3129.33	0.968238	539.84
8136979	CTAGE4	18.1181	16.7425	18.5027	17.1798	19.3144	33.425	0.968114	2.80764
8109044	SPINK6	23.5603	25.072	24.838	24.3323	26.4132	247.438	0.968066	40.0175
8021584	SERPINB5	25.7623	23.7909	25.3222	28.5291	27.3363	467.457	0.968047	79.3346
8071809	GSTT2	61.9889	61.713	83.1085	72.739	63.4617	239.617	0.968038	30.9588
8074962	GSTT2	61.9889	61.713	83.1085	72.739	63.4617	239.617	0.968038	30.9588
7919787	HORMAD1	15.8198	16.1625	17.0182	17.9041	17.7418	332.248	0.967976	56.6799
7982854	DLL4	72.5909	78.5189	76.7101	81.2412	82.518	95.1048	0.96796	3.39054
7927280	PPYR1	15.2684	16.1939	16.0653	17.1337	16.8811	262.368	0.967933	44.2284
7951297	MMP12	18.3177	18.3646	18.5661	21.0879	20.4336	441.454	0.967908	75.8692
7942409	P2RY6	78.9911	81.9074	81.434	87.4252	76.9693	230.418	0.967847	26.8371
8048071	PRO0132	23.0774	21.8031	26.3335	27.092	23.5419	453.662	0.967843	77.16
8170488	PASD1	25.4591	25.2929	26.4723	30.8261	27.6615	710.222	0.967818	122.767
8059748	ECEL1	72.421	72.412	71.747	79.7477	72.6306	779.001	0.967651	126.726
7909318	C4BPA	21.0991	22.1155	22.1418	27.2127	24.9094	983.293	0.967645	172.468
7907572	PAPPA2	36.7622	33.4442	57.9126	40.857	39.0833	381.679	0.967577	61.2171
8143610	FLJ43692	63.3182	52.7488	88.8869	57.9062	89.257	251.495	0.967565	33.2496
8004922	GLP2R	43.1954	37.2033	40.9432	50.0686	41.4802	949.954	0.96755	163.04
8146393	C8orf22	19.1312	20.0077	19.6096	22.9515	20.9887	584.993	0.967548	101.418
8131803	IL6	27.7616	27.9581	30.939	28.2266	28.7399	145.542	0.967547	20.9948
8129560	CTAGE4	18.5238	17.5924	22.244	17.3477	20.5705	88.0984	0.967519	12.3962
7955425	ATF1	1548.91	1331.95	1525.99	1519.43	1779.99	2706.09	0.967511	218.477
8032965	PLAC2	49.7957	51.8555	53.1668	59.9926	50.139	89.6998	0.967455	6.79378
8166098	RAB9A	236.102	266.638	186.995	194.671	331.088	1744.49	0.967443	270.72
8048026	CPS1	57.8707	286.846	767.094	466.795	81.7748	10598.1	0.967362	1847.8
8074980	GSTT1	61.857	59.9068	68.686	60.4299	65.344	494.074	0.96733	77.4039
7980485	DIO2	32.3984	33.3293	31.3653	35.4342	32.633	383.301	0.96728	62.9186
7978360	GZMH	46.1604	43.3757	47.838	46.6718	48.7265	60.4441	0.967245	2.62071
8160647	BAG1	568.203	409.13	400.075	660.425	625.872	1513.99	0.967231	182.621
7927827	MYPN	26.8223	29.8881	52.298	33.9344	32.2331	1323.2	0.967226	231.402
8172647	PAGE1	28.0271	29.439	27.8987	31.5381	28.2053	416.849	0.967201	69.6591
8166611	MAGEB2	26.6094	25.3695	23.8513	29.8132	29.07	1191.54	0.967128	209.156
8175724	MAGEA12	50.4627	50.8407	42.8438	54.9686	49.589	498.632	0.967115	80.6351
7909425	CAMK1G	32.4996	27.7038	30.3235	35.6722	33.2622	54.2746	0.967099	4.19181
8143209	SVOPL	69.2035	48.0498	46.341	56.3933	86.2272	284.75	0.967071	40.6683
8021199	MAPK4	56.7597	66.022	49.5497	69.8829	58.5534	1519.01	0.967066	262.003
8024527	ZNF556	33.1453	27.486	31.2449	36.0548	29.2467	277.673	0.96706	44.2391
8172787	SSX2	31.4138	31.8841	29.7763	34.9503	30.3017	387.795	0.966955	63.952
7977447	LOC100133469	19.3118	17.2466	17.6914	19.7419	18.9276	362.881	0.966888	61.8195
8149574	CSGALNACT1	28.0651	26.5981	24.8023	28.5937	27.5512	252.237	0.966868	40.4226
8167728	SSX2	32.7245	33.052	31.2307	35.2594	31.8785	351.226	0.96683	57.1675
7953603	C1S	43.5641	39.7938	38.3886	45.8424	40.9822	535.391	0.966791	88.638
8104746	NPR3	32.5294	32.7995	44.7873	38.2363	33.4696	1756.55	0.966785	308.831
7898655	CDA	62.6925	67.391	82.3283	66.9949	66.4657	359.751	0.966777	52.252
7921088	NES	70.989	67.5909	72.5308	81.0556	66.5854	163.369	0.966721	16.6014
7935613	HPSE2	34.4206	34.1308	35.8609	37.3662	32.9127	85.9846	0.966712	9.18843
8039025	ZNF702P	26.4557	23.5569	19.2692	29.8836	26.3228	77.8413	0.966684	9.59503
8140840	STEAP4	15.9351	14.9747	14.995	16.6075	16.3889	800.22	0.966676	140.815
8104758	C5orf23	23.0272	23.9331	30.0244	24.145	25.4439	1255.41	0.966671	220.815
8155754	MAMDC2	31.44	34.5859	40.8249	37.7827	31.5339	1519.5	0.966665	266.441
7967212	HPD	34.1969	33.8463	33.8777	39.2372	36.7206	3608.37	0.966659	641.338
8175457	MCF2	18.6823	19.1749	17.9769	18.5038	19.6383	302.042	0.966655	50.845
8037272	PSG5	24.8507	24.161	23.1734	25.2694	24.8546	37.5857	0.966655	2.37792
7961142	OLR1	22.9751	22.6627	22.5614	26.0068	22.3201	1232.49	0.966617	217.047
8108995	SCGB3A2	31.1677	30.6696	34.7491	35.7379	33.2203	45.14	0.966613	2.32619
8167526	GAGE12C	22.5907	24.8187	22.6383	26.0093	24.7013	2643.22	0.966577	470.099
8148040	MAL2	23.994	22.7625	22.2314	24.8499	23.9246	1336.17	0.966531	235.592
8167577	GAGE12C	35.0582	38.6838	35.9708	40.7103	37.9734	5150.42	0.966529	917.644
8167584	GAGE12C	35.0582	38.6838	35.9708	40.7103	37.9734	5150.42	0.966529	917.644
8167508	GAGE13	30.9183	34.779	31.1428	35.1009	33.7065	4096.3	0.966516	729.257
8167482	GAGE4	32.1975	36.1555	33.0606	36.6661	35.2904	4646.77	0.966514	827.776
8167562	GAGE12C	32.1975	36.1555	33.0606	36.6661	35.2904	4646.77	0.966514	827.776
8114900	PPP2R2B	39.0076	35.8397	46.4895	39.7841	39.1159	144.738	0.966465	18.8518
8155802	GDA	29.4805	28.1272	26.1272	29.9173	30.4208	3530.87	0.966465	628.514
7951686	IL18	12.7691	12.979	13.5202	14.089	12.2902	877.445	0.966445	155.116
8043244	ATOH8	48.1151	52.0683	58.1743	55.4308	48.6394	128.268	0.966415	13.7062
8022283	FAM38B	25.7003	29.635	24.0314	26.46	27.5292	809.878	0.966397	140.555
8167560	GAGE13	12.9162	13.5662	12.7898	13.2307	13.1923	5935.83	0.966373	1062.84
8129677	SGK1	47.0188	66.4503	344.901	45.7594	527.112	1775.98	0.966339	294.613
8123334	LOC441177	69.1637	63.7389	67.2926	76.3874	68.6205	106.353	0.966267	6.93694
7972805	RAB20	69.5725	72.1684	99.8963	94.3019	77.6021	191.084	0.966257	20.1673
8082916	IL20RB	81.5202	70.7427	72.6665	84.8051	74.977	268.541	0.966251	34.4591
8045539	KYNU	20.569	24.9021	19.2895	21.9602	19.4083	2759.81	0.966229	491.375
8023995	FSTL3	167.846	174.401	277.891	227.854	162.127	1251.91	0.96622	189.392
8145227	RHOBTB2	203.267	224.697	246.41	223.446	220.772	400.919	0.966149	32.3596
8016018	SLC25A39	1648.26	1841.1	1592.05	1945.21	2091.42	2908.19	0.966097	210.882
8128001	CGA	28.3538	32.0958	28.9424	27.1984	28.1605	1701.96	0.966064	300.131
8131844	GPNMB	33.8617	26.2167	42.1622	33.7674	31.2955	287.279	0.966054	45.5898
7970975	SOHLH2	31.7887	33.0585	37.2014	31.5977	30.8394	927.722	0.966002	160.521
8057486	PDE1A	18.2813	25.3354	18.6436	18.8145	20.4828	630.119	0.96595	109.39
7929779	ABCC2	79.2117	65.9148	89.8608	100.162	51.1786	2153.53	0.965891	372.484
8084836	---	13.1325	12.8552	13.1664	13.5589	13.2969	14.632	0.965883	0.275554
7909306	C4BPB	38.9763	35.9699	33.4922	35.0929	33.8276	1940.02	0.965858	341.596
8149438	SGCZ	28.3083	26.8346	26.7654	27.4141	27.996	95.108	0.96585	12.1354
8022295	FAM38B2	42.2689	56.6398	43.4756	46.0962	44.7375	983.63	0.965826	168.065
8123714	---	33.4156	33.7416	33.4811	39.9122	37.0489	49.3141	0.965751	2.72176
7904244	C1orf161	23.735	24.0067	25.6391	24.4696	23.413	71.7784	0.965738	8.52981
7952046	MPZL2	34.1631	31.5816	31.3514	33.2275	31.597	439.238	0.965702	72.9622
8019954	FLJ35776	87.4018	40.0665	85.4574	53.2391	102.092	664.724	0.96567	106.48
7951662	CRYAB	33.9888	32.2135	27.917	34.2966	33.7861	98.7029	0.965662	11.9279
8102249	AGXT2L1	22.611	28.7365	25.3356	24.9903	23.9977	166.237	0.965404	25.3117
8175775	MAGEA1	52.326	51.7993	46.8921	53.8252	49.7808	258.955	0.965385	37.3083
7945204	ST14	62.8379	60.6064	61.8451	71.2676	58.5587	144.525	0.965359	14.7355
7945371	IFITM3	45.032	56.1267	158.715	56.9673	58.6973	1555.88	0.965329	266.085
8141094	PDK4	44.7255	63.125	49.8845	45.3912	47.4436	1192.37	0.965255	204.766
8136936	CTAGE6	35.2468	34.2825	39.0015	32.155	39.4311	94.247	0.965202	10.5077
8055941	RPRM	102.235	76.0506	85.991	97.4274	91.0252	488.965	0.965114	71.5163
8147693	NACAP1	154.736	148.565	155.514	159.917	158.179	179.607	0.965095	4.66374
8170553	MAGEA6	133.845	160.716	143.12	147.04	134.862	872.24	0.96497	130.58
8112256	---	28.7662	32.3796	26.8248	30.0203	28.9941	163.1	0.964953	23.9714
8045319	---	30.8682	36.0601	32.0395	33.7928	34.0049	55.7448	0.964953	4.08773
8055234	---	30.8682	36.0601	32.0395	33.7928	34.0049	55.7448	0.964953	4.08773
8170576	CSAG1	34.1337	41.921	35.3658	34.1598	33.2425	605.518	0.964829	102.09
7991762	HBA1	185.987	196.081	199.639	205.675	176.056	663.906	0.964824	84.5514
7991766	HBA1	185.987	196.081	199.639	205.675	176.056	663.906	0.964824	84.5514
8104035	SORBS2	32.0255	44.2484	92.7688	34.33	33.3528	1383.52	0.964797	239.604
8175747	MAGEA3	70.2967	101.365	62.7714	69.4449	67.2727	2247.88	0.964751	389.46
7955423	---	10.6479	10.8232	10.6218	10.8626	11.1237	11.8738	0.964639	0.205393
8024013	C19orf21	80.5511	79.6756	76.3398	77.8294	74.1732	725.101	0.964469	115.951
7992071	MSLN	106.307	98.7376	101.102	117.971	94.6002	337.812	0.964458	42.0698
8156569	---	117.112	131.565	127.888	144.658	125.851	193.904	0.964432	12.2031
8167942	ZXDB	445.933	367.063	325.925	548.331	503.061	1073.91	0.964407	119.49
8001784	CDH8	35.8975	34.6291	32.4712	37.1485	33.1805	134.253	0.964227	17.8476
8005048	MYOCD	29.7886	34.7147	32.8461	33.078	30.4096	88.2745	0.964198	10.0775
8022310	C18orf58	50.1505	89.7012	56.3629	53.4838	51.8341	1541.74	0.96415	265.316
7951668	---	14.6856	14.2085	13.6935	16.1792	16.9377	22.1508	0.964121	1.36482
7984662	GOLGA6B	76.8996	80.3952	79.3035	81.0387	79.4046	88.8161	0.964107	1.79417
8171921	DMD	29.3644	40.5738	28.8238	32.1185	31.5861	258.565	0.963997	40.512
7964642	C12orf61	74.2454	74.02	80.7198	80.6173	77.1122	96.3424	0.963552	3.63343
8026047	JUNB	292.713	138.724	312.442	402.551	369.28	876.368	0.963477	110.054
8164580	PTGES	92.4257	100.272	101.24	91.7846	95.4442	291.764	0.963362	35.0211
8163255	---	15.5493	13.303	13.6513	15.4149	14.7817	32.3472	0.96306	3.20958
7993638	TMC5	30.1517	46.8618	29.6339	33.3457	29.8084	456.005	0.962988	75.5271
8022176	LAMA1	52.1805	139.945	272.784	58.9037	49.9041	3990.05	0.962749	693.846
8026971	IFI30	644.281	93.6773	298.366	870.869	1079.63	2973.38	0.962747	453.293
7924092	SLC30A1	257.042	363.254	429.859	431.037	312.179	954.754	0.962698	110.591
8152248	---	13.6201	13.5852	13.3549	14.8361	14.1302	17.0978	0.962681	0.61607
8094751	CHRNA9	76.3468	31.247	47.031	89.6123	42.2588	593.385	0.962627	96.3117
8094789	LIMCH1	34.0814	84.7978	102.213	41.6116	39.0334	1327.95	0.962475	226.883
7938225	OLFML1	19.794	20.3989	18.3884	20.219	18.6181	72.6859	0.962438	9.51532
7934997	PPP1R3C	39.5606	39.1835	89.1311	45.1941	46.7338	398.012	0.9623	62.3847
7931281	FANK1	35.4769	36.4668	44.2873	38.6785	44.3217	63.2623	0.962235	4.50011
8165911	TBL1X	127.789	324.234	324.068	264.113	471.958	940.292	0.962207	123.902
8149590	LOC100130604	31.8132	24.2449	30.8701	32.8318	30.0109	67.6822	0.962118	6.86775
7907353	KIAA0859	1019.6	949.383	1003.56	1091.45	1182.47	1475.54	0.962027	83.9165
7932598	C10orf63	18.3374	17.9816	18.1104	19.5994	18.3305	23.0284	0.961876	0.852485
7942417	ARHGEF17	81.5657	89.9667	133.634	91.3959	102.86	314.733	0.961811	39.1895
7920697	GBA	504.602	483.016	483.405	707.921	478.267	1359.31	0.961715	152.856
8179351	CFB	61.4084	54.2148	59.46	63.1707	59.4328	94.8735	0.961692	6.44562
8174648	CXorf61	30.8635	31.0315	27.3649	31.052	28.9923	102.101	0.961628	12.9161
7908351	PLA2G4A	20.1092	126.944	163.277	19.9102	21.408	2982.4	0.961594	520.706
7997642	CRISPLD2	30.5217	33.1261	43.174	40.7968	35.071	71.0383	0.961539	6.49921
8131069	GPER	70.1129	85.6572	72.703	80.4899	70.098	236.851	0.961402	28.8788
8027002	GDF15	95.7965	87.4459	121.435	123.474	94.3006	245.752	0.961333	26.0511
8133728	ZP3	100.095	82.4725	72.9736	149.421	141.698	285.089	0.961324	34.1663
8174654	KLHL13	25.7254	275.087	267.938	316.024	25.4834	2253.42	0.961268	374.013
8003298	SLC7A5	3966.21	3204.96	4071.69	4767.65	3319.67	12184.7	0.961169	1505.24
8123876	C6orf218	32.6327	30.2505	30.1217	32.441	30.9026	62.8771	0.961092	5.66041
8116859	TMEM14C	904.409	1017.07	978.887	1080.47	856.23	2465.7	0.960941	269.617
7919984	SELENBP1	106.014	179.513	101.698	119.403	117.626	1058.46	0.9605	166.974
8130701	---	13.8186	13.5927	13.4593	14.0493	13.8887	15.5124	0.960438	0.325524
7905854	ZBTB7B	94.2916	132.721	120.634	126.451	119.544	217.62	0.960374	18.5403
7938258	---	22.9738	23.8668	23.8936	23.8822	23.5577	26.2704	0.96026	0.494686
8022559	ANKRD29	38.3522	56.6789	51.0244	38.9232	44.888	254.164	0.960067	37.2443
8164632	FIBCD1	130.064	129.251	140.347	149.141	134.178	182.776	0.959888	8.8432
7997735	FOXL1	111.503	131.296	140.342	128.191	125.739	213.574	0.959798	15.8917
7986195	SV2B	25.313	24.2828	24.8576	30.7668	28.6928	39.4084	0.959722	2.50379
8032157	SBNO2	255.684	296.681	357.597	355.706	436.354	610.063	0.959673	55.0161
7958019	DRAM	26.1148	32.0255	119.909	27.9422	32.1953	784.372	0.959558	132.225
7959102	HSPB8	16.8415	17.271	37.4609	17.4158	15.7073	210.59	0.959527	33.9851
7912031	HES2	101.56	97.0736	98.5156	108.764	101.918	130.822	0.959485	5.50215
8143747	---	14.2651	14.0885	14.4675	14.1195	14.2298	17.6881	0.959457	0.618172
8047174	SLC39A10	660.956	963.885	800.207	982.24	717.496	2337.93	0.959405	275.357
8051569	---	14.8255	14.8921	14.0484	15.1905	15.9309	19.2237	0.959067	0.801395
7964834	CPM	35.2484	68.857	82.9014	37.81	152.738	371.101	0.958865	55.8264
7895886	---	9067.86	9278.51	9060.07	9353.6	9060.72	10793	0.95883	295.212
7995007	HSD3B7	138.965	126.435	125.45	160.025	137.018	240.279	0.958822	19.0775
7990555	NRG4	16.3025	24.6324	16.3238	16.1425	17.637	128.002	0.958818	19.6004
8001587	KIFC3	106.669	118.337	224.439	131.91	124.459	729.164	0.958496	106.282
7965226	RASSF9	29.4374	39.4061	31.5306	34.8295	33.5844	77.039	0.958494	7.84232
8133721	HSPB1	328.933	260.615	1949.66	1124.5	693.684	6463.38	0.95849	1031.42
7922976	PTGS2	29.4331	30.9012	117.556	29.5658	32.1774	720.628	0.958387	120.68
8164215	SNORA65	158.073	212.949	193.39	255.248	205.865	378.001	0.958229	33.6697
8175288	MOSPD1	171.697	146.349	258.909	171.451	207.129	602.735	0.958108	75.1863
8104234	TRIP13	1591.58	1952.38	1747.16	1797.76	1575.9	4957.35	0.958009	576.828
8101675	ABCG2	39.5281	70.9747	213.663	55.2752	33.7931	1484.79	0.957937	251.113
7946069	OR51B2	36.3699	35.8077	36.9161	37.2454	36.9376	39.334	0.957679	0.525447
8048870	WDR69	21.7631	21.9475	23.9183	22.5291	22.3032	30.0932	0.957452	1.39151
7912692	HSPB7	50.4804	50.4747	52.0257	57.8996	46.1467	106.408	0.957297	9.91618
8124897	PSORS1C3	25.8311	25.7273	22.9107	25.9277	25.1414	49.1853	0.957255	4.30833
8179727	PSORS1C3	25.8311	25.7273	22.9107	25.9277	25.1414	49.1853	0.957255	4.30833
8110858	PDCD6	568.417	617.452	413.231	554.273	615.445	1767.71	0.957228	218.216
7906140	BGLAP	255.734	282.52	287.734	272.111	275.937	372.69	0.95719	18.0392
8070458	PLAC4	37.0348	37.5992	35.7373	37.3294	36.8854	49.7189	0.956999	2.29196
8136200	CPA4	27.2168	26.7635	348.245	29.013	27.716	2391.31	0.956823	412.372
8035315	NXNL1	280.28	281.163	286.142	289.007	279.397	316.961	0.956597	6.21314
8104107	TRIML2	67.2851	64.7646	88.7523	63.3732	68.5659	238.35	0.956496	30.0772
8171624	GPR64	23.0781	26.2316	29.8242	24.3121	23.6598	70.4821	0.956272	8.0721
8166243	REPS2	40.2211	58.2461	58.5562	45.5235	40.4204	244.947	0.956189	35.0482
8017100	---	16.1051	16.5584	15.9287	15.5672	16.8736	23.3731	0.956184	1.28822
8071375	LOC728212	40.8322	37.769	38.5285	44.2344	37.3499	74.528	0.956074	6.27439
8025053	TNFSF9	162.266	184.223	170.363	168.276	158.558	426.751	0.956024	45.9654
8071161	LOC728212	39.6076	38.9168	37.8869	42.3741	35.7571	83.3222	0.955642	7.93774
7915543	SLC6A9	128.35	243.512	232.796	211.063	147.792	841.418	0.955632	116.86
8166314	PPEF1	19.2133	22.5502	17.7797	19.6826	19.9613	50.7952	0.955515	5.53423
8163202	SVEP1	43.6213	30.0052	50.0373	31.1227	26.8143	364.343	0.955284	58.3183
8155673	PIP5K1B	24.9936	36.9547	40.7707	27.4664	26.2523	166.217	0.955228	24.0927
8179481	HLA-DRA	28.238	28.2779	29.0556	29.778	30.0955	32.1226	0.955056	0.63073
7986214	SLCO3A1	95.0862	158.61	287.552	190.084	1040.59	2298.91	0.954996	376.641
8006569	C17orf50	178.879	178.964	180.276	178.361	181.03	187.579	0.954914	1.49563
8083779	SERPINI1	49.9558	70.7266	63.7727	40.4769	44.3087	473.84	0.954811	74.636
7905929	EFNA1	54.8587	77.9799	49.1624	50.192	53.834	376.394	0.95463	56.7703
8116818	BMP6	59.8677	247.925	131.669	76.6753	71.4569	1896.27	0.954573	316.755
8074309	---	32.3185	30.1773	30.562	35.3497	28.5824	66.5511	0.954243	6.30902
8163348	C9orf84	16.5224	17.417	16.6647	17.1042	17.1847	19.4954	0.954226	0.468916
8165298	RP11-216L13.5	54.9426	51.4149	54.1151	55.5215	50.454	98.2719	0.954147	8.0171
8093950	S100P	68.7403	67.6615	67.7695	73.5055	70.1763	81.6422	0.953648	2.33488
8010379	CARD14	82.4406	81.5095	78.4078	103.412	83.5926	146.63	0.953597	11.436
8070386	C21orf87	43.7592	44.8281	41.017	47.413	46.6074	58.9411	0.953573	2.70093
7949754	CLCF1	141.392	134.108	169.689	165.18	144.383	254.809	0.95343	19.3566
8055602	---	10.4884	10.5921	10.4188	10.6656	10.5561	11.1782	0.953407	0.118132
7969438	LMO7	109.501	144.782	203.355	67.8556	94.7286	1359.43	0.95333	219.641
7952205	MCAM	81.0203	157.393	318.014	182.86	76.0831	1320.82	0.953187	208.449
8001547	PLLP	150.218	214.38	196.159	163.29	193.353	450.284	0.953178	48.2982
7954293	PDE3A	41.2143	86.9445	92.8775	43.2092	39.6273	612.5	0.953174	98.2043
8154779	SPINK4	36.7843	36.7222	40.2038	48.2307	42.2623	60.2746	0.952998	3.90225
8174664	---	21.6199	26.292	29.7614	21.4764	21.5807	93.854	0.952846	12.4195
8039109	VSTM1	36.5189	36.1269	37.2682	37.4292	37.9662	39.9268	0.952756	0.581561
8029907	C5AR1	77.739	69.5229	74.5944	81.6006	74.3701	112.593	0.952648	6.77593
8147145	ATP6V0D2	14.7883	15.0403	15.1516	15.1722	14.8558	16.2952	0.952086	0.238331
8086183	FLJ31715	99.8769	94.3702	105.957	98.1463	101.08	140.204	0.951916	7.31315
8163253	---	18.8844	19.4898	17.248	18.8733	17.9743	37.6267	0.951909	3.39924
8166500	ZFX	660.789	557.06	491.928	621.309	734.689	1338.03	0.951903	133.149
8099093	OTOP1	64.8998	66.5243	67.4976	71.2407	68.7881	76.8022	0.951831	1.84324
8107673	GRAMD3	124.818	41.3553	68.7986	51.4736	94.0377	748.376	0.951614	119.517
8123767	SSR1	3840.68	3120.87	3257.46	3959.32	3976.64	6265.32	0.951504	491.727
8083494	MME	46.891	49.0961	329.051	65.7033	43.6723	1643.3	0.951495	275.713
7935521	AVPI1	183.803	306.715	229.341	130.899	162.811	1997.26	0.951459	318.166
8055952	NR4A2	62.9692	112.088	65.9987	71.6069	59.1581	496.394	0.95126	75.0162
8043018	---	47.1172	51.8845	49.4606	58.2142	53.63	69.5185	0.951137	3.49082
8081288	TMEM45A	21.727	124.699	83.7431	22.1206	22.1142	1007.25	0.950948	169.17
7942674	TSKU	340.84	318.834	359.522	289.998	309.934	1060.89	0.950883	130.568
7937443	EPS8L2	123.118	108.058	121.418	166.112	133.629	235.779	0.950667	20.4302
7900957	KLF17	83.6586	84.1659	88.1624	101.481	86.3417	126.317	0.9506	7.21062
8060963	SNAP25	67.0071	57.0619	93.2435	55.3666	58.7353	325.948	0.950449	46.2313
8044813	TMEM37	75.9767	101.223	76.2468	91.8643	71.4664	266.933	0.95043	32.766
8133670	POR	477.196	869.16	337.557	495.669	689.678	3011.79	0.950381	437.658
7936918	C10orf122	20.9804	24.0969	25.2291	19.8654	21.4063	62.8569	0.950178	7.20609
8037301	LYPD3	119.24	113.074	110.088	113.498	111.271	211.555	0.949915	17.3616
8141076	PON2	73.1565	837.92	1000.83	352.724	530.502	4022.8	0.949544	627.405
8032815	UBXN6	559.652	570.279	652.975	638.074	691.015	830.741	0.949463	42.6288
8127509	---	12.8176	13.7749	12.2263	14.7704	13.4077	19.2949	0.949404	1.10439
8170704	ABCD1	152.737	122.269	93.187	101.142	144.332	587.041	0.949302	82.4637
7905918	EFNA3	104.054	113.398	68.9957	117.578	110.621	275.307	0.949256	31.314
8153488	FAM83H	159.358	151.527	110.622	139.522	180.057	396.837	0.949125	44.9272
8112072	CCNO	220.113	243.809	232.611	278.919	233.482	361.034	0.949014	22.7239
8016609	DLX3	61.2576	53.3133	55.1587	57.4653	54.2741	121.732	0.948863	11.5951
8071361	LOC728212	39.8544	39.4698	38.0806	43.2015	34.9661	81.8786	0.94861	7.6207
8074192	---	24.9623	25.5578	24.9292	29.2433	28.1767	34.266	0.948605	1.55977
8172415	SSX4	24.0647	23.8222	22.7133	24.6051	23.3666	32.0032	0.94827	1.4855
8084810	---	42.96	37.4691	43.1322	38.6057	41.8302	76.6989	0.948191	6.40023
7953965	---	90.2631	90.6701	83.5546	77.3345	98.8128	186.175	0.947999	17.541
7996563	HSD11B2	109.583	94.7858	93.8442	119.525	120.628	173.502	0.94772	12.6132
8133688	SNORA14A	64.659	90.7591	50.9583	73.7799	72.8951	225.801	0.94769	27.8785
7962916	---	15.3474	15.2143	14.7815	16.382	15.6102	18.6408	0.947682	0.603477
8035819	ZNF208	28.3958	29.0055	25.0867	32.3438	27.3477	50.5239	0.94755	4.01816
8071523	---	41.2789	39.5656	42.7026	46.0704	36.242	81.9698	0.947542	7.31509
8074737	---	41.2789	39.5656	42.7026	46.0704	36.242	81.9698	0.947542	7.31509
8118345	CFB	62.2297	54.427	58.3277	64.5052	69.0381	88.6322	0.947447	5.20897
8167261	SSX4	23.3075	22.8926	21.8753	23.7788	22.6124	30.8107	0.947412	1.42026
8154012	KANK1	67.7714	193.847	171.18	121.916	155.393	496.372	0.947198	65.1331
8144917	LPL	58.2878	83.4367	133.142	65.084	60.5244	455.835	0.946848	67.1539
8009746	SLC16A5	102.099	96.0282	129.843	115.008	104.899	201.844	0.946629	17.0026
7992967	VASN	133.185	138.925	147.112	144.047	130.198	207.264	0.946618	12.3605
7908409	RGS2	54.9804	181.527	190.095	96.0079	66.9658	936.812	0.946494	146.014
8050278	PDIA6	6322.82	7237.34	7365.73	6979.2	7426.57	9196.1	0.946312	412.372
7925732	OR1C1	19.5533	19.024	19.6481	19.9146	19.6994	21.2022	0.946227	0.314265
8078380	---	21.1056	23.0268	49.4068	27.2411	23.8092	132.56	0.946088	18.754
7909332	CD55	162.751	940.368	959.961	459.214	320.431	4712.8	0.945983	741.356
8075126	MN1	112.628	142.698	188.604	139.279	115.177	445.851	0.94593	55.0523
8077270	CHL1	24.792	26.3874	26.3073	27.0269	26.8164	29.4772	0.945697	0.657015
8162283	ROR2	73.4684	130.507	157.013	85.788	72.4242	613.123	0.945662	90.6202
8072382	OSBP2	128.445	118.942	127.303	151.408	82.2982	474.07	0.945412	62.6146
8070297	ERG	37.7779	29.4582	91.7042	52.6714	31.6423	284.417	0.945368	42.5549
8112202	PLK2	24.3966	106.168	961.466	22.5689	21.2923	4819.21	0.945367	821.572
8114273	TRPC7	28.465	28.6765	29.5939	29.0723	28.7636	31.6732	0.945315	0.512802
7943998	NNMT	58.2704	56.2306	352.235	67.7611	66.927	1436.21	0.945295	236.325
8111677	LIFR	20.5888	492.56	481.832	21.5699	20.0073	4063.91	0.944981	683.851
7996448	NOL3	239.004	241.759	276.954	251.544	228.24	449.741	0.944954	36.1893
8063389	LOC284751	58.4672	50.8141	76.9508	83.1634	67.2558	127.012	0.944694	11.6305
8020971	---	39.1452	75.7396	69.1444	63.5008	47.7435	193.116	0.944482	24.2275
8148049	NOV	83.5539	76.9626	159.55	96.38	88.1086	387.315	0.944245	51.845
8075897	C1QTNF6	90.0718	102.461	138.828	95.1863	103.679	270.354	0.944179	29.7325
7962918	WNT10B	155.91	195.378	213.096	217.938	150.027	443.87	0.943889	46.7383
8048763	KIAA1486	28.4321	27.0192	25.8843	28.1431	26.6448	42.1927	0.943853	2.65473
8077376	ITPR1	418.425	233.021	334.062	295.109	977.081	2057.63	0.943757	304.33
7990138	GRAMD2	41.7158	39.9863	43.8557	43.7276	38.6015	66.3758	0.943559	4.43414
8008289	TMEM92	153.108	166.826	185.102	163.384	166.227	246.716	0.94346	14.6655
7972745	IRS2	118.163	174.597	175.496	128.104	153.256	382.818	0.943433	42.0282
7965941	GLT8D2	36.0538	106.703	79.1704	38.1961	39.8924	518.893	0.943394	81.3025
8012906	---	25.5784	26.2247	50.8805	23.7247	30.8736	132.844	0.94297	18.2638
8001682	KLKBL4	53.4595	56.4928	53.6439	58.078	56.757	64.4727	0.942899	1.72605
8062312	MYL9	156.662	146.501	177.019	166.903	151.392	255.522	0.942787	17.4264
7939818	PTPMT1	526.479	800.811	718.07	965.506	751.771	1425.45	0.942758	132.497
8141052	PON1	20.6573	23.0909	22.4781	24.883	22.1824	29.877	0.942606	1.3936
8108433	---	13.6484	14.1446	13.9268	13.4366	14.4638	16.8625	0.94245	0.537099
8049152	CHRND	59.3816	46.6548	53.6077	60.9604	55.2614	95.965	0.942156	7.45451
8032834	LRG1	72.499	87.6637	82.2675	80.8628	98.6769	127.139	0.942111	8.3444
7905283	ANXA9	81.4245	82.0701	93.0183	97.8193	96.9413	116.925	0.94204	5.57802
8033385	PEX11G	189.772	189.198	198.572	196.702	194.305	212.115	0.941834	3.58999
7932765	MPP7	41.1937	288.634	77.6587	41.7529	40.4088	1671.58	0.941784	278.292
8176109	SLC10A3	359.102	395.696	467.858	361.059	391.3	788.568	0.941741	70.8657
8068671	BACE2	157.928	511.275	394.715	111.527	100.862	3216.93	0.941599	522.753
8148147	---	32.0096	33.6072	33.2712	36.6387	36.0466	40.8756	0.941598	1.37022
8129783	MAP7	76.0996	471.224	97.0404	80.1772	176.802	2205.95	0.941564	359.96
8155665	PGM5	28.031	30.7603	29.8672	30.7786	28.8461	37.5194	0.94156	1.45036
8020183	IMPA2	304.786	238.053	148.172	503.926	205.644	1288.39	0.941488	183.958
8123717	RPP40	529.437	384.683	382.218	625.17	422.741	1298.41	0.941343	150.572
8005847	TNFAIP1	348.73	468.887	309.475	330.558	384.409	1119.83	0.941292	133.511
7940717	SLC3A2	2277.77	2520.03	2837.47	3379.27	1939.04	6701.89	0.941289	748.852
7894742	---	60.9281	64.2661	64.9352	89.406	74.2185	114.883	0.941282	8.88971
8012830	TMEM220	46.5377	50.6833	37.8691	41.3581	46.4487	114.658	0.94112	12.3959
8002975	CDYL2	79.4274	130.382	266.878	100.205	68.1979	978.122	0.940665	151.496
7938880	HTATIP2	56.9346	409.957	333.38	68.41	314.183	1599.02	0.940458	245.956
8033818	OLFM2	131.609	144.669	137.299	140.372	137.802	168.872	0.940388	5.63326
7905881	ADAM15	124.902	336.851	211.166	344.987	155.915	958.742	0.940333	132.277
8101253	ARD1B	64.0278	54.711	65.1193	74.5897	60.6241	106.222	0.940143	7.90739
7892741	---	153.246	139.513	149.842	152.056	155.202	185.53	0.939822	6.63779
8092457	ALG3	3191.07	3333.97	3468.57	4115.7	3168.94	5591.71	0.939809	401.251
8103873	---	119.952	118.291	137.559	136.366	121.461	179.014	0.939799	9.81043
7955589	NR4A1	141.889	193.502	153.593	142.108	127.27	540.52	0.939414	68.5125
8117900	DDR1	202.442	194.132	220.098	148.228	150.007	834.637	0.939277	114.331
8110980	---	23.7979	23.2185	23.9204	23.8766	22.4118	32.6887	0.939163	1.63074
8095986	ANXA3	25.9649	52.9099	25.1499	88.056	27.9275	205.532	0.939116	30.0254
7955441	METTL7A	45.549	78.7083	28.4831	35.7598	156.459	357.303	0.938948	54.1278
7894541	---	8.93251	8.4642	8.34074	9.20503	8.57052	11.5103	0.938843	0.508163
7960865	SLC2A3	258.501	139.636	1161.69	214.738	1359	3582.31	0.938832	561.509
7958031	C12orf48	331.098	332.002	323.667	379.94	390.346	462.854	0.938831	22.7886
7933947	HERC4	668.704	573.022	1221.81	795.81	830.329	2346.36	0.938637	282.741
7922412	SNORD77	88.5544	78.5558	181.39	159.833	97.8295	381.46	0.938391	48.659
8113771	---	62.1562	61.6561	64.7548	65.9619	67.6096	72.7461	0.938244	1.73974
7926506	CACNB2	54.1037	137.691	64.5868	57.3816	55.3276	537.6	0.938186	81.9556
7969609	---	18.4168	22.1223	18.6897	20.3846	18.4794	35.3905	0.938166	2.81617
8005743	FLJ36000	38.1911	34.396	36.0319	37.5309	36.1094	50.464	0.938059	2.50496
7915184	RHBDL2	23.4741	21.9779	22.2799	21.8665	22.2832	33.7379	0.938023	1.99409
7977046	TNFAIP2	75.2924	67.4547	109.468	77.4287	74.4922	215.202	0.937976	24.2319
8179184	DDR1	210.462	200.893	230.417	150.833	150.649	890.518	0.937958	123.027
7893543	---	9110.87	9525.64	9237.39	9037.55	9626.8	11063.5	0.937407	321.075
7941961	ALDH3B1	154.786	158.99	183.125	189.131	150.169	277.161	0.937359	20.2829
7947510	---	16.7415	16.9132	20.6934	16.5816	19.4603	29.3392	0.937324	2.08707
8063442	---	30.4322	32.8846	30.5771	29.8806	29.3004	52.7892	0.937236	3.8942
7895651	---	1630.52	1749.82	1788.2	1666.44	1579.51	2724.9	0.937146	184.246
8104607	---	13.6352	16.9461	60.7343	14.5021	13.6844	210.96	0.936985	33.4846
8177867	DDR1	218.441	210.808	239.055	146.897	150.755	991.09	0.936908	139.732
7994152	CACNG3	35.9517	34.0895	35.0745	37.4771	35.3283	42.7642	0.936841	1.33724
8002987	C16orf61	1913.05	1589.53	1655.49	1882.37	1563.61	3678.69	0.936689	346.331
7947462	ABTB2	94.0123	218.084	225.228	92.0767	171.832	720.045	0.936667	100.441
8172197	PPP1R2P9	73.9991	79.2353	73.9882	77.6989	77.0927	89.977	0.936485	2.52249
7948213	PRG3	71.224	76.1554	72.0146	74.4414	74.6203	84.7062	0.936427	2.06491
8104166	SDHA	2579.88	3136.28	2388.83	2972.61	2590.11	5349.21	0.936268	469.769
7896228	---	3194.07	3294.61	3297.14	3161	3470.59	3936.54	0.936263	122.504
7905233	ADAMTSL4	86.669	88.2037	103.861	99.2447	89.7555	134.434	0.936066	7.66928
7932796	SVIL	179.18	184.664	283.791	159.871	189.237	646.579	0.935962	79.896
8063026	---	18.2437	18.4168	18.1952	18.8831	17.9729	20.8956	0.935942	0.462386
8121814	NKAIN2	28.2957	30.5823	25.8569	29.7314	28.5402	43.4222	0.935936	2.66463
7962516	SLC38A1	3360.36	3235.81	4529.89	4846.77	4511.84	6666.33	0.935883	528.533
7906133	PMF1	1390.4	1495.77	1383.99	1301.62	1525.65	2186.31	0.935802	137.681
8160637	B4GALT1	498.729	482.797	545.023	302.289	387.61	2155.94	0.935745	299.902
8150862	---	56.0632	45.5419	53.3075	75.7498	60.6322	106.141	0.935514	9.34848
8115543	EBF1	72.1365	69.1515	77.6227	63.7698	53.8194	221.333	0.935326	26.9743
8068919	PDXK	270.815	473.186	329.892	468.036	343.61	898.664	0.935304	96.7963
8170007	LOC644538	90.3693	195.792	173.628	93.2266	86.809	752.959	0.934747	110.304
8024676	GIPC3	94.4544	96.2177	166.355	109.458	121.956	289.536	0.934746	31.8545
7975779	FOS	87.2887	108.984	151.332	94.3943	101.296	307.283	0.934656	35.7785
7914342	FABP3	35.9211	37.9442	35.9825	29.4912	37.8815	76.8754	0.934508	7.3098
8138487	LOC340274	59.7419	67.2909	63.655	186.251	65.9084	351.978	0.934504	50.2161
8034901	OR7A17	25.7213	25.5155	25.4462	28.2021	26.085	31.3349	0.93443	0.993371
7952914	CCDC77	622.57	548.029	551.793	573.397	546.038	1052.58	0.934303	84.8984
8116969	NOL7	910.572	877.211	714.235	937.928	891.763	1525.92	0.93423	119.215
8118548	HLA-DRA	27.5293	27.4864	28.4901	29.2194	29.761	31.6692	0.934123	0.670796
7949465	RELA	1232.69	1211.54	1126.74	1322.69	1330.54	1618.22	0.934031	72.2974
8019170	C17orf55	161.654	159.672	168.668	178.022	171.189	193.343	0.933988	5.24652
8066091	C20orf117	113.052	104.313	132.588	95.2084	130.003	232.853	0.933947	21.336
8014704	---	101.498	111.798	102.596	106.14	96.8926	168.616	0.933888	11.4402
8092707	LEPREL1	39.9099	60.4831	424.175	42.3585	38.9671	1576.98	0.933764	260.526
8166493	EIF2S3	4708.06	5027.71	4286.89	4865.36	6658.68	9223.15	0.933495	792.263
8162586	SLC35D2	37.3971	32.0867	92.791	30.9439	36.8219	272.841	0.933463	40.5689
7984001	GCNT3	67.4818	64.168	64.5606	63.2752	63.617	95.1208	0.933446	5.32497
8016646	COL1A1	222.956	252.713	314.184	210.163	189.589	810.306	0.933341	100.892
8016739	TOB1	401.278	1035.54	326.357	565.021	620.198	2862.6	0.933009	407.518
7895311	---	72.5531	83.8604	84.0489	78.4616	76.3684	115.442	0.932649	6.57486
8024623	NFIC	229.322	373.342	954.695	468.535	460.747	2088.22	0.932648	294.382
8004255	BCL6B	75.3903	128.122	78.1627	96.7525	104.919	236.867	0.932646	25.6172
8040695	KCNK3	55.3873	52.0693	58.305	60.9038	53.7425	75.7714	0.932349	3.66453
8103867	C4orf38	41.7061	42.07	43.237	44.567	42.8915	46.9838	0.932257	0.825385
7996185	MMP15	115.668	99.4887	90.4332	77.937	66.1171	463.935	0.932091	65.141
8180318	---	598.512	608.495	919.55	419.554	303.577	3725.74	0.932087	553.356
8129105	BET3L	32.4237	30.5557	30.7841	35.2126	31.7323	42.1236	0.932063	1.86801
7961540	RERG	31.8753	93.9625	82.4754	34.0852	39.2547	365.306	0.932021	54.634
8136863	TMEM139	66.3859	57.715	52.0418	61.1278	63.1457	108.508	0.931986	8.63524
8180316	---	596.867	608.126	917.246	432.448	320.515	3562.71	0.931844	524.024
7953943	GABARAPL1	241.89	203.575	120.827	134.545	161.146	989.448	0.93173	142.634
8099967	RBM47	50.1376	153.124	66.3199	56.1627	54.5748	553.136	0.931705	84.1704
8051583	CYP1B1	42.5212	89.869	534.862	43.8691	38.3693	1983.13	0.931676	327.585
8159142	COL5A1	86.1404	112.455	107.093	95.4824	87.5843	207.651	0.93166	19.5232
8116983	CD83	546.528	201.258	194.711	411.538	760.278	1739.47	0.931591	245.26
7894467	---	369.656	446.361	338.338	398.519	441.447	667.484	0.931559	49.6748
8061847	C20orf70	46.0683	40.3599	49.6385	52.7536	47.7377	67.1894	0.931544	3.85733
8040473	RHOB	175.905	676.558	869.702	239.345	200.185	3526	0.93101	548.355
8158739	LAMC3	103.201	121.608	156.441	129.816	112.288	249.989	0.930956	22.9971
8172561	PRICKLE3	277.672	291.307	212.677	305.798	331.389	508.375	0.93089	42.3179
7896623	---	522.547	566.399	762.57	597.359	805.33	1155.63	0.930881	99.3282
8096158	---	95.8884	93.1903	98.3373	99.3868	99.678	107.019	0.93048	1.97385
8180317	---	588.448	607.595	898.166	420.305	288.345	3575.2	0.9303	527.985
8001037	PYDC1	47.1163	41.7282	45.4315	48.143	46.3261	59.08	0.930116	2.48355
7999476	---	28.7402	34.5417	29.1407	29.591	35.4937	49.3336	0.930099	3.31518
8063723	ZNF831	184.552	77.5856	83.845	101.521	305.966	683.009	0.929631	98.9194
7897295	TAS1R1	64.4154	68.1505	64.954	65.339	66.5224	76.0101	0.929532	1.83757
8098611	TLR3	56.7521	38.7304	41.2098	47.6131	51.1309	107.821	0.92948	10.8422
8024660	HMG20B	647.845	887.852	544.844	896.641	995.19	1604.02	0.929468	156.988
7923578	FMOD	35.871	36.7666	35.6002	38.6717	36.0016	42.9174	0.929291	1.19038
7982812	ZFYVE19	283.641	225.777	215.252	252.711	286.011	474.598	0.929257	40.2038
8058450	GPR1	31.9577	31.5424	37.6422	32.8103	32.9773	48.8663	0.929087	2.82707
8067295	SLMO2	2875.73	2844.46	3680.53	2675.44	3496.01	5697.8	0.928975	476.203
8153262	SLC45A4	199.768	218.922	205.589	184.172	194.379	375.733	0.92876	30.6039
8180319	---	593.607	610.944	895.561	418.258	320.713	3352.26	0.928684	487.322
7895572	---	9.67813	10.1641	9.71418	11.0419	10.1043	12.4262	0.928481	0.44549
8080938	MITF	72.3322	146.601	112.267	94.5621	333.07	591.759	0.928423	85.5871
8149927	CLU	96.0264	169.774	300.95	90.8008	86.6109	979.931	0.927904	147.327
8139622	ZPBP	18.4911	17.9502	18.258	19.2262	19.0226	20.5357	0.927582	0.390241
8051075	GTF3C2	1578.72	1794.31	1560.31	1870.09	1665.74	2377.22	0.927449	128.265
8122843	ESR1	34.7176	34.616	36.3135	40.0715	34.5792	47.0621	0.927376	2.0932
7943760	SNF1LK2	507.081	473.694	431.341	402.595	444.126	1085.78	0.927365	110.226
7903667	SYPL2	88.9877	177.212	148.174	96.1669	90.5981	524.737	0.927357	71.2909
8171823	APOO	693.846	728.666	509.254	909.714	789.052	1411.33	0.926971	130.236
8020955	MOCOS	42.2673	250.75	178.906	50.5933	45.8598	1084.36	0.926799	170.92
7923659	PPP1R15B	1746.19	1493.46	1333.57	1573.41	1378.09	3567.88	0.926735	360.403
7948176	TNKS1BP1	241.793	356.713	337.819	395.21	325.77	553.918	0.926701	43.8278
8076668	LL22NC03-75B3.6	58.358	83.5845	84.976	67.2264	54.8787	198.809	0.926577	22.8129
8144880	SH2D4A	54.868	91.7213	380.347	61.1111	53.9789	1235.52	0.926572	197.839
8109505	PPP1R2P3	45.1688	51.2397	50.1625	50.1779	52.7669	60.1706	0.926309	2.06755
7954692	FLJ13224	118.287	111.097	110.117	122.876	126.439	146.769	0.925805	5.66777
7992447	SYNGR3	131.181	146.517	155.154	157.68	132.059	214.704	0.925804	12.9503
7906576	NCSTN	734.066	700.871	673.143	798.705	614.57	1300.84	0.925777	105.766
8139727	2009-09-14	34.6438	33.049	28.8084	34.1635	37.7342	50.9546	0.925654	3.20887
8091101	---	12.8051	13.9144	13.1651	13.0877	13.4552	15.956	0.925477	0.485551
7947674	---	126.855	152.788	169.125	166.726	141.009	234.798	0.925302	15.828
7992863	OR1F1	51.6572	72.3782	62.8094	70.9745	60.4525	105.878	0.925045	7.91735
8041467	VIT	30.0659	26.4395	33.8754	32.0479	30.0668	44.8536	0.925004	2.67674
8088106	TKT	2726.42	2193.25	2041.85	2772.48	2331.27	4804.71	0.924987	428.533
7892778	---	653.112	803.663	802.408	803.523	740.085	1063.46	0.924777	57.6386
8077103	TYMP	136.013	132.104	144.54	167.532	140.318	200.002	0.924683	10.9308
8104201	EXOC3	607.288	516.941	412.196	627.348	650.509	1080.15	0.924611	96.2026
7986359	IGF1R	611.151	961.916	606.512	478.963	697.205	2445.45	0.924516	312.065
7902512	DNAJB4	403.035	544.692	301.828	265.302	365.373	1677.35	0.924449	227.086
7997396	ATMIN	614.004	679.382	573.667	654.387	658.195	871.291	0.924282	43.3853
8053379	LOC129293	82.8343	77.2758	314.232	93.8275	91.2989	842.917	0.924201	127.928
8019939	TGIF1	137.584	144.223	152.363	129.846	100.673	385.982	0.924151	44.0626
8083229	---	17.7107	18.3396	18.7533	19.1972	17.7962	21.5121	0.924105	0.59082
7905826	CKS1B	883.701	836.792	822.349	989.852	1047.2	1261.19	0.924054	69.8443
8072141	---	19.3431	20.2805	19.4957	19.9332	19.9337	21.6868	0.924001	0.35381
7897154	ARHGEF16	84.5681	98.8959	116.283	90.0567	98.316	168.887	0.92389	13.0343
8019074	NPTX1	117.56	379.575	135.104	109.036	124.959	1314.32	0.923554	200.469
8116848	PAK1IP1	1325.6	1288.28	1660.65	1722.48	1258.41	2614.95	0.923502	216.306
8035880	UQCRFS1	327.526	361.652	481.245	483.703	491.915	668.768	0.922994	50.4982
8163381	---	13.2949	13.115	13.3105	13.2279	13.3594	13.7522	0.922964	0.0912643
8165995	HCCS	951.02	1230.34	930.257	796.712	1042.32	2512.43	0.922613	267.673
8154178	JAK2	192.823	151.469	176.971	207.64	175.876	296.337	0.921682	21.26
7920903	SSR2	4023.17	3750.38	3658.6	4248.07	4433.28	5289.53	0.921617	248.961
8104601	BASP1	172.375	325.965	1041.26	196.446	187.729	3118.33	0.921409	488.082
8036479	LOC541469	210.419	211.351	229.889	234.777	210.688	275.071	0.92131	10.5155
8002303	NQO1	387.754	75.4808	1039.72	297.706	241.548	3083.53	0.921233	478.264
8048518	TUBA4B	136.228	122.105	145.484	164.049	156.549	198.964	0.921047	11.1394
8105040	OSMR	26.3993	29.2883	757.869	29.7525	28.2783	2465.76	0.920957	410.5
8038163	RASIP1	136.713	104.443	116.396	122.793	126.689	207.111	0.920673	15.3276
8029914	GPR77	34.6708	32.8539	33.5585	45.7255	42.7842	57.1195	0.920621	3.95969
7894411	---	4323.78	4291.69	4723.43	4934.65	4535.23	5541.7	0.920185	195.938
8110681	LOC116349	172.414	221.346	174.654	172.676	183.517	358.755	0.920109	30.7108
7993453	MPV17L	50.3172	48.881	97.4785	57.0827	53.4675	188.098	0.920053	22.9452
8147766	FZD6	704.257	500.78	829.539	641.498	487.861	1898.78	0.91988	222.822
8180305	---	1165.07	1281.37	1036.77	1407.61	980.895	2449.12	0.919733	227.341
8170965	CTAG1A	181.492	170.64	188.428	222.818	186.241	266.454	0.919308	14.9858
8176149	CTAG1A	181.492	170.64	188.428	222.818	186.241	266.454	0.919308	14.9858
7996160	LOC388282	65.6835	68.2133	67.6231	72.1331	65.9928	79.8368	0.919151	2.24993
8110668	---	134.28	103.342	85.7628	85.7978	106.034	335.664	0.919106	40.3926
8142687	GPR37	71.0985	133.809	145.56	76.3557	67.7689	422.326	0.919061	56.9547
7902104	PDE4B	64.5263	59.7286	200.347	78.7615	207.433	429.946	0.918972	59.5367
7926900	MAP3K8	122.995	161.18	113.723	123.84	103.937	349.628	0.918731	39.15
7909708	CENPF	2428.3	2363.17	2237.65	2865.62	3096.42	3812.5	0.918715	248.112
7895646	---	23.7151	34.0436	18.0179	15.2247	24.073	95.2806	0.918674	12.6206
8144687	DEFB136	13.9255	13.9727	13.4453	14.1637	14.2763	15.3795	0.918635	0.270448
7946903	USH1C	39.5274	44.6498	38.2364	46.6728	43.2399	57.4362	0.918616	2.87291
7918437	HBXIP	516.707	512.109	434.255	545.465	503.414	754.091	0.918581	45.6153
8148467	CHRAC1	1044.53	1015.51	1104.51	1050.86	975.004	1448.06	0.918442	72.1602
8114767	PCDH1	101.798	113.393	112.857	114.56	106.151	136.218	0.918299	4.96332
8175585	---	283.058	271.016	291.876	295.601	253.457	415.921	0.918237	24.2081
8012953	TRIM16	392.064	492.534	383.873	421.14	971.857	1512.39	0.918135	191.32
8068684	FAM3B	24.3486	27.4896	25.7723	28.2758	24.5276	35.5933	0.918064	1.74878
8067409	LAMA5	119.625	201.548	152.048	141.013	116.582	436.539	0.918064	51.1355
8035825	ZNF676	14.0099	16.3267	11.722	15.615	12.5996	29.3893	0.917966	2.71321
8074399	CLTCL1	163.307	326.714	107.929	126.675	227.762	880.424	0.917793	122.179
8165077	BTBD14A	207.48	365.407	328.604	264.886	234.439	753.261	0.917668	84.2593
8041582	LOC91461	103.011	203.62	129.036	115.247	95.293	522.258	0.917652	68.913
8068202	C21orf63	63.6658	53.8125	220.468	51.7457	49.0639	622.143	0.917643	95.2039
7915252	BMP8B	167.987	179.802	172.584	190.891	179.607	208.534	0.917449	6.10347
8175844	IDH3G	1398.39	1351.59	1272.75	1553.41	1596.45	1919.42	0.917325	97.0786
8122222	PDE7B	39.2042	41.8522	148.69	41.991	110.875	316.704	0.91725	45.0323
8123985	---	88.3972	80.0501	58.307	89.5665	87.7449	157.894	0.917016	14.0098
7896377	---	11.0966	11.762	10.6704	11.1511	12.6722	14.9392	0.917008	0.657873
8117243	LRRC16A	55.1783	262.774	175.712	55.0377	106.38	842.253	0.916949	125.547
8166266	NHS	58.1814	66.5992	95.0745	66.0443	63.2461	157.362	0.91683	15.8539
8033674	MUC16	52.069	44.4172	47.5027	55.9373	47.5812	74.3031	0.916152	4.54266
8045229	ARHGEF4	63.5441	105.344	93.7652	78.4999	73.2075	197.28	0.916136	20.4296
8116710	CDYL	536.173	629.764	495.276	869.894	666.814	1180.6	0.916134	106.946
8141560	TFR2	116.633	89.0777	97.6316	139.759	133.038	196.327	0.915764	16.0198
8045423	SNORA40 // SNORA40 // SNORA40 // SNORA40 // SNORA40	46.8847	43.3646	42.7192	47.6239	46.5074	56.5297	0.915673	2.0621
7895364	---	17.8826	15.6856	19.5721	16.8284	16.8791	27.8716	0.915618	1.86624
7897257	RNF207	111.14	121.095	135.384	118.365	120.659	166.512	0.915584	8.35419
7931417	JAKMIP3	62.3004	65.0522	63.9909	75.7179	64.4369	87.3455	0.915519	4.09786
8074597	LOC728212	24.8943	24.5732	23.3557	26.7016	24.5039	30.8475	0.915459	1.12152
8180201	---	36.2048	33.009	35.0192	37.4643	33.3564	47.0919	0.915295	2.16987
8072575	---	16.034	14.0907	15.8652	16.4025	15.2116	20.5294	0.915258	0.916004
7893707	---	185.094	184.37	166.519	196.208	191.246	236.17	0.915122	9.6994
7922406	SNORD79	564.015	583.881	999.687	789.581	670.731	1538.59	0.915039	154.012
7946610	EIF4G2	8628.02	8608.03	8693.95	9223.08	8548.19	9980.04	0.914716	234.121
7922821	---	12.6278	12.4091	12.3007	12.3051	12.7411	13.7591	0.914142	0.22987
8111952	C5orf28	433.602	298.464	427.371	620.753	567.437	886.548	0.913912	85.1353
7907680	FAM20B	1219.89	1257.07	1124	1313.21	1512.33	1806.84	0.913716	103.502
7947801	PACSIN3	271.674	402.902	269.937	279.214	215.407	949.75	0.913695	115.215
8156571	---	58.8521	65.0435	41.2933	38.0473	43.3486	191.573	0.913396	24.5299
7900944	CCDC24	130.671	124.934	123.985	126.029	125.922	151.327	0.913359	4.35003
7893664	---	1089.89	1750.24	1648.22	1333.59	1577.67	2798.99	0.913325	244.681
8054377	FHL2	183.362	307.293	580.532	119.237	405.532	1362.89	0.913304	189.655
8101449	HPSE	52.3886	73.9361	112.495	56.9398	56.2333	239.436	0.913273	30.1296
7905163	MRPS21	1878.95	1978.7	2157.6	1798.93	2169.42	2832.28	0.913176	154.396
7893891	---	21.4603	19.7734	18.4367	22.5878	22.2438	28.5449	0.91309	1.45073
8162421	IPPK	454.859	494.414	397.589	405.701	408.155	890.614	0.913004	79.2382
8015280	KRT37	77.5648	75.3604	81.3255	86.2842	76.9201	97.9939	0.91288	3.53412
7912224	SLC2A5	83.6747	86.6297	85.1664	89.6885	87.7857	93.7395	0.912791	1.48737
8111974	PAIP1	498.217	890.046	690.874	729.065	646.251	1446.03	0.912675	138.366
7906810	DUSP12	494.091	437.74	572.311	540.586	450.686	826.882	0.912468	59.5009
8079896	SEMA3F	128.741	168.888	257.402	245.469	115.489	522.874	0.91225	62.4602
8026198	ZSWIM4	146.831	135.88	138.382	137.796	160.068	190.673	0.912137	8.76898
7923753	NUAK2	60.4024	72.2379	135.452	60.1091	68.2476	281.526	0.912111	36.2324
7927649	CISD1	847.543	839.123	1077.48	915.85	988.768	1336.86	0.912066	77.7929
8115099	PDGFRB	65.8284	58.4471	68.7702	71.3633	67.3563	85.0973	0.911889	3.65161
8092741	UTS2D	19.2048	20.36	19.1993	20.5421	21.1398	22.9532	0.911888	0.580459
8131337	LOC100133869	44.9641	42.1015	45.7784	51.2799	57.5122	66.8707	0.911763	3.87365
7970262	CUL4A	1246.01	408.352	1211.8	1071.78	1365.49	2842.08	0.911754	332.825
7916643	TM2D1	178.05	191.418	199.909	163.779	174.477	309.701	0.911525	22.3304
7930025	ELOVL3	30.7941	26.0253	25.4698	28.1213	27.7186	44.213	0.911303	2.91216
7940028	SERPING1	47.7655	51.6911	53.0728	52.1724	44.2326	76.5108	0.911252	4.72667
8112180	LOC441073	18.3476	18.8034	18.9096	20.0751	20.5001	21.8477	0.911214	0.544777
7999447	LOC400499	40.8754	42.276	46.4201	48.2157	44.582	54.0175	0.911111	1.95691
7943521	DDI1	23.2258	22.8811	23.6393	23.9959	24.6152	25.6634	0.911089	0.41964
8175708	---	31.0178	27.3869	28.7082	29.9452	34.0815	40.8329	0.911028	2.0272
7916775	---	17.439	18.1297	21.5922	18.0857	18.6001	27.379	0.910958	1.57692
7922162	SLC19A2	398.438	487.121	479.383	428.803	495.148	638.258	0.910865	34.2806
7956747	---	31.3714	31.8398	33.2684	32.9436	29.3928	42.8393	0.91083	1.95796
7923372	PHLDA3	250.693	240.679	243.999	253.388	195.047	464.02	0.910775	39.4402
8113073	ARRDC3	189.078	243.786	211.912	397.706	302.241	530	0.910398	53.9116
8117622	OR2B6	18.1391	18.3973	23.7562	20.2575	20.3804	29.7529	0.910274	1.81852
7915910	PDZK1IP1	122.91	123.686	134.863	155.484	133.799	177.201	0.910153	8.75517
8154215	---	10.8661	11.1244	11.2332	11.2715	11.4237	11.7638	0.910101	0.124529
8147516	MATN2	44.8379	58.9683	80.0195	53.665	43.7587	151.157	0.909819	16.9337
8074330	---	55.4068	54.4433	56.1416	61.9747	47.3223	90.2742	0.909774	6.25642
7896540	---	142.81	135.417	138.047	136.38	132.583	179.479	0.909757	7.30379
8148962	OR4F21	89.596	80.2413	87.7821	88.8065	52.8585	227.826	0.909726	25.6507
7920600	SHC1	715.842	515.965	820.949	634.492	535.625	1625.69	0.909524	172.259
7926983	CREM	85.9501	93.5945	61.8435	90.0921	86.5443	159.546	0.90951	13.6402
7955277	TEGT	6402.92	6122.44	6346.61	6256.08	6893.86	7581.32	0.909074	226.391
8012896	PMP22	132.187	391.168	1203.4	108.456	379.501	3097.17	0.909036	477.367
8011480	CAMKK1	233.732	322.07	181.327	309.081	307.52	539.145	0.908986	50.5895
8010113	MGAT5B	120.218	128.263	181.624	124.535	144.738	265.915	0.908949	23.2131
8165932	---	30.9549	37.4256	33.3872	35.6548	38.6289	45.9287	0.908816	2.13976
8104350	KIAA0947	920.044	778.639	855.413	773.91	774.088	1525.68	0.9088	121.466
7963631	RARG	198.668	157.901	227.95	106.344	209.275	535.714	0.908784	62.649
8123864	TFAP2A	52.2648	511.925	115.743	63.5512	219.103	1477.42	0.908727	227.959
7899821	KIAA1522	133.351	191.108	152.764	145.669	146.528	301.785	0.908141	26.2292
8132290	---	90.8234	93.7807	136.149	129.169	120.082	180.864	0.907931	13.6087
8173176	RP11-167P23.2	40.8968	49.5669	53.788	50.1275	58.9613	70.892	0.907807	4.19618
7893205	---	8346.12	9188.88	9092.81	8688.99	8613.2	10845.3	0.907686	370.349
7893279	---	48.3556	53.12	44.0795	45.7773	38.2477	103.263	0.907393	9.87228
8024304	---	114.415	128.559	129.848	128.606	139.715	155.225	0.907331	5.63761
7985777	ISG20	105.267	88.0536	96.5448	100.772	109.259	136.489	0.907046	6.85315
7945767	CDKN1C	391.2	419.334	386.559	427.6	399.923	485.366	0.906893	15.0609
7975390	SMOC1	108.215	455.284	589.707	109.223	105.782	1973.59	0.906866	298.809
8128638	SCML4	65.6581	65.4888	65.9116	70.3487	68.5677	73.6049	0.906724	1.34266
8032899	TICAM1	227.183	153.491	202.176	209.817	245.442	358.226	0.906621	28.3794
8017104	---	27.7557	68.7824	36.5667	40.3577	28.2568	158.955	0.906581	20.9064
8150592	CEBPD	169.866	157.081	204.278	204.625	195.135	255.476	0.906511	14.1168
8167693	XAGE2	30.8699	32.4222	31.3984	31.5976	30.467	36.8205	0.906402	0.960792
8172749	XAGE2	30.8699	32.4222	31.3984	31.5976	30.467	36.8205	0.906402	0.960792
7964701	GNS	842.887	1161.62	1137.77	808.954	922.969	2155.62	0.906313	207.842
7963741	SMUG1	244.069	301.25	261.365	247.184	238.93	462.239	0.906255	35.5211
8025783	C19orf52	295.179	340.061	271.529	355.289	293.875	491.081	0.90625	32.9135
7941900	RPS6KB2	1069.21	787.484	899.06	1016.49	1002.49	1543.48	0.906198	107.316
7926152	ECHDC3	64.7305	67.7487	150.265	73.0564	61.0305	308.184	0.90597	40.2887
7934777	---	11.9698	12.8761	11.9774	12.9201	12.6557	14.2803	0.905888	0.349439
8059345	SCG2	20.0797	22.1916	23.8364	26.1675	19.8844	34.1678	0.905662	2.20141
8117630	ZNF165	44.3901	80.1006	50.0477	48.2491	97.8437	163.312	0.905384	18.8094
8042439	ANTXR1	231.983	662.432	949.41	52.1074	134.935	3409.77	0.905171	524.307
8049123	ALPP	77.6835	79.4703	61.6075	85.5758	72.4604	126.983	0.90478	9.28508
8074734	LOC284861	90.5584	94.4393	76.9148	84.4039	79.4542	155.72	0.904601	12.1589
8124088	KIF13A	38.6769	327.784	511.859	42.3853	39.3378	1709.6	0.904421	267.193
8002692	ZFHX3	135.208	265.642	282.948	144.595	193.252	618.857	0.904305	73.9498
8007272	COASY	1014.5	1323.14	1207.12	1671.99	1243.51	2118.87	0.904108	164.664
7952950	LOC100049716	39.8138	28.5946	28.949	54.3495	51.0082	80.9424	0.904001	8.09536
8042460	---	13.0289	13.6324	13.7496	12.74	12.6448	17.5805	0.903938	0.765263
8048749	KCNE4	46.5534	42.2723	45.7131	41.0406	44.1488	63.731	0.903874	3.42715
8095341	---	169.832	203.281	226.399	216.483	264.261	314.594	0.903703	20.817
7940189	OR4D9	15.7808	16.5444	15.1909	16.1167	16.5567	18.6421	0.903487	0.485103
8013771	TLCD1	66.8384	203.048	228.094	259.075	85.7127	568.144	0.903446	74.243
8093039	SDHALP1	1829.43	2118.9	1673.57	1832.81	1786.2	3078.74	0.903394	215.104
8141688	PLOD3	248.573	634.798	470.632	824.421	557.641	1244.69	0.903266	140.545
8025672	SLC44A2	499.437	506.666	228.291	431.688	670.373	1246.27	0.903191	143.247
8041138	SPDYA	17.3244	19.4576	18.7966	19.684	18.0081	22.9213	0.903183	0.802653
7896125	---	145.313	162.828	181.465	144.065	189.641	249.598	0.903138	16.1421
7997381	CENPN	1195.31	727.635	1134.47	981.774	1059.5	2111.74	0.903132	194.951
8067932	C21orf34	20.7824	35.6022	22.7689	24.1829	22.0911	65.6748	0.902871	7.15385
7974461	LGALS3	86.6674	79.1438	126.102	91.4391	83.9478	195.907	0.902256	18.4976
8106931	ANKRD32	271.484	272.599	195.769	278.607	730.346	1117.65	0.902192	151.013
8116610	NQO2	400.517	266.719	297.408	322.603	111.035	1294.07	0.902065	174.363
8163672	DIPAS	38.0728	37.7789	38.4479	38.0333	32.7083	58.4494	0.902043	3.69933
8135625	CAPZA2	1573.51	1863.21	2026.03	1986.05	2302.99	2687.7	0.901925	157.188
8172781	SSX7	29.8314	31.2304	29.8758	36.1537	36.2172	41.8222	0.901852	1.94658
8156573	---	16.3678	16.3068	17.4754	19.1704	16.964	21.1815	0.901751	0.785223
8092959	PPP1R2	700.06	945.074	784.246	538.993	1041.52	1852.14	0.901637	190.321
8163002	KLF4	57.4187	110.166	321.306	69.1123	65.1788	786.764	0.901273	118.16
8156743	FOXE1	117.114	136.604	121.844	127.234	128.364	159.095	0.901261	6.12317
7921487	TAGLN2	1229.62	956.215	1650.39	1458.2	1432.21	2310.35	0.900965	188.177
8090420	GPR175	512.409	648.694	617.678	523.101	600.82	902.339	0.900924	58.1485
7960984	PZP	32.2124	30.1406	31.536	34.0794	30.9481	38.5948	0.900872	1.26403
7893317	---	10.6624	10.7423	10.0983	10.3742	10.6478	12.3648	0.900674	0.326014
8160033	SNRPE // SNRPE // SNRPE // SNRPE // SNRPE	3116.14	2932.42	3003.52	2996.7	3295.12	3668.69	0.900357	113.115
8058869	TNS1	61.9634	68.3316	125.606	77.6487	69.1173	209.868	0.900307	23.5986
8104838	DNAJC21	1417.58	1119.28	1361.71	1190.61	1181.18	2315.46	0.900103	183.522
8019334	NOTUM	97.6777	85.1712	103.175	122.913	113.892	147.521	0.900064	8.9449
7995907	CETP	40.0495	37.8625	37.8761	38.3656	39.9162	45.0737	0.899818	1.11911
7932962	---	44.298	38.9428	46.201	48.1794	45.4352	56.9572	0.899698	2.42237
7892873	---	57.9144	94.4676	67.4811	77.7926	93.0942	137.695	0.899652	11.5276
7932983	LOC401640	57.6303	52.6398	53.6993	59.8622	57.2863	68.2752	0.899641	2.29012
8084794	IL1RAP	191.817	114.737	153.182	103.63	78.8235	583.199	0.899634	77.6928
7999468	LITAF	104.532	600.776	785.508	112.257	312.065	2190.01	0.899503	321.454
8121269	---	46.1732	45.6477	47.8533	47.4794	50.0857	52.5135	0.899059	1.05652
7923700	LRRN2	97.4012	132.684	99.5189	122.982	90.908	216.688	0.89893	19.2011
7963353	KRT81	66.457	68.9176	116.99	91.5739	162.053	221.401	0.898816	24.7575
7962058	TMTC1	27.2145	142.646	69.7149	29.1345	28.7915	420.1	0.898516	62.8619
8113220	ELL2	57.2425	560.477	1059.3	91.2076	326.994	2732.69	0.898497	414.278
8150889	RDHE2	25.7115	25.2512	48.1044	28.63	30.0648	77.1994	0.898437	8.36503
8103975	UNQ9368	59.1037	56.8329	59.8822	60.2754	59.3943	64.0757	0.898376	0.964764
8118613	SLC39A7	1400.9	1757.09	1889.13	1575.25	1443.48	2807.58	0.898297	213.179
8178225	SLC39A7	1400.9	1757.09	1889.13	1575.25	1443.48	2807.58	0.898297	213.179
8179525	SLC39A7	1400.9	1757.09	1889.13	1575.25	1443.48	2807.58	0.898297	213.179
8039937	GLTPD1	120.871	141.839	151.884	143.66	131.254	188.373	0.898237	9.49665
7990283	GOLGA6	77.8776	82.8857	80.5762	82.8167	79.3901	90.1092	0.898101	1.75792
8029375	---	52.9005	55.8172	56.1207	57.9935	57.5661	61.3479	0.897652	1.14296
8050302	ROCK2	730.82	1199.29	996.042	509.329	915.933	2657.7	0.897513	312.955
8146859	---	105.002	107.767	100.018	119.581	115.131	134.218	0.897148	5.01661
7920297	S100A14	50.4128	44.7103	51.0548	56.3598	51.2037	65.0891	0.8969	2.82496
7901788	NFIA	218.814	485.612	261.536	171.433	143.589	1356.89	0.896773	189.888
8078896	---	24.5696	24.446	26.3745	24.5601	24.3664	29.7367	0.896768	0.868658
7975406	ADAM21	28.8506	34.2858	37.8679	29.0096	28.1664	59.7935	0.896531	4.93843
7907861	XPR1	868.266	1154.81	1113	966.912	966.309	1650.18	0.896291	114.267
8020551	LAMA3	56.9518	169.663	133.574	64.2274	180.649	372.731	0.896195	46.91
8003806	OR1D4	57.707	59.2375	58.9539	62.3543	58.9173	65.2078	0.896185	1.15049
7902290	CTH	175.316	345.455	178.768	86.6154	257.41	845.088	0.896108	111.697
7953765	FAM80B	468.398	439.774	600.048	516.144	308.715	1181.88	0.896033	125.259
8111552	C5orf33	924.875	854.508	707.818	1379.84	879.416	1961.17	0.895835	192.113
8113786	---	11.8613	11.7591	11.8062	12.3083	12.1283	12.663	0.895598	0.143425
7951034	SNORA8	1318.98	1108.71	1402.79	1628.54	1204.79	2156.93	0.895445	155.118
8154153	CDC37L1	276.826	260.719	248.165	186.5	323.914	545.51	0.895293	50.9314
7896744	OR4F16	91.3829	79.0145	80.0478	80.0764	50.5501	216.357	0.895273	23.9488
7911345	OR4F16	91.3829	79.0145	80.0478	80.0764	50.5501	216.357	0.895273	23.9488
8110672	OR4F16	91.3829	79.0145	80.0478	80.0764	50.5501	216.357	0.895273	23.9488
7922474	LOC100129443	108.092	24.4046	171.517	19.879	159.561	457.1	0.895139	65.4139
7931469	PWWP2B	122.416	136.582	126.164	138.394	142.594	158.322	0.894954	5.20407
7941743	LRFN4	295.429	256.68	249.137	446.029	361.075	580.717	0.894911	52.4819
8160521	MOBKL2B	66.5398	239.447	218.56	70.7061	66.2199	733.464	0.8948	104.971
8163328	PTGR1	30.8499	29.8142	536.902	32.6026	31.2614	1363.74	0.894573	220.511
8018494	TRIM47	235.228	158.862	303.965	278.582	411.024	559.041	0.894493	57.6645
8069668	CYYR1	31.8637	30.7479	31.7894	34.49	34.8302	37.7297	0.894132	1.0572
8013606	VTN	71.6524	77.6021	71.1013	84.2249	82.1505	94.7382	0.893983	3.60949
8117547	PRSS16	101.27	103.554	89.084	88.8041	107.811	149.508	0.893981	9.09945
7972157	EDNRB	22.9248	27.9641	22.7853	26.6181	23.3675	36.9159	0.893627	2.2012
7954065	GPRC5A	68.7863	95.0502	1335.69	78.7282	61.9184	3382.29	0.893082	546.332
7997152	CHST4	49.096	53.4001	73.1657	56.8458	47.6496	108.681	0.892799	9.48837
8007493	ARL4D	75.3676	125.682	105.437	73.7354	91.3533	227.345	0.892749	23.4307
7894058	---	9868.58	9637.75	9724.71	9312.7	9758.11	11299	0.892264	282.131
7941537	PACS1	375.207	177.933	384.067	215.18	437.885	870.755	0.892109	100.512
7950743	RAB30	70.9589	90.0578	99.2044	53.9927	53.7449	236.178	0.891963	27.957
8009639	GPRC5C	56.2926	72.5321	94.928	65.6123	61.0463	148.038	0.891928	14.0298
8111331	GOLPH3	1226.09	1244.8	1482.78	1220.74	1184.18	1976.48	0.891865	124.581
8106189	---	170.015	189.171	167.902	192.742	195.54	224.013	0.891581	8.2784
7909400	CD46	1141.87	783.092	1043.03	1143.96	930.879	1809.79	0.891503	143.844
8028190	LOC284412	43.0231	61.5405	42.9623	49.1019	49.7076	87.9512	0.891291	6.96713
8027414	---	63.9197	58.6713	60.7056	68.9447	63.9912	77.1284	0.891197	2.69781
8052872	TGFA	40.345	36.9707	53.6321	37.6948	40.9507	77.3343	0.89113	6.3528
8033300	GPR108	574.124	474.656	430.368	582.864	548.373	825.38	0.890874	55.6845
7996264	CDH5	47.543	41.4588	44.9771	51.9638	46.4012	60.8731	0.890407	2.75637
8175706	---	30.8294	24.7103	27.6768	29.8345	30.154	39.4561	0.889966	2.00254
7992518	RAB26	197.214	173.729	199.732	274.085	168.125	377.603	0.889792	32.7298
7962689	VDR	70.1249	97.0995	154.976	61.3659	86.1633	294.359	0.889475	35.6844
8078450	CRTAP	655.552	1122.46	1485.51	984.254	864.91	2452.78	0.889472	261.578
8004372	TNK1	163.628	116.715	139.649	180.045	165.405	243.649	0.88936	17.4725
8013567	LOC201229	20.4938	26.3794	11.6417	13.4372	22.2317	58.524	0.889195	6.92246
8180264	---	20.4938	26.3794	11.6417	13.4372	22.2317	58.524	0.889195	6.92246
8034084	AP1M2	54.2488	42.7659	66.6659	58.1958	59.9062	88.487	0.889147	6.19131
8016168	PLCD3	169.441	257.503	210.654	151.512	176.064	477.557	0.88879	49.3471
7908993	SOX13	92.405	119.584	132.022	102.611	90.9331	210.208	0.888655	18.1336
7950906	CTSC	1557.61	1218.29	1484.78	2024.43	1358.8	2748.29	0.888519	229.556
7893878	---	234.131	259.809	199.976	243.735	244.069	346.388	0.888362	19.865
8121015	C6orf165	23.0051	25.0302	20.5001	22.6739	22.9481	32.5799	0.88824	1.70967
7933821	RHOBTB1	53.3071	141.482	97.4895	112.438	48.7451	302.459	0.888143	37.736
8116607	DKFZP686I15217	67.1626	59.6201	70.7081	65.6906	68.6546	83.6304	0.887917	3.22619
7955606	C12orf44	373.733	303.294	417.155	338.175	348.493	587.872	0.887733	41.1574
7928944	PAPSS2	51.4397	252.618	792.494	56.9189	44.4876	2029.58	0.887697	317.052
8152041	RNF19A	710.024	482.603	624.717	433.064	603.547	1365.42	0.887495	137.053
8008704	---	42.9947	43.2184	48.4623	47.2321	45.8144	53.0326	0.88744	1.51118
8117620	OR2W6P	34.2545	30.9312	36.8179	42.8481	32.3799	53.1527	0.887425	3.37309
8132465	HECW1	50.5576	52.0792	83.6594	63.008	67.3851	110.236	0.887129	9.11717
8099633	PPARGC1A	30.6651	74.3915	39.7296	30.4226	30.425	166.439	0.886877	21.7489
8111960	C5orf34	387.185	501.74	407.522	364.814	405.199	752.011	0.886714	58.8819
7892609	---	19.5213	49.9587	22.9958	11.7499	13.8198	135.44	0.886391	19.2263
7976063	---	10.2581	10.2022	10.3004	10.5323	10.7257	10.975	0.886382	0.122908
8008517	NME1	2951.65	3270.03	3346.78	3184.69	3147.49	3767.7	0.886358	110.685
7920271	S100A4	99.6177	49.4371	84.666	107.486	476.881	719.213	0.886173	111.4
8113124	---	51.2333	43.3722	40.7486	56.9575	121.073	166.283	0.885939	20.8404
8040753	TMEM214	953.2	1109.29	911.814	1053.09	1127.38	1367.47	0.885708	65.0944
7981240	---	30.5559	32.3629	31.309	31.2668	31.2823	34.3773	0.885515	0.548733
8173299	EDA2R	41.9923	43.527	42.0932	42.4617	42.7772	45.4118	0.885388	0.517633
7993624	SYT17	64.8245	69.421	108.378	67.5627	59.9605	178.834	0.885311	18.6104
7985662	PDE8A	367.647	580.027	486.063	305.119	495.295	1046.46	0.885292	106.177
8110894	NSUN2	3480.13	3033.21	3493.63	3384.67	2643.08	5774.46	0.885197	442.175
8144667	---	526.974	519.649	512.953	508.322	622.194	704.718	0.885171	32.3173
7979870	C14orf162	60.6805	58.1062	61.4194	62.6153	60.491	66.5326	0.884962	1.13379
8073775	FBLN1	105.335	301.651	332.506	115.509	109.026	878.132	0.884867	119.86
7998902	HCFC1R1	352.929	351.539	332.35	346.669	310.577	481.061	0.884745	24.2294
8045279	---	93.8688	89.5565	100.644	102.821	111.581	121.993	0.884641	4.77155
7960947	A2M	43.3303	40.9464	41.7617	48.8714	46.3926	53.8566	0.884627	1.97649
8050695	SF3B14	1847.47	2177.28	2116.18	2044.93	1891.25	2721.19	0.884606	126.725
8118100	MICA	199.826	158.265	312.106	167.91	137.541	611.327	0.884574	72.7532
8144505	CLDN23	165.273	176.978	168.467	189.63	173.401	205.006	0.884548	6.02279
7931097	HTRA1	158.264	209.949	237.202	156.911	145.3	430.221	0.88453	43.2993
7895081	---	785.206	695.038	850.149	641.07	704.869	1308.6	0.884467	98.7159
8116504	TRIM7	68.6652	66.1741	77.098	71.9863	61.9733	100.586	0.884138	5.55447
7977273	ADSSL1	82.6458	93.2453	100.854	98.7729	84.0535	126.344	0.884118	6.39476
8018902	---	41.8076	35.1269	35.6096	40.9705	36.6495	55.267	0.883781	3.04366
8134257	GNG11	29.2817	42.6381	89.4802	32.0178	34.6239	171.887	0.883685	22.5913
7916781	---	33.7253	35.2089	36.9742	37.6977	36.9868	40.2001	0.883434	0.888013
8103326	FGG	18.9175	17.4761	16.9078	19.1904	18.0909	22.5595	0.883343	0.805944
8069178	ADARB1	627.255	367.297	245.613	304.837	475.458	1418.16	0.883283	174.959
8133500	WBSCR23	68.357	80.2539	86.0631	76.1549	64.0782	124.274	0.88313	8.68939
7945902	NUP98	2562.51	2297.85	2588.34	2317.7	2442.81	3277.61	0.883006	145.289
8073192	UQCRFS1	2923.46	4033.66	4323.59	4859.29	4237.86	5982.35	0.882934	404.058
7915347	CITED4	118.08	148.78	229.428	144.984	124.037	367.518	0.882865	38.6472
7902615	---	13.0058	13.1548	12.5002	13.5942	13.5379	14.5972	0.882842	0.284821
8029489	BCAM	66.6998	76.2016	74.7815	77.7992	62.5127	105.15	0.88244	5.99239
8024956	HSD11B1L	102.27	92.8586	126.023	110.472	101.003	159.329	0.882365	9.75654
8041781	EPAS1	89.1704	293.758	1204.93	133.081	134.793	2765.64	0.882354	427.443
8014700	C17orf96	306.549	249.596	296.82	386.112	401.021	500.156	0.882267	36.3319
7892982	---	72.3554	60.3025	53.6168	45.3747	83.6951	140.071	0.882027	13.7383
8070584	TMPRSS3	89.3244	37.9527	45.2563	108.983	76.0759	188.176	0.881987	21.8994
8169519	WDR44	323.529	663.689	377.855	399.509	528.324	1068.26	0.881982	111.314
8152703	FBXO32	38.7173	120.242	75.6584	36.6591	42.3345	286.476	0.881779	38.8326
7921360	OR6Y1	36.6554	36.0567	34.8271	37.1819	36.2431	40.0855	0.881604	0.710715
8123579	C6orf195	42.2761	46.1996	43.2549	43.7317	41.5112	54.0507	0.881539	1.85862
7997907	LOC100128265	118.827	112.672	111.095	139.507	125.02	156.848	0.881203	7.11545
8170322	LOC100128265	118.827	112.672	111.095	139.507	125.02	156.848	0.881203	7.11545
8034130	KANK2	193.699	272.703	259.478	165.63	231.907	474.879	0.881125	43.9707
8059477	COL4A4	58.0127	60.7926	60.9409	64.5693	61.4201	67.4232	0.881016	1.32431
8001576	CCDC102A	181.87	186.205	194.589	169.729	195.056	235.901	0.880952	9.05669
8057929	---	16.1666	17.2673	16.6551	16.3239	17.8746	19.3401	0.88095	0.478906
7914557	SYNC1	151.738	106.425	91.6059	137.311	117.268	254.639	0.880753	23.506
8056361	---	31.6703	29.9903	29.6174	29.3706	30.496	36.8076	0.880745	1.12434
8063382	SNAI1	66.828	70.2696	124.641	103.647	83.7712	173.206	0.880666	16.1668
8171435	PIR	45.2995	151.188	123.883	580.566	49.108	968.904	0.880307	150.333
7895500	---	17.541	30.2488	14.4742	16.9162	19.0675	55.6356	0.880305	6.28172
7904953	---	13.5348	54.704	14.6257	17.0256	46.3331	113.958	0.880027	15.5345
8041982	ACYP2	110.244	103.863	105.004	99.0833	116.286	137.852	0.880021	5.58036
8054837	C2orf76	86.2556	90.0679	53.04	70.2089	79.8894	168.166	0.879921	15.984
8123562	GMDS	833.683	462.139	690.735	748.877	758.272	1314.86	0.879897	112.728
8106448	PDE8B	40.0052	42.8866	393.445	44.7683	43.8414	875.835	0.879804	136.685
7986385	DMN	91.2759	98.4306	298.321	110.444	151.684	509.586	0.879675	66.3322
8110971	CMBL	58.4171	436.214	944.104	65.7365	59.5197	2419.64	0.879558	371.133
8168028	STARD8	59.3964	58.6073	100.007	63.5958	55.2656	158.005	0.879527	16.2125
7911197	OR2W5	43.7973	47.4727	42.4052	46.98	46.7328	53.4646	0.87923	1.53061
7896431	---	48.82	58.4641	67.733	52.4282	52.2474	91.6305	0.878984	6.40634
8027719	SCN1B	75.5597	85.782	90.6697	89.2063	74.6704	116.216	0.87862	6.03267
8026024	ASNA1	1360.64	1439.39	1362.67	1573.26	999.112	2597.34	0.878613	217.722
7946142	PRKCDBP	84.8068	74.8687	198.981	101.47	83.7407	341.823	0.878472	42.213
7922752	---	178.494	184.232	211.393	216.119	214.407	245.017	0.878346	9.66131
8040221	LOC100131506	46.7033	50.1462	50.3833	54.0336	49.3372	57.9167	0.878331	1.58123
8142450	---	12.7196	13.644	13.5712	13.106	14.3097	15.3275	0.878151	0.371115
8024497	THOP1	608.671	778.736	559.764	603.426	703.409	1079.02	0.878082	76.6727
8033352	MBD3L2	53.7679	54.4403	54.3731	56.0143	56.1192	57.4622	0.877945	0.558467
8160036	C9orf123	571.449	650.779	580.874	635.585	760.754	857.885	0.87765	44.6384
8090507	---	48.895	30.2628	44.3232	45.7433	38.7449	77.9949	0.877619	6.48294
8032601	RAX2	150.894	156.257	153.09	175.998	155.571	189.863	0.8776	6.2706
7963590	CSAD	272.925	302.946	200.017	365.038	215.314	587.291	0.87727	56.7822
8091009	PIK3CB	834.002	655.82	1105.04	745.726	1107.06	1637.93	0.877233	142.636
7893685	---	3024.83	2939.67	3568.75	3071.22	2877.01	4472.34	0.877171	244.624
7986463	LRRK1	52.7987	50.6547	228.844	52.8818	56.1241	462.578	0.877136	67.1139
7989307	---	21.7633	25.5167	21.8599	23.8219	21.7177	31.4595	0.877022	1.51386
8111201	---	27.0865	18.8693	22.1014	28.058	27.6354	39.0649	0.876905	2.74663
8169949	RP6-213H19.1	3308.75	2337.58	2106.23	3106.62	3903.15	5592.08	0.876845	503.083
8021453	SEC11C	696.358	711.56	644.997	705.705	678.732	829.911	0.876733	25.0829
7910265	OBSCN	90.2158	76.8719	74.3405	118.346	95.7761	146.957	0.876534	11.0598
8001750	SLC38A7	245.838	250.348	220.961	186.131	275.312	414.073	0.876406	31.4245
7894157	---	12.0295	12.0467	14.3515	15.3384	16.561	18.8198	0.8764	1.05452
8052413	---	106.241	112.499	136.59	121.672	117.06	158.307	0.875941	7.61217
8021961	---	11.6291	12.2012	12.1084	12.128	11.7819	12.9712	0.875906	0.185597
8135907	---	62.8488	58.37	61.6648	66.7201	66.507	72.9863	0.875353	2.01916
8067288	ATP5E	633.71	587.593	682.397	810.631	797.287	942.932	0.874796	52.5668
8063437	TSHZ2	34.795	109.413	48.6241	38.7882	37.9799	235.988	0.874603	31.6165
8121363	---	11.0645	11.5669	12.0317	12.1889	11.7953	12.8827	0.874473	0.244142
8105456	C5orf35	98.2027	100.935	81.5748	143.446	124.045	178.805	0.874437	14.1534
7894238	---	91.679	73.2552	147.219	65.1635	57.0462	300.232	0.874279	36.9418
7992865	OR1F2P	40.183	43.5704	45.7341	38.9549	49.6379	58.7906	0.874177	2.90109
8172406	SSX3	24.8349	24.4294	23.37	25.9431	25.0226	28.011	0.874134	0.629516
8123936	NEDD9	140.92	50.8297	50.0145	71.0896	466.61	737.992	0.874055	113.651
8159992	ERMP1	202.102	690.878	612.446	302.356	482.769	1357.25	0.873954	163.144
7893087	---	4644.34	4844.4	5000.19	4702.84	4479.06	5886.33	0.8737	199.761
8099144	EVC2	26.4545	27.1871	29.8592	30.7963	28.9568	33.3474	0.873634	0.997503
7998053	FLJ12547	67.213	93.528	91.6167	62.7226	72.4857	156.713	0.873517	13.8013
7901804	INADL	41.1007	293.435	104.869	44.1657	47.6808	737.54	0.873468	109.339
7892875	---	156.315	141.887	124.203	168.444	156.941	212.587	0.873404	11.8774
7907439	PRDX6	2392.69	4627.52	3530.03	3235.95	3809.22	6679.79	0.873204	588.776
8110678	CCDC127	622.024	508.175	403.028	524.17	515.537	979.356	0.873137	80.2478
8104659	---	13.4299	13.558	13.284	14.0086	13.7104	14.4024	0.87292	0.163589
8063078	CTSA	1017.35	1340.02	1800.97	1668.4	1631.49	2314.5	0.872812	173.841
8041223	---	52.5819	51.1971	50.8153	54.3086	53.4838	57.0195	0.872794	0.904808
7894196	---	35.0142	28.9946	28.6936	28.447	36.4993	49.5267	0.872183	3.22653
8040614	---	43.2054	52.2135	47.0128	42.8253	41.8217	71.7786	0.872077	4.53129
8079753	DAG1	315.386	742.803	648.516	299.547	353.069	1641.7	0.871948	203.271
7921821	ADAMTS4	63.0165	59.5438	59.7345	80.877	74.0322	92.6561	0.871915	5.30662
8156024	---	23.7239	22.9312	25.186	22.6398	24.2856	28.3873	0.87123	0.834052
7909285	PFKFB2	241.697	177.86	60.4791	125.061	141.166	602.49	0.871135	77.0562
8101437	COQ2	529.206	702.982	585.564	535.805	326.239	1450.79	0.87105	155.667
8171139	ZBED1	278.811	291.513	237.534	317.498	412.1	494.762	0.871044	38.102
8177029	ZBED1	278.811	291.513	237.534	317.498	412.1	494.762	0.871044	38.102
8053646	---	33.3203	40.5507	20.2004	44.1607	40.0123	69.8588	0.870892	6.4726
7895897	---	14.2379	14.049	13.2732	15.256	17.4946	19.4005	0.870501	0.934072
8166583	---	15.9636	14.7341	14.46	15.5039	16.9654	19.0327	0.870311	0.668975
8162455	NINJ1	349.512	389.233	278.866	289.3	324.995	620.292	0.87007	50.0938
8055348	---	37.5161	39.126	37.5933	36.0996	37.2368	44.6905	0.869977	1.22093
7942596	SERPINH1	306.763	1030.77	1136.35	279.857	507.316	2720.38	0.869608	363.44
7913187	TMCO4	58.0388	91.3977	204.427	136.749	166.342	294.516	0.869524	33.4388
7893031	---	3489.94	5049.45	3935.67	3486.78	4708.22	7122.2	0.869449	544.612
8168884	---	15.7771	15.1169	15.1163	15.8205	15.3028	17.0257	0.869349	0.286031
7965322	KITLG	18.8107	226.328	261.975	23.2624	20.8821	773.557	0.869076	115.53
7962151	DENND5B	39.6634	316.143	383.526	48.7328	34.4482	1085.4	0.868962	160.416
7905909	EFNA4	160.152	147.716	92.1133	184.371	154.331	282.221	0.868519	24.8009
7893532	---	11.6666	16.8606	13.1761	18.7967	11.7694	26.7131	0.868459	2.27958
7954729	FGD4	29.8547	51.4503	44.6038	31.9928	37.9501	82.0334	0.868387	7.60028
7966684	---	17.2071	18.2537	18.3109	19.2303	18.2554	20.1272	0.868246	0.394321
8001014	PRSS36	128.722	125.999	128.021	134.409	128.39	139.044	0.868035	1.94943
7893029	---	3516.85	3930.99	3517.24	4017.6	3813.53	4477.08	0.868001	141.908
8110685	LOC25845	479.186	538.03	281.389	495.451	506.079	906.396	0.867997	80.4846
8152715	KLHL38	49.1682	44.38	43.5643	52.3354	49.262	60.1149	0.867827	2.38011
7921344	ELL2	51.1574	537.378	1056.9	55.4846	281.762	2344.12	0.867798	347.075
7956856	MSRB3	34.2976	142.453	156.1	39.1909	38.8663	407.98	0.867692	56.8034
7953409	PTMS	718.257	1282.07	1279.9	563.903	917.101	2641.41	0.867641	295.37
7934367	ANXA7	1031.28	786.887	1226.92	1247.18	1373.27	1731.11	0.86745	125.736
7907104	IQWD1	588.489	742.255	770.105	706.231	1077.66	1265.66	0.86723	101.529
7994675	ASPHD1	96.2824	93.8345	136.821	169.524	84.5974	241.499	0.867194	23.8279
8076826	C22orf34	68.4348	44.9193	59.3519	60.2463	58.3092	98.2787	0.867149	7.10361
7951131	---	87.5183	100.24	83.4961	97.613	94.5284	117.912	0.867026	4.75378
8171359	GPM6B	34.9965	157.886	109.105	40.6959	41.2599	375.047	0.866958	51.7376
8123101	---	66.0599	90.1109	108.527	91.5283	100.364	135.949	0.866839	9.12413
7893630	---	337.472	658.14	552.16	388.486	511.758	1043.19	0.866556	99.9599
8157487	PAPPA	44.1833	40.7282	199.435	48.2223	45.1746	382.749	0.866482	55.138
8018761	ST6GALNAC2	56.5075	57.8355	54.1664	58.5869	55.585	64.2867	0.866475	1.39314
8180372	---	56.5075	57.8355	54.1664	58.5869	55.585	64.2867	0.866475	1.39314
8088065	SFMBT1	531.534	479.301	625.793	621.21	490.295	817.15	0.866423	49.6508
8010780	FLJ35767	97.0445	77.0627	100.066	97.2664	93.0069	127.93	0.866351	6.50304
8105545	IPO11	1647.32	1699.26	1511.68	1469.16	1494.94	2330.66	0.866199	128.391
7921099	CRABP2	71.4301	95.8032	220.14	86.1763	92.9355	370.265	0.866161	46.5008
7894077	---	27.7487	20.6211	24.6265	28.3126	26.6422	36.7331	0.866073	2.10138
8015796	---	152.864	196.98	186.21	183.709	272.399	318.134	0.865615	24.8123
8138542	LOC541472	28.6812	28.2787	36.9267	29.4061	29.1781	45.697	0.865585	2.75659
8126312	TFEB	118.389	106.664	107.814	104.647	132.68	157.951	0.865571	8.17314
7947199	LGR4	52.6936	831.053	405.822	66.0836	62.7005	2172.72	0.865522	326.45
7897263	RNF207	86.4322	115.316	131.134	92.1621	99.9426	185.337	0.865183	14.4094
8166723	XK	42.9973	77.4932	86.9988	44.9583	48.2887	162.814	0.865014	18.0059
7978553	C14orf147	149.466	216.657	224.813	159.628	149.315	373.2	0.864677	33.7212
7894614	---	71.2418	98.6359	93.9824	105.795	76.1872	142.422	0.864628	10.0152
7951437	GUCY1A2	54.2758	86.4513	67.1996	51.9912	50.1032	150.965	0.864572	15.2527
8070341	BRWD1	393.567	462.347	302.502	361.233	453.504	687.56	0.8642	52.493
8123825	SLC35B3	256.18	260.632	184.517	293.605	285.458	402.124	0.864168	27.8991
8153625	OPLAH	120.01	92.427	113.406	126.979	99.382	172.085	0.863922	11.0972
7938231	PPFIBP2	41.2194	49.4372	45.3065	41.6511	40.5387	64.4732	0.863812	3.59182
8092134	PLD1	27.5198	83.3176	45.363	30.7735	28.3302	171.49	0.863725	22.211
7949619	SLC29A2	181.039	650.095	285.269	413.142	634.842	1090.41	0.863628	128.362
7996198	CCDC113	95.2989	85.1465	71.7116	52.1924	68.8933	198.599	0.863525	20.6993
7962358	YAF2	258.588	263.151	265.989	257.537	304.953	328.052	0.863323	11.6152
7946635	ZBED5	731.39	639.344	532.854	675.923	668.811	1007.02	0.863314	62.8068
7972826	C13orf29	29.0652	27.7898	51.5797	33.2512	32.5225	71.7573	0.863072	6.81509
8066542	SPINLW1	21.0769	22.7926	23.6083	23.4743	21.8645	26.1171	0.862733	0.684133
8026300	CD97	458.617	193.14	435.013	261.859	564.234	966.025	0.862652	107.556
8171229	PNPLA4	44.5102	216.256	40.8696	52.5005	161.208	434.993	0.862603	60.2403
7903281	SLC35A3	737.875	803.21	505.818	913.234	810.755	1282.3	0.862236	100.035
8104422	MTRR	1303	1407.95	2141.91	1701.59	1383.09	2854.49	0.862138	236.144
7892651	---	35.8558	40.2271	43.6424	38.7211	37.9039	50.6885	0.861771	2.09271
7921492	IGSF9	111.261	118.142	111.139	123.583	98.4061	158.817	0.861732	8.11666
8065067	---	12.2676	12.709	12.1745	12.7242	12.6347	13.3019	0.861569	0.157264
7949650	CTSF	111.827	148.954	65.2273	79.4064	69.1353	326.574	0.861228	39.0627
8030383	RCN3	90.2424	79.786	225.62	68.5861	79.2618	413.725	0.861211	53.956
7942342	INPPL1	225.646	685.811	410.76	394.328	477.551	1070.82	0.861166	116.671
8020179	CHMP1B	651.444	382.28	271.583	397.167	558.291	1207.09	0.86107	131.829
8139723	FKBP9L	55.0449	70.4169	68.9169	58.2792	58.2782	94.9885	0.860926	5.78512
8024682	C19orf29	136.232	120.157	128.924	143.346	135.919	160.43	0.860641	5.36301
7916783	---	14.1681	13.7411	13.3275	15.5085	14.1174	16.7989	0.860632	0.508502
7986010	IQGAP1	1835.73	1676.4	1365.64	1687.08	2783.7	3552.22	0.860607	328.47
7950751	---	51.6021	51.5005	57.1378	62.8582	55.6228	67.7771	0.860497	2.52686
7908766	TIMM17A	1066.35	1364.3	1773.45	1314.09	1085.23	2530.96	0.860463	217.757
8157324	RGS3	110.159	86.3561	115.677	99.3912	119.722	153.923	0.860368	8.96099
7964177	MIP	55.5263	57.0335	52.6159	59.3306	57.2146	64.2808	0.860252	1.53768
8180381	---	21.1719	21.8522	20.7894	21.0486	21.5309	23.1577	0.860228	0.333803
7948643	RAB3IL1	92.0975	114.28	119.763	103.241	82.0607	180.587	0.859808	13.629
7918902	CD58	227.239	207.235	230.68	102.841	172.755	542.381	0.859575	59.4977
8177011	ASMTL	142.131	174.057	116.543	294.027	195.965	374.273	0.859373	38.5574
7895248	---	9988.21	10912.5	11147.6	11030.4	10632.7	12119.8	0.859276	272.932
7992737	FLYWCH2	749.964	634.047	429.995	628.846	543.385	1294.9	0.859182	118.815
8154635	MTAP	38.3852	506.019	36.3966	50.4851	40.7171	1228.51	0.858952	189.023
7982022	---	10.704	10.9141	10.8404	10.6807	11.0904	11.3935	0.858821	0.105079
7896158	---	328.281	359.201	365.808	350.863	306.164	464.809	0.858702	21.3716
8153258	SLC45A4	125.361	121.96	118.769	114.195	109.197	166.177	0.858633	8.01348
7957960	---	22.913	23.3159	22.1089	23.2561	23.4117	24.8638	0.858551	0.350507
7953291	CD9	67.1238	672.435	1225.81	83.7826	84.1797	2898.53	0.858541	433.281
7964460	DDIT3	204.369	140.234	177.319	258.8	198.265	328.862	0.858312	26.0339
7938154	ILK	451.38	751.62	788.318	537.55	787.291	1183.21	0.858307	99.5113
8110708	TPPP	113.938	143.275	109.784	129.91	113.918	184.744	0.858068	11.1193
8034565	DNASE2	267.708	273.226	166.242	316.781	261.293	466.348	0.857997	38.5212
7976850	---	17.1218	17.218	18.2866	16.9007	17.4179	19.6387	0.857988	0.404195
8075462	SELM	165.605	278.786	204.9	178.538	170.924	437.944	0.85783	41.2945
7944803	VWA5A	68.4663	42.525	130.967	46.9983	48.4338	242.453	0.857802	30.6982
8075820	CACNG2	32.214	33.7475	31.8806	38.283	36.5671	41.3292	0.857695	1.45619
8067743	ZBTB46	114.897	140.427	122.979	134.148	117.092	170.428	0.857516	8.0656
7904695	SEC22B	1655.61	1671.52	2043.51	1384.29	1737.37	2817.18	0.857502	196.173
7934269	---	59.215	57.8771	59.4443	60.9269	57.4543	64.5104	0.857445	1.0029
8027398	PLEKHF1	361.27	191.256	199.537	206.251	354.47	651.151	0.857444	68.9479
8174644	---	31.4963	29.0777	27.0086	31.2815	31.4922	37.4695	0.856989	1.36705
8027323	ZNF257	16.2713	18.2246	13.7035	15.0315	13.3237	28.0183	0.856988	2.13926
8021418	MALT1	241.804	287.641	365.029	505.867	368.82	593.566	0.856759	51.7858
7961514	MGP	16.353	16.3613	16.6126	17.3186	15.5989	19.0294	0.856732	0.463454
7893422	---	10382	10879	10469	10987.7	10207.4	11968.4	0.856723	248.945
8075934	CARD10	131.441	164.567	224.841	159.972	137.559	314.275	0.856706	27.2093
8016628	PPP1R9B	318.851	346.831	384.437	334.487	368.219	431.932	0.856431	15.8282
7894643	---	21.6067	25.1931	20.1384	24.3883	23.0014	30.3155	0.856339	1.38296
8018872	DNAH17	81.506	83.9112	81.6596	110.077	97.9898	121.474	0.856044	6.54545
8064175	SLC2A4RG	238.755	289.159	250.521	312.863	236.938	386.985	0.855815	22.5831
8036027	---	28.3044	27.7632	28.1995	31.1066	28.7001	32.4878	0.855554	0.743554
8105663	NLN	478.173	522.428	330.855	641.874	455.029	893.309	0.855368	75.6824
8023640	---	31.335	31.4308	29.9798	32.9365	32.7057	35.0008	0.855344	0.671753
7999079	ADCY9	124.881	398.913	236.058	160.736	136.189	779.488	0.855238	98.4846
7913450	HSPG2	82.8177	118.453	143.366	97.7977	94.908	205.658	0.855155	17.6569
7960757	C1RL	81.1614	61.0468	109.391	93.3264	126.578	159.675	0.854971	13.5952
8061114	DSTN	437.059	580.988	770.786	324.691	632.363	1262.03	0.854591	128.157
8148888	PPP1R16A	305.485	402.152	317.945	351.486	325.696	498.684	0.85438	28.4061
8163275	KIAA0368	716.647	1709.64	1127.46	1675.43	1385.1	2502.8	0.854168	235.929
7921133	HDGF	4540.67	4287.92	3999.45	4042.48	3687.52	6396.54	0.854113	379.192
7895499	---	41.0513	37.0358	49.661	55.7468	58.5884	68.9769	0.854053	4.57938
7963187	LIMA1	309.987	625.43	925.634	92.4948	667.44	1889.06	0.853975	244.228
7920128	S100A11	52.046	452.734	3516.87	2142.81	2924.15	5608.8	0.853838	799.246
7938528	PARVA	48.9342	362.227	753.465	55.2988	56.3444	1677.6	0.853679	249.708
8176098	UBL4A	569.069	586.921	521.643	696.235	606.961	779.329	0.853641	36.6152
8043552	KCNIP3	82.8571	116.297	102.105	95.4936	80.3313	165.528	0.853547	12.2312
7993337	---	56.2871	61.9472	48.4658	54.5267	56.643	78.6271	0.853468	4.02232
8151030	---	15.6632	28.8174	74.6192	21.9831	20.7221	131.38	0.853269	17.7783
8179238	MICA	166.13	143.801	337.997	123.221	109.761	623.505	0.853259	77.8749
7979904	ADAM21	36.7094	35.095	55.179	36.1564	26.4376	89.2044	0.853096	8.90708
8101376	SEC31A	1724.79	2612.8	1801.28	1462.68	1798.02	4173.96	0.852891	393.101
7893620	---	10.8717	12.8392	10.9001	11.6309	16.9997	19.7508	0.852748	1.43314
7916020	---	14.6241	15.7591	14.2115	14.9543	14.7033	17.4248	0.852637	0.453626
8097568	FLJ44477	32.5836	32.3139	32.9903	35.2062	35.7137	37.2383	0.852627	0.776623
8023727	DSEL	30.6981	37.4423	98.8315	34.1826	33.4517	167.041	0.852444	21.5298
8110982	DAP	1112.19	711.7	1059.24	894.351	1015.31	1641.88	0.852333	121.508
7921862	C1orf192	33.0533	47.2794	40.9289	35.3754	41.6379	61.2862	0.852284	3.93639
7898673	---	147.541	107.394	116.146	169.105	130.748	219.064	0.852237	15.9421
8111255	CDH10	20.5177	23.2808	23.7961	23.5523	23.2446	26.3168	0.852019	0.714987
7982070	---	18.7374	18.607	19.3465	20.9649	19.8735	21.7382	0.851996	0.485308
7918552	C1orf183	84.3812	67.5682	66.8003	70.6807	78.2194	109.609	0.851896	6.28043
7975799	FLVCR2	62.9071	91.6883	70.7659	75.7369	150.337	185.502	0.85173	19.3751
7958884	OAS1	137.628	76.8265	88.367	120.35	216.464	290.084	0.851714	31.9841
7968270	ATP5EP2 // ATP5EP2	791.053	711.219	940.481	988.581	1062.21	1223.79	0.851308	71.6866
7952375	OR6M1	13.6365	14.4327	13.8383	14.5035	15.2138	15.8217	0.851308	0.319846
7965508	LOC400061	281.242	264.124	339.062	354.958	275.315	431.352	0.8511	24.7843
8127658	---	146.116	152.532	143.816	151.651	144.522	164.866	0.850912	3.0546
8041495	C2orf56	302.545	574.222	508.436	621.518	666.316	857.997	0.850761	70.9681
7916928	ANKRD13C	575.211	769.806	496.235	582.814	606.453	1067.43	0.850646	80.7405
7977397	CRIP2	127.763	152.341	252.835	137.983	140.607	369.46	0.850568	37.2347
8020164	GNAL	66.3624	306.174	86.7264	73.9118	65.5496	645.895	0.850355	90.6173
8078187	PLCL2	357.666	314.712	472.439	295.403	543.592	732.454	0.8503	64.6561
7940022	RTN4RL2	305.651	306.159	282.639	278.404	236.666	472.665	0.850193	31.6717
8172395	SSX10	23.2974	22.98	23.1481	28.7446	25.4534	30.8175	0.850043	1.28463
8020647	TTC39C	355.099	306.922	252.011	174.479	339.222	684.541	0.849884	67.9108
8091941	PDCD10	282.623	250.826	305.735	302.135	420.399	473.448	0.849857	33.7537
8147057	CHMP4C	47.6947	99.0711	63.3461	50.4797	48.9687	169.816	0.849695	18.6049
8058614	LANCL1	1266.12	923.61	982.439	1449.37	1012.68	1957.58	0.849613	152.023
8025351	MAP2K7	210.588	256.12	217.207	251.844	313.599	352.185	0.849405	21.4685
8042413	PROKR1	52.7648	51.112	52.4845	58.8433	54.6583	61.5825	0.84909	1.58595
7948588	SYT7	75.0251	93.4149	82.1085	77.4536	66.5521	132.161	0.849021	9.06279
7901969	ROR1	68.9217	351.043	166.348	75.8386	72.8995	753.138	0.849003	104.314
7969596	GPC5	31.1732	49.4026	31.6353	34.9375	32.9361	70.9073	0.848941	6.09813
7893181	---	2084.37	3534.11	2955.45	2380.82	2713.46	4972.99	0.84872	401.764
8116780	DSP	39.5327	1209.38	133.132	41.0457	43.12	2864.45	0.848569	442.275
8059744	ECEL1P2	70.4278	70.8878	75.8841	73.2543	64.5385	90.9177	0.848493	3.45925
8127563	COL12A1	28.5538	28.7562	338.605	32.4663	28.8748	651.364	0.848065	100.239
8123621	SERPINB6	89.7748	420.084	898.889	87.68	99.911	1889.68	0.847998	275.77
7941382	KAT5	651.846	632.143	501.632	603.177	615.043	877.656	0.847765	48.0151
8094028	MGC10981	43.2308	40.3267	45.8854	50.6982	49.0727	55.3506	0.847561	2.08748
7970498	LATS2	194.461	345.983	360.717	162.299	144.668	784.73	0.847557	92.6528
8042468	ANXA4	226.407	174.673	174.144	270.565	453.355	552.681	0.84753	60.8929
8161558	AQP7P1	25.6012	29.7189	27.6581	29.4625	30.2575	33.1815	0.847389	0.983615
7971216	---	41.1482	40.7222	39.562	41.8926	42.3108	44.1639	0.846557	0.603607
7963427	KRT5	59.5648	58.5668	57.7104	65.0485	61.7098	68.073	0.846536	1.56016
8104298	NDUFS6	1949.16	1669.67	1645.71	2124.88	1404.55	3040.47	0.846389	223.521
8094899	---	13.337	13.4172	13.3247	13.7494	14.0831	14.3259	0.84633	0.162715
7894319	---	28.9114	22.8994	22.9207	24.1668	26.0633	37.2707	0.846316	2.11896
8051547	PRKD3	108.434	301.759	262.313	170.431	236.897	482.059	0.846311	49.4747
7977888	CDH24	114.622	114.255	117.761	104.974	111.446	140.197	0.846259	4.64192
8034101	TMED1	181.045	250.002	270.364	252.378	180.73	387.351	0.846239	29.1929
7954382	PYROXD1	715.374	434.711	511.81	677.546	201.331	1612.68	0.846224	187.611
8005634	---	13.7183	12.8666	14.2242	14.4638	13.8158	15.549	0.845944	0.343946
8152828	GSDMC	23.1518	25.5782	22.925	25.7517	23.2995	29.1339	0.845914	0.920207
8124038	---	67.375	64.9417	65.7879	62.7509	62.8995	78.0554	0.845891	2.19641
7940046	CLP1	275.849	300.252	274.457	326.357	305.453	350.992	0.845855	11.3808
7995308	---	207.23	179.839	257.728	245.452	212.318	314.128	0.845761	18.2141
8107005	CAST	93.1614	947.448	1027.69	78.4697	476.348	2425.53	0.845509	336.627
7955211	DNAJC22	54.6891	52.6563	77.7128	57.5717	54.5357	98.8003	0.845341	7.13482
7896089	---	770.104	1341.79	1060.39	888.59	1067.93	1846.71	0.845328	148.787
8019964	ARHGAP28	24.5754	71.046	33.5625	27.2901	24.3923	132.835	0.845044	16.632
8032972	---	747.699	803.446	709.799	785.018	804.384	896.773	0.844983	24.3244
7941350	PCNXL3	420.157	493.718	441.796	503.069	399.07	629.253	0.844958	31.9622
7893796	---	363.627	509.398	506.899	275.528	413.358	885.55	0.844857	81.5085
8081462	CCDC54	18.0386	17.5067	18.3294	19.2793	18.3148	19.94	0.844832	0.340089
7953622	UNQ2963	111.3	71.8212	106.822	124.929	129.107	168.296	0.844354	12.1457
7895621	---	12858.5	11648.4	11535.3	12892.5	13226.3	14814.9	0.844307	460.016
8080142	---	50.5149	53.8041	57.734	56.4145	53.4171	62.2179	0.844188	1.5628
8076744	LOC554174	73.8556	73.2442	72.419	85.8498	78.3227	90.5613	0.844159	2.89355
7932703	ACBD5	542.822	494.412	290.541	499.523	548.213	885.629	0.843634	73.8946
8152355	GOLSYN	74.8816	148.931	93.0609	80.6303	81.4329	238.032	0.843624	24.6104
7925757	OR2T35	42.8186	46.8575	48.2627	46.5368	48.4281	52.0933	0.843514	1.1612
8075026	PIWIL3	32.7732	29.8387	32.601	33.8444	33.6294	36.8417	0.843422	0.869485
8112178	---	31.5435	30.988	30.6867	30.7787	31.7068	33.0073	0.843365	0.332062
8076732	---	351.511	345.662	339.868	391.392	377.786	414.164	0.84329	11.263
8098549	STOX2	94.7289	237.219	148.634	90.158	82.3878	458.256	0.843195	55.947
8111796	PRKAA1	1100.37	645.013	1515.13	1058.55	1055.47	2172.86	0.84317	201.816
7970887	LOC646799	20.6007	20.0357	21.2612	20.8805	21.3967	22.2274	0.842907	0.287372
7906085	LMNA	124.536	216.186	643.762	133.804	140.306	1152.39	0.84278	160.226
7900228	NDUFS5	3947.39	4782.59	3908.51	4090.59	4400.89	5599.97	0.842742	249.037
8154207	---	45.0319	49.4534	43.1408	40.9243	47.9512	60.8444	0.842605	2.70747
7895696	---	27.3285	28.9532	22.6855	23.2106	32.9324	42.6157	0.842581	2.8409
8020025	---	41.0257	44.1951	53.7169	42.8727	37.9653	69.7605	0.842474	4.52096
8027260	ZNF486	33.3862	30.0451	31.2561	60.1093	36.6546	71.5224	0.842372	6.72575
8169504	SLC6A14	15.3031	14.1612	14.5706	15.756	16.635	17.762	0.842347	0.512058
8155026	LOC158381	21.602	20.9565	21.7199	22.3792	22.1143	23.0488	0.842269	0.275056
8063444	TSHZ2	27.4285	62.9092	31.7083	33.1754	29.768	103.57	0.842265	11.5585
7953483	USP5	1079.31	1211.19	1143.93	1807.8	1449.12	2023.05	0.842194	147.822
7978492	HEATR5A	292.968	830.187	423.63	343.591	198.412	1635.13	0.842119	208.001
7977241	INF2	226.657	258.745	402.941	273.439	285.634	507.076	0.8421	41.0739
7958200	EID3	219.789	132.505	156.649	215.21	135.547	362.051	0.842085	33.1246
7930663	VWA2	97.2781	100.418	96.162	104.983	103.74	109.644	0.84208	1.94726
8008454	ABCC3	54.6865	47.7171	62.7731	63.6957	57.3429	74.7801	0.841983	3.53429
8015545	RAB5C	2785.95	2785.96	2369.18	2613.84	3131.64	3683.66	0.841958	176.111
7894925	---	68.9422	35.7873	61.1688	42.3414	82.4694	125.384	0.84192	12.3915
8124562	ZNF323	74.0456	66.2448	60.1273	70.8308	59.2883	100.237	0.841599	5.77597
7998510	CLCN7	753.004	723.194	620.627	648.88	561.946	1159.44	0.841509	82.1878
7971075	---	19.868	21.3735	19.0008	18.9147	20.5123	24.6302	0.841326	0.815407
7903507	FAM102B	552.215	585.24	162.804	269.082	485.992	1345.42	0.841299	159.184
8162624	C9orf21	281.486	201.532	192.618	184.763	296.376	446.304	0.841086	38.183
7903565	GPSM2	1144.65	851.724	469.798	1040.87	837.033	2001.36	0.84102	197.678
7934842	MMRN2	66.9345	54.8804	66.8082	72.4024	66.9726	83.9412	0.84099	3.61552
7947590	SYT13	25.0406	23.6228	25.2992	27.3433	25.9718	28.7519	0.840966	0.693644
7959087	KIAA1853	63.6035	62.6477	61.9548	62.8563	62.7088	65.658	0.840874	0.496073
8114814	NR3C1	592.179	681.729	1015.16	887.497	946.763	1240.18	0.840808	89.4481
8025893	---	27.1535	17.8429	25.3121	25.8427	28.9821	37.8205	0.84078	2.47215
7896455	---	9.39978	9.48453	8.90281	9.38869	9.25022	10.3016	0.840674	0.17705
8099591	---	17.4828	17.6914	16.8399	17.4554	17.5871	18.7041	0.840266	0.231576
7982805	GCHFR	158.557	171.064	183.981	267.785	199.132	296.495	0.840192	21.4356
8062927	PI3	78.6441	81.5795	79.7161	77.697	85.2862	89.6996	0.840108	1.75275
7981785	LOC650137	15.6214	15.9902	16.4475	15.3835	16.4007	17.5642	0.839977	0.295995
7955768	PFDN5	1046.52	937.512	821.386	933.586	1018.52	1322.07	0.839866	65.1454
7938834	NAV2	56.9803	83.5751	141.977	54.6983	78.8807	217.93	0.839697	24.2138
8176336	CXYorf2	88.0433	93.5187	93.0631	111.971	94.3855	119.183	0.839693	4.75796
8165765	CXYorf2	87.0788	96.2089	91.7694	108.763	94.762	115.991	0.839685	4.19832
8001564	DOK4	84.839	129.13	95.0431	80.6992	120.086	181.147	0.839598	14.3763
7911271	OR14C36	63.9848	63.2456	73.5294	73.1007	70.679	80.4339	0.839283	2.46865
8166230	CXorf15	1215.79	1342.12	632.692	1301.1	1472.07	2278.52	0.839188	202.61
7899688	KPNA6	1325.75	1993.54	1647.5	1750.59	1492.99	2545.54	0.839168	165.312
8107098	---	21.8434	23.2786	24.6894	25.4725	27.244	28.6878	0.839028	0.959973
8070503	PRDM15	286.447	263.772	213.48	313.764	282.615	394.264	0.83901	22.9057
8070538	C2CD2	178.523	73.0662	286.771	167.774	118.3	479.091	0.838665	56.0453
8035318	UNC13A	50.1968	51.7964	145.893	57.2979	58.1407	224.094	0.838628	27.4327
7894123	---	15.2142	16.6956	22.5438	20.0644	21.4404	26.3935	0.838497	1.54764
7968883	C13orf31	31.4329	64.4689	58.8524	31.6223	39.702	112.334	0.838412	11.7121
7896917	GLTPD1	209.127	282.41	279.446	256.489	259.141	344.4	0.838317	16.851
7899595	LOC100129196	53.9403	49.3391	54.8162	68.6269	58.8331	74.5058	0.838307	3.67114
8113614	---	40.8326	54.286	49.4228	45.7919	43.6936	67.5648	0.838287	3.6903
8091352	UBQLN4	256.332	221.628	162.288	293.06	297.603	406.1	0.837801	31.3776
7896215	---	17.9669	17.6483	13.3003	16.6374	12.3656	30.0139	0.837686	2.41076
8111129	ZNF622	557.775	529.384	546.334	370.954	441.547	983.251	0.837442	81.5638
8019930	MRLC2	2652.81	1460.96	2214.91	1899.24	2541.56	4015.36	0.837429	333.621
8165773	ASMT	138.974	148.512	112.709	138.312	148.84	190.483	0.837336	9.64941
8176342	ASMT	138.974	148.512	112.709	138.312	148.84	190.483	0.837336	9.64941
7911422	SDF4	760.717	785.677	1091.37	1022.99	732.053	1416.14	0.837334	100.907
8095834	SHROOM3	31.0862	93.8609	59.4401	33.5133	31.2477	177.958	0.837295	21.9939
7895704	---	9230.35	9314.44	9309.36	10241.5	9359.4	10602.1	0.837258	224.758
7952200	CCDC153	59.6307	61.4753	63.333	64.3061	60.1988	67.5942	0.83721	1.13084
7985310	FAM108C1	316.552	436.439	389.432	340.536	553.549	661.512	0.837162	50.8335
8092162	PP13439	50.512	75.2258	56.7061	51.4407	47.7853	109.689	0.837112	9.10715
7896265	---	14.3758	12.5905	13.2978	14.899	12.9852	17.2508	0.837075	0.652865
8065045	SEL1L2	17.1419	17.1221	16.9604	17.7092	17.9925	18.3765	0.837062	0.215477
7905938	RAG1AP1	595.65	666.827	423.457	810.782	589.018	1070.9	0.837058	85.1907
7896196	---	114.8	129.255	122.673	131.978	127.67	141.364	0.837027	3.39984
7932727	PTCHD3	20.9981	21.2878	19.6984	23.0023	22.4805	24.8068	0.837025	0.679155
8090801	---	31.1288	44.7753	41.9245	45.4766	38.3535	56.655	0.836894	3.22742
8151279	---	18.3563	18.4617	17.7791	18.5667	18.4171	19.3747	0.836705	0.195388
7983650	SLC27A2	40.9298	311.105	47.8163	33.7119	126.255	607.493	0.836609	86.7387
8104449	CCT5	4395.86	4512.39	5051.62	4237.12	3721.06	6831.31	0.836512	413.892
8032829	KIAA1881	70.6516	76.4809	80.1333	81.7093	77.0006	87.2123	0.836413	2.12507
8029894	CCDC9	367.341	328.978	378.233	330.108	368.343	447.277	0.836102	16.4227
8162179	GAS1	121.785	165.17	124.591	125.445	103.397	241.725	0.83594	19.2438
7938975	SLC17A6	22.1828	20.9737	22.3657	22.2508	22.4058	23.7552	0.835917	0.336039
7914015	FAM46B	117.697	117.908	166.221	133.719	117.213	203.939	0.835867	13.4675
8166402	SMS	1110.96	1107.59	1290.72	1326.25	1794.04	1946.58	0.835795	135.512
8069838	KRTAP19-5	43.9978	43.6568	48.2846	47.9765	47.1938	51.2793	0.835782	1.0902
8140371	TMEM120A	251.197	267.526	140.304	273.759	237.135	439.496	0.83573	36.8505
8051387	DPY30	1649.76	2234.94	2449.5	2315.13	2930.92	3311.68	0.835262	219.734
7911383	C1orf159	210.632	210.631	213.328	216.629	190.628	257.195	0.835136	8.33027
7956737	---	158.03	155.105	216.502	263.029	152.78	329.341	0.834932	27.412
7943191	---	16.791	17.5088	13.329	15.7246	15.3774	23.4823	0.834691	1.31578
7990391	CYP1A1	28.2267	32.6054	37.7014	38.9539	35.2065	44.0975	0.834554	2.07686
8157516	TRIM32	516.73	478.914	478.481	543.588	523.312	587.325	0.834518	15.6611
8141206	BAIAP2L1	47.8079	959.001	548.756	61.9758	468.09	1913.4	0.834492	265.259
8024250	EFNA2	289.439	320.796	333.324	326.825	291.16	382.202	0.834335	12.8872
8124196	DCDC2	31.4075	31.7697	32.0396	33.1803	32.647	33.6507	0.834303	0.327865
7943176	MED17	887.844	841.517	735.641	781.843	612.187	1410.14	0.834042	105.241
8171119	ASMTL	158.148	185.917	129.3	304.828	206.234	366.205	0.833783	34.6844
8130674	PDE10A	35.1327	240.898	171.066	39.7972	37.8942	539.145	0.833348	74.583
8112761	---	12.4807	12.4598	12.498	13.1962	12.9098	13.4265	0.832988	0.157653
8060432	TGM3	39.7004	41.947	38.1256	41.3094	41.1047	45.2888	0.832835	0.912112
8123678	C6orf145	47.6212	91.5041	584.916	53.9152	49.4948	1064.57	0.832751	160.243
8127943	SNX14	400.792	386.303	540.593	602.232	586.612	712.906	0.832524	47.5776
8128592	ATG5	936.236	861.697	956.082	952.758	794.635	1218.16	0.832467	54.6158
7987163	---	57.8899	52.3461	61.0278	55.526	56.6394	68.545	0.832304	2.12604
7938758	SAA1	15.1247	16.1984	16.0078	14.9386	14.953	18.3605	0.832197	0.495607
8036913	BLVRB	129.143	116.096	121.714	107.847	164.021	193.909	0.832172	12.5905
8001615	CNGB1	101.899	100.347	102.371	124.487	106.418	131.677	0.832026	5.08026
8092251	GNB4	46.796	831.902	672.683	740.059	435.372	1451.19	0.831836	175.905
8149262	---	12.3317	12.249	12.1683	12.9264	13.1047	13.4874	0.831814	0.204177
7988672	HDC	28.5638	26.4271	30.5313	32.8797	34.3825	37.2567	0.831795	1.49882
8026139	NFIX	279.005	386.995	326.817	409.666	295.31	517.338	0.83178	33.5389
7963157	RACGAP1	1783.79	1394.55	1461.29	1518.16	1702.75	2218.88	0.831778	114.407
8015607	STAT3	1803.23	1298.97	1173.64	1676.88	2830.69	3509.92	0.831747	349.748
8116655	PSMG4	91.3667	86.5082	91.6919	109.515	86.7698	121.001	0.831747	5.35951
7953321	LTBR	92.0696	93.3679	861.765	102.168	96.754	1527.49	0.831657	228.902
7953211	C12orf5	320.398	472.524	411.772	357.977	323.729	653.787	0.831648	47.9844
7940598	LOC399900	70.0941	56.1165	56.6829	64.3467	54.5511	92.659	0.831412	5.46823
8096251	NUDT9	259.453	403.4	326.051	480.047	315.022	593.65	0.831289	46.7036
8092239	---	13.5635	13.0157	12.8868	13.5522	13.0836	14.4795	0.831236	0.221819
7950838	PICALM	1689.86	1640.18	2130.78	1440.42	1555.52	2875.24	0.831234	203.27
8110569	SQSTM1	620.36	972.985	1289.63	385.323	399.949	2605.03	0.831214	317.699
7916747	JAK1	1379.56	1567.42	2454.36	971.382	2804.49	4135.53	0.831149	439.495
8105136	ZNF131	1198.49	954.992	862.449	1006.41	1029.25	1577.17	0.830981	96.8811
8036830	TTC9B	106.074	105.01	105.749	111.991	107.088	114.113	0.83092	1.42583
7961891	BHLHB3	86.6091	164.916	210.169	88.0243	75.7886	382.549	0.830917	44.5096
8020037	KIAA0802	313.697	184.78	343.833	161.662	109.146	772.419	0.830813	91.4671
8155203	CLTA	957.942	1162.76	1017.25	1094.29	817.057	1595.51	0.830321	100.814
7989037	CCPG1	12.5802	152.89	141.393	45.8548	87.8388	300.279	0.830292	38.5292
8080962	---	14.0019	15.9145	14.5458	16.597	15.0887	17.9619	0.830171	0.548648
8140478	PION	18.6608	17.3605	17.2807	19.724	25.4394	27.7328	0.830022	1.68176
8025058	TRIP10	167.714	846.683	808.179	225.384	345.955	1792.37	0.829954	230.279
7903803	AHCYL1	1845.8	1971.41	1521.21	1945.43	1577.93	2701.3	0.829832	159.695
8111629	NUP155	2766.68	3831.06	3901.76	3468.04	2513.44	5812.57	0.82972	441.817
8104825	BXDC2	2103.48	1906.64	2608.65	1883.66	1510.61	3918.25	0.829532	324.628
8111814	RPL37	1662.31	1526.82	2265.03	1773.55	1703.15	2711.87	0.828976	171.397
7949719	PC	333.954	249.986	537.446	94.0393	312.725	1001.9	0.828949	120.003
8008491	---	22.4402	22.955	22.573	22.3158	24.6532	25.5409	0.828741	0.50944
7923027	GLRX2	267.754	344.079	381.097	343.507	234.169	548.798	0.828698	41.5267
8147469	PGCP	35.5679	30.5758	50.6529	43.8406	35.4395	63.3837	0.828572	4.58865
8119088	CDKN1A	58.6002	61.0468	110.999	74.7555	66.6878	142.33	0.82842	12.6898
7905553	SPRR1B	33.5185	35.9273	36.1008	34.2524	36.0472	38.6604	0.82833	0.672642
7927031	---	16.7757	15.8404	15.6526	17.5901	17.8069	19.1424	0.828321	0.496732
7922410	SNORD44	1503.39	1354.01	2591.43	2430.55	1981.22	3310.33	0.828179	276.202
7949371	LOC399904	109.25	111.523	118.504	121.98	109.641	130.202	0.828123	3.13094
7993257	---	14.7016	15.7678	14.2591	13.7971	15.4034	18.1187	0.828089	0.580229
8110861	MRPL36	1915.84	1861.4	1860.15	2494.57	1801.87	2818.49	0.827944	160.248
7926223	CAMK1D	283.232	166.085	209.482	206.057	349.304	467.049	0.827745	42.3362
8112331	ISCA1	900.633	1005.54	567.444	784.865	543.535	1833.05	0.827266	178.366
8160419	IFNA13	28.6817	28.4722	29.3641	31.8459	32.0812	33.5431	0.827135	0.791306
8063923	SLCO4A1	482.559	521.539	1294.87	998.001	799.622	1695.08	0.827097	176.435
7964739	C12orf31	608.287	644.962	662.067	665.617	598.52	740.062	0.827026	19.0728
7939368	TRIM44	550.752	540.991	788.075	478.814	567.602	1040.68	0.826954	80.4601
7895127	---	26.5503	22.9349	34.2259	22.8825	24.3398	45.4129	0.826906	3.35453
8052355	EFEMP1	1035.45	58.6552	1359.13	37.3432	29.1735	3660.4	0.826782	530.727
7933509	ERCC6	244.123	450.716	702.738	344.544	488.529	965.779	0.826577	98.5933
8010012	CDK3	305.348	266.775	320.183	300.691	357.98	393.548	0.826505	16.9568
8165345	ABCA2	98.0858	194.773	124.309	114.17	127.679	274.324	0.82647	25.1695
8025347	LRRC8E	86.495	97.3238	122.091	78.0648	75.472	176.234	0.826002	14.4148
8003889	---	22.2845	19.9437	20.5992	22.4397	20.2598	25.6109	0.825552	0.794957
8042962	MRPL19	541.56	615.847	644.873	667.57	578.363	743.867	0.825461	26.6889
8152031	FBXO43	241.773	46.0633	137.733	100.611	137.127	454.116	0.825244	54.8067
8127854	ME1	26.8838	815.26	1032.27	36.8718	34.5495	2459.36	0.82514	357.947
7954699	---	11.2636	11.4484	11.2568	11.6288	11.1203	12.0273	0.825132	0.123991
7938181	OR2D3	17.9307	19.021	19.3383	19.9045	20.2718	21.0247	0.824992	0.402844
7927288	FAM35A	661.367	589.274	698.997	729.107	558.746	910.446	0.8248	46.9758
8117655	ZNF193	54.6461	155.993	164.493	142.242	141.026	241.981	0.82463	22.4678
8011322	OR1D2	28.3613	27.1231	28.6898	25.4532	29.8395	33.9907	0.824603	1.08928
8005745	---	17.4262	17.2468	17.6839	17.0068	17.2912	18.4628	0.824547	0.192337
7906742	PCP4L1	137.629	141.532	135.028	142.679	146.465	151.259	0.824444	2.20553
7919602	---	83.5504	81.6423	89.207	79.1402	80.941	100.043	0.824292	2.92729
8001325	---	13.2544	13.5816	12.534	13.6002	12.8992	14.9548	0.824206	0.312874
8082965	MRAS	61.8532	148.097	191.206	63.1792	56.5857	361.085	0.82413	44.4303
7956031	ORMDL2	530.253	403.438	576.595	557.268	364.529	873.165	0.824081	67.3597
8125752	CUTA	1799.55	1777.96	1309.83	1663.75	1676.1	2473.11	0.823834	142.801
8100519	TXNDC9	22.4122	23.2898	26.289	20.1609	28.4686	33.8846	0.823657	1.85281
7928909	FAM35A	616.211	539.926	681.471	675.209	527.233	867.235	0.823617	46.5325
8030563	SIGLEC16	50.9604	47.7803	50.6492	58.8405	55.086	62.1257	0.823531	2.04792
8161044	TPM2	180.433	170.597	1494.46	162.069	104.745	2641.2	0.82344	394.342
7922472	LOC646891	18.3789	17.512	16.8	20.1919	18.6226	21.6903	0.823151	0.672562
8157804	OLFML2A	117.789	115.831	137.866	153.109	131.439	165.163	0.822987	7.30018
7922408	SNORD78	1489.68	1461.55	2803.91	2540.63	1955.1	3566.39	0.822921	308.402
8021707	SOCS6	161.78	411.243	357.567	273.9	93.8192	807.905	0.822818	94.7318
8133335	FZD9	228.451	225.222	253.711	257.96	221.611	288.454	0.822792	9.67204
8054004	SEMA4C	58.4331	144.808	136	61.76	59.0443	279.8	0.822668	32.2942
8126905	CRISP3	27.0092	29.031	27.2664	30.3488	28.0204	31.916	0.82263	0.71436
7975787	JDP2	106.832	136.514	200.793	135.966	128.614	253.1	0.822626	20.6801
7894710	---	20.4918	23.4148	17.2061	21.8869	21.4552	28.808	0.822347	1.43562
8085967	C3orf53	70.5411	80.2304	69.0719	75.8193	71.2803	89.9562	0.822339	2.95782
8154727	LOC138412	692.374	1306.55	1034.15	1478.01	1419.85	1866.58	0.822304	150.267
7914282	SDC3	129.177	214.213	166.937	123.756	93.8073	367.43	0.822211	37.2523
7893389	---	8.98813	9.20718	9.15489	8.97726	9.6209	9.86639	0.822118	0.135331
8063386	CEBPB	247.334	253.558	433.177	339.754	269.481	541.691	0.822065	44.2614
8111457	RAD1	1471.18	932.759	1135.73	1301.28	1093.12	2032.36	0.822038	146.323
8162827	ALG2	696.66	657.909	529.559	652.07	699.482	894.948	0.821954	44.3429
8000957	LOC283932	116.862	138.895	76.4048	88.3474	67.2408	258.152	0.821747	26.4447
7965573	NTN4	87.7754	132.308	172.071	92.8291	87.3457	261.296	0.821644	25.6323
8083301	TM4SF4	29.8828	24.8728	26.5265	28.4612	27.9922	34.3253	0.821322	1.21596
8087596	HYAL3	176.143	199.319	142.778	182.915	148.195	275.459	0.82115	17.9685
7895129	---	61.1891	70.6609	62.7658	54.9452	55.1266	94.6196	0.821137	5.57269
7951112	MTMR2	1680.46	1762.87	1687.04	1956.23	1260.41	2713.85	0.821131	180.505
8105181	MRPS30	990.868	1027.94	1347.72	1370.11	830.398	1885.39	0.820989	141.695
8041149	WDR43	2765.46	3568.35	3622.82	3295.34	3070.26	4392.94	0.820862	209.205
7907160	ATP1B1	188.509	599.093	1223.71	42.9878	39.9501	2522.49	0.820603	362.12
8021777	FLJ44881	26.6169	25.5866	26.4343	29.4388	30.1082	31.7202	0.820572	0.91333
8008627	NOG	63.8352	191.048	280.026	110.671	82.7859	474.883	0.820497	58.3703
7969611	---	20.7696	22.8632	22.2225	22.2736	22.3714	24.0874	0.82033	0.400579
8124846	---	17.8998	16.4499	17.9967	12.911	15.5113	27.1288	0.82021	1.81118
7939839	PTPRJ	78.7622	344.29	927.875	68.5641	959.491	1674.49	0.820105	234.538
7902495	NEXN	43.1787	138.429	238.467	110.216	86.2797	361.54	0.820007	43.7361
8167449	PLP2	1147.77	723.199	2473.81	1109.85	398.261	4289.51	0.819882	543.147
8054945	BIN1	312.084	550.603	533.988	631.463	324.757	908.516	0.819769	82.1219
7970287	LAMP1	1083.55	842.298	1414.61	773.936	1291.13	2006.27	0.819669	168.397
8166876	DDX3X	4348.58	4962.23	4163.5	5274.2	4905.08	5869.56	0.819547	231.482
7932495	C10orf114	90.9172	163.323	98.7354	107.383	123.195	215.342	0.819459	17.7958
8055261	RAB6C	1003.78	963.008	744.267	946.458	1041.83	1330.43	0.819328	70.7964
8154163	RCL1	877.655	912.755	1017.22	743.423	837.693	1336.86	0.819309	77.4554
8123981	C6orf114	61.3693	68.5623	59.0239	43.7512	41.1338	121.673	0.819213	10.9143
7945420	RNH1	600.604	606.203	556.151	596.772	642.18	688.316	0.819187	16.8249
8079532	PTPN23	299.185	328.034	375.021	307.64	310.461	431.147	0.819145	19.1743
8026915	ARRDC2	277.585	190.939	221.441	283.885	260.029	364.156	0.818992	22.1919
8042588	MPHOSPH10	1732.28	1601.71	1530.14	1636.14	1722.44	1943.43	0.818833	53.5105
8034334	ZNF20	51.4533	31.6532	26.6986	64.6484	26.5129	100.931	0.818794	10.8473
7894287	---	13.0351	17.67	13.7279	17.941	14.7161	21.7984	0.818771	1.22832
8025169	C19orf45	46.9222	56.4723	54.1431	52.0453	51.8505	62.907	0.818751	1.99851
7984961	GOLGA6B	79.6104	86.6915	80.2502	85.5674	82.3265	92.0957	0.818611	1.74885
7900639	WDR65	32.3446	36.6777	41.404	37.6775	30.1251	51.6566	0.818541	2.85186
7960702	CDCA3	881.117	873.064	841.285	1003.73	759.111	1188.72	0.818387	56.4299
7907492	RABGAP1L	135.108	136.15	126.483	117.662	147.431	172.693	0.818203	7.1417
8160587	NDUFB6	366.077	364.888	356.994	408.443	227.274	646.423	0.818002	51.2103
8092905	LSG1	1179.62	1358.55	982.978	1179.53	1402.71	1735.99	0.817982	96.0651
8114006	---	33.2352	49.5487	27.049	29.5264	37.1208	70.8689	0.817562	6.14792
8004416	CHRNB1	102.159	74.5942	73.6941	114.741	100.462	143.301	0.817426	9.7261
8059532	DKFZp547H025	36.8659	38.6643	38.4065	37.9672	37.5215	40.1364	0.817369	0.416687
8004309	SLC2A4	121.098	122.392	109.69	139.304	111.614	158.965	0.817269	6.98524
7937363	PKP3	100.581	98.3664	175.444	119.423	103.35	222.991	0.8172	19.0498
7920633	DPM3	431.696	472.022	371.162	507.955	471.419	590.862	0.816999	27.4022
8132212	---	17.203	16.742	16.3345	17.329	16.9709	18.1944	0.816985	0.23424
8132288	---	17.203	16.742	16.3345	17.329	16.9709	18.1944	0.816985	0.23424
8089873	---	31.3274	25.306	29.4952	41.7172	41.8929	49.5374	0.816914	3.43548
7992722	PRSS21	175.738	143.375	205.759	1098.79	394.834	1322.64	0.816834	192.766
7895096	---	853.727	901.94	807.122	1180.89	723.449	1437.14	0.816709	100.643
8154733	ACO1	1324.02	1549.49	1885.26	1869.92	956.676	2914.86	0.816617	248.655
7893602	---	3193.49	3393.84	3322.81	3501.9	2978.33	4024.57	0.816576	131.519
8110382	PRR7	284.043	257.179	302.408	314.837	258.415	365.04	0.816374	15.0557
7920114	THEM4	90.653	297.46	406.208	106.288	214.86	678.388	0.816138	81.8491
8139500	TNS3	46.5129	82.4485	215.435	42.5412	43.2057	361.408	0.81599	48.4623
7911676	---	55.7887	53.9008	58.119	58.8842	59.4599	61.9821	0.815958	1.05598
7922648	---	141.748	143.956	124.332	136.028	161.791	180.971	0.815893	7.48911
7896275	---	86.4517	97.3003	62.9485	51.1691	123.255	180.941	0.815792	17.4363
8005435	SMCR7	219.667	223.728	226.588	226.91	247.2	251.43	0.815786	4.92905
7927267	FAM35A	741.639	629.27	845.973	820.594	625.53	1084.66	0.815765	63.43
8149652	HR	138.287	120.521	144.826	154.299	128.582	176.184	0.815741	7.3537
7899909	---	152.725	215.958	176.933	192.902	176.744	253.5	0.815531	13.1807
8051215	RBKS	83.7703	57.5849	87.0177	81.4979	71.8078	116.709	0.815372	7.28005
8055222	A26C1A	24.3234	23.2573	25.3643	26.9187	52.5213	58.5718	0.81522	5.91564
7945641	DUSP8	201.924	244.019	232.918	241.425	213.931	280.136	0.815208	10.0856
7946334	NLRP10	34.4951	33.4213	37.1312	38.4471	31.7388	43.9179	0.815094	1.61931
8053364	---	12.7883	12.4828	13.1405	13.064	13.2588	13.6209	0.814838	0.145226
7909661	RPS6KC1	316.872	381.323	391.657	282.449	405.441	527.003	0.814559	31.349
8051226	FLJ20628	454.833	413.705	447.023	499.109	482.505	532.079	0.814506	15.5166
7908525	C1orf53	224.216	231.028	301.683	294.509	284.291	342.781	0.814359	16.6898
8019010	CBX8	323.614	350.165	288.171	382.404	402.301	452.647	0.814134	21.7182
8094609	FAM114A1	35.4131	64.536	126.165	32.495	27.3354	215.565	0.813911	27.5506
7972016	---	14.2436	17.303	14.5445	13.2976	15.0351	21.0037	0.81363	1.04831
8127787	IBTK	844.336	615.21	794.165	797.564	941.402	1107.71	0.8133	60.9665
8089830	LRRC58	826.707	932.524	1026.16	940.67	971.876	1109.23	0.813266	35.2158
7895764	---	13.1471	10.9969	10.8296	11.6379	11.7456	15.546	0.813216	0.658759
7961453	---	85.5647	86.7966	101.026	82.7119	93.6483	112.8	0.813166	4.22712
7918416	ALX3	157.663	161.655	167.555	172.065	158.644	179.573	0.813156	3.16334
7943777	---	33.0254	33.59	30.5768	33.2057	32.2012	37.1206	0.813017	0.799816
7943882	PTS	759.107	1131.96	871.13	788.905	366.669	2077.34	0.812961	215.518
8171427	FIGF	23.2011	23.244	24.6498	28.1102	24.758	29.0948	0.812917	0.926388
7924832	WNT9A	144.64	138.425	150.223	170.17	144.278	179.9	0.81281	6.11785
8129458	ARHGAP18	41.656	370.2	731.434	48.595	559.656	1237.86	0.812719	167.967
8091032	FOXL2	83.547	75.5873	130.408	95.1899	87.4353	158.692	0.812709	11.9883
7896457	---	60.6151	68.512	69.6149	108.006	103.867	123.57	0.8127	9.60939
8081386	NFKBIZ	43.1929	69.1427	126.412	59.3376	110.034	171.175	0.81235	17.8173
8148059	DEPDC6	50.8108	224.487	60.6161	67.1443	56.119	391.785	0.812317	51.4948
8049317	DGKD	609.303	555.805	570.84	517.374	365.986	1022.38	0.812273	81.384
8084912	SDHALP2	1418.29	1563.33	1299	1270.08	1216.26	2074	0.812153	117.951
8084739	FLJ42393	95.097	76.081	88.4709	68.3339	84.5901	130.6	0.81199	8.03684
8104580	FAM105B	582.189	394.353	376.741	461.406	532.756	785.105	0.811877	55.7689
8104504	---	28.4589	25.0811	25.6092	25.789	24.4207	33.6416	0.811876	1.27723
8135955	CALU	1046.82	1598.63	1244.77	1446.44	1228.47	1945.73	0.811837	118.588
7959016	FLJ42957	84.7061	70.9947	90.5452	77.4288	62.435	126.878	0.811798	8.33205
8076998	PLXNB2	83.7705	615.994	360.502	93.8629	219.683	1123.29	0.811762	147.329
8002999	GCSH	938.073	1159.56	1087.99	1045.36	715.638	1731.65	0.811623	125.585
7968307	KIAA0774	48.6783	47.1215	51.6132	51.1886	51.2067	54.1873	0.811449	0.909766
8044462	TTL	836.472	1374.46	977.141	991.521	830.848	1862.67	0.811442	148.862
7912659	AGMAT	65.4875	90.0065	66.8181	423.519	213.981	498.605	0.81143	70.6242
7912473	FBXO2	113.077	103.579	111.886	124.639	113.745	131.403	0.811166	3.67413
7892994	---	13.3289	13.7078	15.1698	14.4728	11.801	18.502	0.811083	0.837232
7933078	---	11.5161	11.9328	11.5832	11.002	12.2817	13.2297	0.811031	0.284111
7924107	LPGAT1	278.507	680.13	462.231	475.312	442.91	907.305	0.810989	81.2529
8024246	C19orf24	846.136	1110.34	904.542	1264.76	883.489	1498.16	0.810986	95.3258
7895145	---	787.156	1435.15	1138.47	800.693	1028.52	2017.39	0.81071	171.9
8157605	---	45.6905	71.8061	36.8252	35.5951	130.707	168.725	0.810295	20.5273
7933723	IPMK	331.958	326.747	336.006	313.243	349.778	373.584	0.81014	7.70014
7929653	ANKRD2	97.4674	88.2622	94.1034	120.793	110.315	129.764	0.809737	6.00143
7922229	SELE	29.6955	29.2645	30.4472	30.6534	30.417	31.309	0.809693	0.266403
7958211	C12orf45	567.279	564.556	465.655	668.406	488.054	814.861	0.809652	47.618
8010778	---	81.8582	81.3992	94.9829	95.9862	93.5145	103.953	0.809596	3.23214
7955817	PCBP2	4592.38	5422.09	4693.83	4392.13	5062.52	6304.9	0.80955	259.219
7899093	GRRP1	212.834	197.286	221.391	222.175	212.223	239.308	0.809509	5.13082
7982751	---	24.8253	24.5299	22.2773	24.3289	22.5521	29.1169	0.809249	0.903457
8131666	ITGB8	28.4356	37.3746	30.5382	31.4314	232.133	279.452	0.809196	42.9163
8165907	---	35.1058	39.1007	35.1105	36.8935	34.9808	42.76	0.808832	1.14232
8022976	RIT2	29.3508	30.0659	31.6778	33.1591	30.8601	34.1367	0.808823	0.674603
8081995	---	49.6819	49.2628	50.93	49.9796	46.8838	55.7489	0.808794	1.08187
8024356	ADAT3	253.595	361.911	250.974	278.507	300.288	438.953	0.808705	27.0201
8131860	C7orf30	1842.58	1768.6	1828.78	1929.9	1507.71	2437.44	0.808617	112.536
8031884	ZNF544	57.3018	66.6872	224.922	60.7695	92.2661	324.404	0.808461	40.935
7959946	MMP17	109.222	137.966	137.591	124.251	115.987	167.253	0.808424	7.6163
7896070	---	2417.23	4340.21	2953.68	2724	3468.78	5612.68	0.80821	441.117
8139680	COBL	82.0531	260.475	78.6514	205.127	61.2612	449.333	0.808	55.2695
7942879	TMEM126B	341.839	377.058	287.87	240.218	244.992	620.248	0.807953	52.1673
8074498	TXNRD2	235.442	399.306	340.365	285.217	284.204	523.332	0.807817	38.2022
7997755	BANP	207.445	194.125	221.933	229.113	176.345	280.008	0.807253	13.1374
7929814	---	15.078	15.2158	15.2791	14.9665	15.675	15.9424	0.807222	0.137393
8005761	---	12.4454	11.8749	11.9833	12.6576	13.0996	13.5448	0.806926	0.236485
8124828	FLOT1	718.795	861.594	834.454	353.86	528.871	1715.16	0.806805	173.232
8178419	FLOT1	718.795	861.594	834.454	353.86	528.871	1715.16	0.806805	173.232
8179688	FLOT1	718.795	861.594	834.454	353.86	528.871	1715.16	0.806805	173.232
8019988	PTPRM	43.0606	157.344	454.675	56.901	42.4511	775.112	0.806787	110.003
8167322	WDR13	323.479	462.138	253.866	362.29	348.821	611.163	0.806654	46.2547
8007561	G6PC3	871.897	883.326	930.071	628.573	791.056	1383.05	0.806546	92.747
8115012	---	31.6484	32.81	33.2696	31.9209	32.9127	34.4439	0.806536	0.367881
8015884	PPY	32.5106	32.3502	34.2665	34.2068	33.8534	35.3338	0.806458	0.417932
7977456	A26C2	24.6786	24.1098	25.683	27.6838	44.01	47.1487	0.806368	3.83929
8150844	SEC11B	111.614	133.78	117.01	89.8235	119.385	180.083	0.806339	11.1522
8099447	---	29.1283	29.8411	30.1336	32.6444	33.0989	34.1838	0.806172	0.757089
8126658	SLC35B2	511.548	555.008	791.685	628.677	584.581	908.168	0.806158	56.474
8150590	---	28.7088	27.9165	26.8564	26.3866	28.9194	32.077	0.806145	0.742831
8123819	EEF1E1	286.137	411.527	334.066	259.601	300.487	557.941	0.80603	40.6842
8124848	IER3	183.033	188.662	892.011	168.1	352.641	1313.59	0.805888	175.285
8179704	IER3	183.033	188.662	892.011	168.1	352.641	1313.59	0.805888	175.285
7943803	DIXDC1	140.459	290.836	132.112	370.727	206.2	487.647	0.80586	51.2666
7956826	TBC1D30	42.8975	61.379	246.009	41.9114	356.106	490.022	0.805824	69.3997
7983991	FAM81A	207.475	127.962	485.301	493.011	111.628	829.07	0.805774	102.458
7932733	MKX	68.3482	178.285	81.5717	66.5999	65.7565	290.754	0.805637	33.7176
7892897	---	138.899	182.618	205.341	192.124	164.706	242.674	0.805553	12.9952
8010061	SPHK1	80.8386	78.1218	182.157	70.7003	70.4225	266.533	0.805409	29.9304
8172035	DYNLT3	58.4532	585.094	312.833	54.8981	629.922	1115.45	0.805368	148.457
7907092	MPZL1	1081.72	1097.12	1178.76	747.759	1273.45	1780.2	0.805358	123.827
7955078	PFKM	110.425	944.513	1130.21	992.853	962.503	1707.83	0.805104	187.451
7905742	---	13.7859	14.8795	13.6141	14.8235	14.3462	15.8338	0.805079	0.298981
8133477	GTF2IRD1	143.428	412.343	261.506	129.202	122.249	732.313	0.804835	87.5988
7895267	---	2886.28	3180.01	3526.54	4134.46	3282.48	4410.16	0.804825	215.252
8021984	YES1	287.304	768.8	1000.77	268.763	399.832	1725.95	0.804758	206.009
8135601	MET	25.0845	660.244	1806.16	32.5994	30.4797	3285.42	0.804717	485.891
8138450	FERD3L	97.5675	105.825	99.771	109.93	105.596	114.365	0.804561	2.28001
8013294	TBC1D28	48.6583	48.107	52.094	54.5329	50.8834	56.3231	0.80456	1.18423
7917120	USP33	818.001	1576.1	1122.08	921.298	977.975	2170.3	0.804551	189.248
7934101	AIFM2	96.8392	61.4073	221.428	91.2667	76.725	324.859	0.804383	38.3901
8048257	PNKD	175.349	183.473	147.959	167.534	155.925	229.906	0.804156	10.6269
8003448	ANKRD11	770.646	717.221	780.552	742.41	676.017	925.714	0.803841	31.338
7986049	CRTC3	230.674	425.6	159.061	243.607	514.107	714.726	0.803753	77.0035
8106252	HEXB	703.19	713.151	904.527	811.622	527.64	1247.17	0.803739	89.581
8012212	ZBTB4	247.118	191.267	251.086	254.781	207.147	326.377	0.803659	17.2001
8162880	MRPL50	869.812	1100.24	799.773	1235.73	979.157	1443.21	0.80348	87.8676
7943297	CEP57	1264.61	980.516	1098.47	1115.79	1025.99	1557.36	0.803258	77.2676
8096531	---	12.7529	12.6217	12.6638	12.871	12.8644	12.9995	0.803073	0.0520272
8010702	ASPSCR1	352.331	415.85	416.793	427.677	393.257	471.033	0.802946	14.3105
8009353	PITPNC1	402.124	209.551	159.971	153.164	407.805	725.536	0.802881	80.2406
7951036	SNORD5	2145.86	1963.34	2748.22	3085.76	1707.81	3996.75	0.802839	310.557
7922104	GCSH	1017.77	1254.92	1183.66	1153.49	782.348	1835.72	0.802757	128.28
8162562	C9orf130	112.434	117.007	97.3546	117.181	124.388	140.128	0.802716	5.13594
7929612	---	29.1251	30.6131	28.9357	29.2921	30.5946	32.0411	0.802694	0.43919
8022506	---	92.7525	104.693	94.666	98.2969	116.856	123.561	0.802499	4.57905
8033554	CD320	667.368	1142.88	783.578	1212.19	925.58	1508.58	0.802328	112.781
7939751	NR1H3	183.715	154.907	144.04	162.896	200.128	234.251	0.80219	12.1868
7926934	---	65.6745	71.1013	60.6331	76.9794	67.7046	84.4456	0.802018	3.1092
8134351	PPP1R9A	31.0733	119.774	61.0184	33.8929	29.8021	207.729	0.801488	25.9303
8100734	UGT2B17	11.6082	12.7391	11.8367	11.3586	12.0224	13.8574	0.80148	0.336152
8111122	---	18.0449	16.397	18.31	19.3832	17.8519	20.6427	0.801466	0.526635
7896289	---	22.2145	16.7484	19.5137	17.9787	15.3704	30.9778	0.801458	2.06504
8104463	2009-03-06	2509.52	1844.42	2345.95	1647.85	1963.97	3706.07	0.801323	270.85
8147548	POP1	432.392	771.302	760.01	488.467	296.88	1391.3	0.801282	142.552
8073612	TSPO	170.688	364.377	419.145	239.35	286.455	591.778	0.801273	54.4871
7951032	SNORA1	459.659	312.415	539.692	619.074	381.38	795.794	0.801257	63.586
7925500	CHML	651.61	958.912	1048.12	713.821	422.619	1773.41	0.8011	171.517
7976567	BDKRB1	39.032	36.6281	44.1697	45.4255	37.3074	51.4077	0.801082	2.08678
8108370	EGR1	161.053	146.328	319.017	129.626	151.812	450.214	0.800917	47.2987
8105229	PELO	321.108	302.802	371.046	242.581	332.9	489.762	0.800833	30.3049
8172538	WDR45	380.965	521.922	254.69	439.202	491.642	721.506	0.800822	56.8152
7966089	CMKLR1	27.8849	27.0899	28.4386	29.3227	29.4304	30.3058	0.800751	0.425151
7963212	SLC11A2	679.85	498.766	538.474	564.468	393.479	1025.63	0.800598	80.4129
8104996	---	42.074	40.0036	40.7778	38.3395	49.9195	54.0034	0.800581	2.28581
8054513	FLJ38359	48.4292	192.224	88.0464	45.2052	41.601	340.88	0.800493	43.5929
8114354	NME5	17.8699	17.4014	23.5948	16.504	17.9941	28.2593	0.800464	1.69403
8077688	IL17RC	80.2822	96.2353	132.375	89.1861	79.0057	168.753	0.800404	13.0109
8147156	WWP1	1301.86	1063.88	1274.13	1345.72	1246.76	1541.06	0.800293	56.2399
7998157	C16orf35	1149.96	1150.8	1071.51	1084.93	967.252	1463.56	0.80025	61.3629
7902476	FAM73A	349.843	603.321	594.565	310.802	350.335	1009.45	0.800229	96.5731
8159854	KIAA0020	857.48	750.19	1042.06	760.435	760.013	1299.91	0.800206	80.1789
8127995	---	13.8356	13.3051	12.8186	13.1223	13.1636	14.9657	0.800165	0.282465
8117929	ABCF1	1729.69	2844.08	2319.74	1842.61	2282.07	3648.24	0.800097	258.565
8177797	ABCF1	1729.69	2844.08	2319.74	1842.61	2282.07	3648.24	0.800097	258.565
8179112	ABCF1	1729.69	2844.08	2319.74	1842.61	2282.07	3648.24	0.800097	258.565
7894450	---	23.9363	25.3248	15.0333	15.7106	22.7635	40.6768	0.799947	3.3762
7895852	---	27.5065	18.2673	17.1474	28.5617	21.3724	39.2622	0.799944	3.00837
8115828	---	12.8832	14.1034	12.9992	14.6315	13.8904	15.3558	0.799773	0.345328
7942613	DGAT2	282.154	211.95	184.045	302.613	348.82	425.491	0.799477	32.2479
8082517	C3orf47	129.966	154.34	127.805	156.073	149.542	175.494	0.79941	6.48881
8178435	IER3	174.877	196.944	1176.67	160.257	432.326	1729.1	0.799295	238.959
8051372	MEMO1	379.231	412.726	454.766	690.399	687.031	794.252	0.799145	63.5635
7954752	DNM1L	1114.48	1989.63	1953.2	1467.38	1660.16	2665.71	0.799002	192.903
8084360	ABCF3	797.405	799.863	594.049	639.641	752.75	1111.22	0.798863	66.0872
8031999	PPAP2C	186.443	167.715	1192.71	224.541	193.144	1827.43	0.798684	257.714
7921449	CRP	25.2057	26.991	26.5334	28.2007	28.3508	29.3696	0.798207	0.542121
8002181	DPEP3	39.2893	40.9618	41.0333	43.8013	40.4778	44.7652	0.798072	0.763243
8144405	DEFB107A	16.4982	15.7641	16.6678	16.7812	16.4712	17.4264	0.797992	0.195203
8149230	DEFB107A	16.4982	15.7641	16.6678	16.7812	16.4712	17.4264	0.797992	0.195203
7948630	FADS3	419.782	207.595	180.701	197.14	218.003	701.572	0.797808	74.9157
8095723	EPGN	13.0626	12.7235	13.0057	14.3255	13.3934	14.618	0.797732	0.280073
7948131	OR5M9	24.2487	26.6279	26.1613	27.1306	26.304	28.3534	0.797668	0.488558
7905033	---	26.3549	25.0744	26.7426	27.2173	29.4242	30.1508	0.797605	0.699314
8076195	PDGFB	95.9172	94.1513	108.62	124.77	95.7071	135.013	0.796977	6.26608
8084891	FAM43A	89.0599	146.811	344.737	100.599	88.3144	520.508	0.796961	64.8099
7955358	C12orf62	339.798	389.261	247.851	484.188	398.438	581.19	0.796919	41.8145
7938172	OR10A5	19.3236	20.4885	20.9538	20.6244	23.1845	23.666	0.796684	0.611945
8022646	KCTD1	75.8674	143.711	106.769	71.6496	61.0574	230.604	0.796637	23.2459
7992742	---	25.122	24.0639	20.5275	21.6693	23.4649	30.8698	0.796637	1.31394
8025621	ICAM5	144.068	158.402	146.557	231.172	190.048	246.119	0.796383	15.9938
8169603	LONRF3	88.1344	509.7	273.769	192.183	112.314	849.424	0.796209	106.182
8083129	GRK7	24.9223	23.6186	25.8457	24.7293	23.7807	27.7667	0.796112	0.555616
7978644	NFKBIA	399.126	710.532	704.215	951.204	1172.2	1297.83	0.796023	120.694
7896798	PLEKHN1	173.588	166.357	185.557	179.972	170.184	196.962	0.795779	4.0732
8107671	---	327.771	260.149	361.098	351.1	344.279	424.461	0.795767	19.2266
7937696	LOC338651	60.61	62.6016	58.3961	70.696	66.7448	73.8623	0.795485	2.17856
8007471	NBR1	494.342	538.701	603.175	475.7	766.435	848.378	0.795405	55.3679
7937330	IFITM2	525.8	257.84	965.02	504.026	755.714	1295.55	0.79537	134.444
8058411	---	27.655	24.2375	26.2719	25.4647	27.1629	30.6018	0.795352	0.790725
8110886	MED10	1159.42	806.579	751.997	787.673	905.814	1586.9	0.795258	116.963
7912852	EIF1AX // EIF1AP1	4471.8	6094.05	4339.86	4302.5	5282.55	7497.57	0.795097	459.096
7910611	KCNK1	243.161	226.096	254.247	85.1946	166.932	525.758	0.795074	53.8215
7914516	LOC339483	163.149	157.74	188.581	199.157	170.3	214.599	0.794943	8.05429
8146468	RP1	21.0162	21.0942	21.593	21.7985	22.344	22.5302	0.794918	0.226062
7948656	FTH1	857.621	436.037	544.451	573.154	382.778	1388.92	0.794893	136.249
8127498	---	35.7354	50.835	73.398	41.7128	36.2987	99.5234	0.794816	9.1835
8005759	---	14.1528	13.8141	12.9285	14.2916	14.6495	15.6491	0.794686	0.325905
8007594	TMUB2	310.701	351.241	273.517	282.464	287.949	436.485	0.794637	22.3661
7895325	---	2098.41	3847.33	2929.27	2310.35	3018.15	4990.78	0.794617	387.174
7894983	---	18.5624	21.4262	21.9539	15.5295	21.0301	29.046	0.794584	1.62682
8166382	MBTPS2	450.562	945.019	582.502	596.881	514.952	1279.4	0.794474	115.625
8043030	---	12.3859	11.8551	11.9408	12.422	12.8672	13.2248	0.794138	0.190628
8104930	SLC1A3	34.3696	928.214	194.256	37.1004	35.9516	1740.27	0.794131	253.443
8167721	SSX8	85.5146	80.8028	88.4978	88.6865	85.2653	93.6521	0.794038	1.5571
7919340	GJA5	19.0832	17.8096	15.5728	21.7311	19.955	24.4099	0.793994	1.11129
7906746	SDHC	585.644	705.685	652.344	572.853	570.243	857.175	0.793984	40.2685
7893125	---	746.717	1316.01	1176.18	636.357	1015.39	1961.69	0.793969	171.786
8134339	PEG10	41.9576	49.7392	1385.08	45.4635	45.1785	2227.11	0.793694	342.004
8041168	SNORD53	373.326	419.822	392.656	368.977	340.461	506.405	0.793641	21.0418
7894144	---	69.5682	61.6478	61.97	71.3968	64.3835	79.2864	0.79362	2.45452
8113759	---	18.4213	18.7239	16.6155	20.832	20.0418	22.5375	0.793249	0.746044
7893476	---	3151.75	5179.25	4214.73	3419.37	4557.93	6521.45	0.793094	445.276
8103364	---	10.6823	10.4036	10.6931	10.6521	10.8448	11.0255	0.792959	0.0749212
7901309	FOXE3	467.114	478.114	456.095	495.216	493.688	512.919	0.792883	7.48611
8177955	MICB	883.638	138.596	535.808	647.392	878.29	1465.62	0.792816	159.349
7934166	C10orf27	40.9263	36.6139	39.1785	38.4634	39.6574	44.3185	0.792684	0.940354
7976795	MEG3	82.3739	81.936	87.108	77.2237	77.2624	99.0851	0.79262	2.95232
7927972	VPS26A	991.326	1694	1482.57	881.862	1343.83	2420.93	0.792418	200.397
7975562	PAPLN	83.8294	71.7465	101.629	76.633	75.4241	123.117	0.792392	7.18091
7902282	HHLA3	122.465	220.839	146.408	190.998	190.673	268.616	0.792374	18.7933
8123737	---	27.4388	27.4737	26.9692	27.7191	28.3747	28.7109	0.792287	0.233083
7922646	IFRG15	1145.47	1610.11	1535.9	1170.96	1821.95	2189.12	0.792188	143.1
8111698	RICTOR	607.655	390.724	765.503	456.171	695.096	1038.19	0.792137	84.0665
8051501	EIF2AK2	1120.91	1433.46	1618.51	1612.06	2126.65	2243.05	0.792114	152.639
7922637	TOR1AIP2	830.243	1073.48	1127.1	803.47	953.72	1431.44	0.792079	83.6065
7976560	BDKRB2	50.5948	47.244	54.8405	53.4376	49.655	59.2114	0.791994	1.53475
7938544	TEAD1	191.097	588.282	702.029	45.5871	52.6959	1546.18	0.791936	206.459
7988876	MYO5C	43.1529	165.296	33.4056	36.7601	47.5002	277.56	0.791755	36.0899
7963348	---	54.9056	52.0465	57.8662	63.3303	67.921	70.7188	0.791699	2.66975
8040698	C2orf18	356.327	411.211	339.2	336.459	309.278	519.935	0.791651	27.7383
8051066	MPV17	1670.66	1954.45	2215.87	1585.16	1543.35	2881.82	0.791627	184.43
7895960	---	79.557	108.662	87.7735	64.3833	90.1808	146.184	0.791541	10.2472
7894296	---	111.42	131.877	138.455	101.487	71.1068	227.329	0.791383	19.166
7894605	---	10495.5	10472.6	9965.11	9829.67	10216	11551.2	0.791316	221.016
8125887	TEAD3	212.262	298.631	281.771	184.258	166.351	476.121	0.790883	40.9769
8098895	FAM53A	164.541	147.489	150.866	164.159	149.622	183.65	0.7907	4.94423
8081465	BBX	689.484	708.748	1213.97	702.427	658.473	1552.94	0.790688	134.621
8052674	---	21.4625	19.8216	21.9655	22.5666	21.6718	23.8178	0.790425	0.473937
8167185	TIMP1	113.451	163.512	3613.56	474.145	330.097	5451.37	0.790278	819.578
8021154	KIAA0427	163.333	207.806	201.846	104.582	147.01	344.685	0.790169	29.681
7893883	---	5815.98	5043.55	5185.49	6012.07	5094.05	6874.01	0.790071	256.488
7939120	RCN1	933.565	2965.28	2002.28	1358.36	742.304	4946.38	0.790046	570.333
7970507	---	38.3602	84.838	72.0784	35.3667	31.1145	147.607	0.789967	16.0223
8097938	NPY2R	43.8431	44.0917	42.1541	44.8364	42.7172	47.08	0.78969	0.625973
7896232	---	1019.07	935.014	1181.57	875.337	916.063	1452.88	0.789588	78.8812
8176572	DUX4	111.26	135.601	112.933	126.218	131.639	149.615	0.789435	5.20008
7892578	---	39.0927	36.7099	28.6902	41.8256	35.2007	51.5777	0.789263	2.74365
8077441	BHLHB2	147.891	328.73	828.083	302.513	348.124	1097.82	0.789	132.345
8165888	---	29.5189	65.7056	31.0064	34.4092	40.4026	89.2043	0.78899	8.61799
8138602	DFNA5	110.058	102.169	678.908	56.1346	49.9562	1092.03	0.7889	156.757
7893214	---	209.083	182.349	93.9008	243.595	198.788	341.525	0.788803	29.053
7912250	MIRN34A	314.362	333.496	347.153	392.101	342.96	402.497	0.788777	12.3787
7977642	RNASE13	52.8258	49.4834	51.6308	52.0738	51.7039	55.2812	0.788759	0.677792
7894374	---	4633.07	7064.62	5376.48	4829.56	5926.56	8584.41	0.788738	542.121
8180380	---	22.7146	23.3761	22.1329	22.8755	22.9952	24.2014	0.788643	0.249519
8148206	---	10.6388	10.5326	10.5635	10.9438	11.2579	11.3701	0.788636	0.13092
8067844	A26B3	17.7924	18.4669	18.5772	20.564	26.5015	27.1829	0.788478	1.51886
7936463	ABLIM1	242.71	548.754	505.306	389.628	256.146	846.863	0.788475	80.7035
7928401	CHCHD1	410.372	341.446	459.506	380.982	381.186	537.086	0.78844	25.1286
7895993	---	160.542	189.023	156.007	160.571	172.314	211.169	0.788344	7.67418
8097753	DCLK2	48.1686	133.699	136.189	45.2288	52.9987	254.315	0.788226	29.2699
8053882	DUSP2	386.836	161.177	154.549	453.328	380.062	655.335	0.788075	67.7557
7949373	ZNHIT2	213.188	243.828	196.83	278.296	220.506	309.234	0.787978	15.339
8009844	LLGL2	92.0148	112.839	80.0535	75.5261	66.4993	167.615	0.7879	13.3275
7968029	PCOTH	49.141	66.8381	46.394	48.7482	38.2063	93.2012	0.78772	7.17114
7920205	SPRR2A	29.8097	32.217	37.0666	35.7908	32.4098	40.0538	0.787719	1.34693
7922404	SNORD80	509.405	405.093	822.114	835.277	648.872	1040.54	0.787492	83.924
8105013	EGFLAM	35.8467	44.8776	43.4794	41.1304	37.2759	52.3853	0.786922	2.13428
7998940	MEFV	84.0535	82.7759	77.2549	86.2662	79.8199	93.6134	0.786741	2.03709
7902518	GIPC2	34.6779	35.9635	34.2265	35.8708	35.7548	37.1684	0.78673	0.372771
7979127	---	230.305	230.355	254.58	237.325	234.554	264.241	0.786643	5.06662
8166179	CA5BL	233.901	428.881	206.079	268.146	236.457	587.585	0.786557	53.8415
8178754	PRRT1	181.238	145.087	151.947	195.85	183.949	223.225	0.786506	10.2972
8179950	PRRT1	181.238	145.087	151.947	195.85	183.949	223.225	0.786506	10.2972
8083941	ECT2	1518.76	1513.81	2008.38	1239.02	1598.88	2505.3	0.786424	162.215
8108066	UBE2B	522.643	445.911	541.614	441.009	484.116	655.132	0.786311	28.4362
8164967	VAV2	121.105	252.799	170.536	222.596	210.469	312.191	0.786225	23.585
8040211	KLF11	138.965	511.535	148.607	79.192	150.571	863.884	0.786194	110.942
8042696	SPR	533.666	413.765	540.339	340.262	308.797	921.669	0.785974	79.863
7953747	---	11.4171	11.3354	11.1536	11.3423	10.9796	12.0198	0.785968	0.126462
7894589	---	20.6096	27.128	25.9625	29.2278	28.8543	32.5754	0.785942	1.43437
8168098	DGAT2L6	18.6874	18.5482	18.3269	19.9556	18.5998	20.3605	0.785939	0.305067
8163896	STOM	279.022	630.09	61.3597	88.3165	1115.07	1576.25	0.785785	218.614
7896161	---	41.2525	46.9003	35.8764	37.9107	42.5239	56.164	0.785727	2.61307
8110734	BRD9	962.383	516.659	494.519	641.079	605.832	1392.3	0.78571	124.616
7950671	GAB2	65.9618	95.6103	96.1535	85.8014	188.436	202.445	0.785164	20.6397
8125316	FKBPL	193.932	208.335	167.814	181.129	154.375	275.921	0.785153	15.3917
8178749	FKBPL	193.932	208.335	167.814	181.129	154.375	275.921	0.785153	15.3917
8024003	PALM	251.705	262.767	242.169	229.329	218.498	325.197	0.784849	13.5046
7972890	GRTP1	96.4314	171.376	120.172	114.152	105.117	221.057	0.784747	17.2732
8085984	OSBPL10	53.7263	96.6789	694.505	60.7157	56.5695	1068.57	0.784703	156.071
8111666	---	25.7374	37.7066	39.825	33.1728	40.0002	48.2856	0.784697	2.69524
8125850	C6orf106	504.64	685.08	481.142	622.074	668.522	812.48	0.784347	43.9125
8041257	SLC30A6	495.33	787.555	1062.36	1133.59	1118.13	1390.98	0.784273	111.489
7892658	---	18.3197	16.6619	14.2398	16.1985	16.5053	22.0194	0.784133	0.942661
8037240	PSG1	36.2505	37.5438	33.0896	37.873	39.3547	42.3879	0.783875	1.10602
8058542	C2orf80	20.6179	21.447	20.5129	22.3361	21.1164	22.8525	0.78372	0.335492
8038407	RRAS	177.143	150.313	271.942	110.743	201.633	373.794	0.783683	33.8627
8154721	IFNK	17.2487	19.0585	17.3694	19.6822	17.8172	20.8772	0.783662	0.516208
7927028	GJD4	71.0356	75.4194	78.8911	78.7127	81.8699	84.2421	0.783474	1.66865
8151475	TPD52	418.886	306.392	316.343	213.827	233.499	695.033	0.783325	63.2918
8084397	ECE2	157.543	163.339	129.143	202.651	192.587	229.792	0.783311	12.8614
8062284	---	19.2343	16.0656	15.9751	18.3441	17.7513	21.9196	0.783296	0.790814
7989596	DAPK2	141.729	154.223	168.232	153.438	150.047	178.439	0.783277	4.73983
8039269	LENG9	124.289	157.674	128.522	132.448	148.183	176.212	0.783277	7.12895
8147564	---	25.2027	26.071	25.7215	29.8348	23.5756	32.3607	0.783249	1.17224
7996891	CIRH1A	3971.08	4320.4	5181.5	4795.28	4613.62	5537.98	0.78306	202.616
8166335	PDHA1	1930.66	3623.87	1842.37	3489.91	2457.7	4872.7	0.782838	418.489
7988623	---	52.8268	51.1598	51.3454	54.8921	52.0785	56.1961	0.782745	0.725438
8090490	RPN1	2468.61	2523.04	3111.66	2654.72	2827.24	3314.29	0.782543	120.008
7940182	OR4D10	55.2592	56.3265	54.3929	59.9611	53.206	63.0976	0.782416	1.33746
8046281	---	11.1561	11.6778	11.6262	11.7611	11.7201	12.0457	0.782286	0.102862
7981538	JAG2	115.007	284.933	115.83	181.161	135.344	393.744	0.782283	40.0942
7998015	SPIRE2	170.627	308.763	219.213	190.718	173.017	415.761	0.782228	34.6938
7898026	PRAMEF16	33.0561	33.8855	33.8461	36.5115	33.6831	37.0403	0.782203	0.592855
7955217	SPATS2	814.784	697.323	1004.01	466.372	449.415	1698.47	0.782148	165.014
8134821	MEPCE	1087.19	1138.14	846.502	1379.33	1193.07	1575.1	0.782084	89.1998
7893496	---	110.838	107.888	80.0005	98.8102	133.34	157.789	0.782007	9.70494
7998055	MC1R	95.6192	98.0847	119.536	107.539	86.0664	140.749	0.781981	7.00354
8015432	SC65	121.35	298.018	218.92	126.954	174.691	431.238	0.781785	42.2903
8166219	SYAP1	466.238	1139.32	561.033	494.682	746.424	1562.02	0.781754	155.455
8151927	---	26.3742	32.2747	27.1692	23.1954	27.1338	39.6442	0.781737	2.07894
7969677	MBNL2	667.846	576.722	362.834	70.5238	574.984	1432.66	0.78172	161.736
8180303	---	26.6463	34.4844	25.786	33.2242	27.0985	41.1567	0.781696	2.13726
7942007	LRP5	206.909	376.579	309.854	68.311	402.231	694.409	0.781683	75.1228
8132458	MRPL32	908.295	1030.62	1029.89	967.42	981.35	1116.15	0.780808	25.0888
7894681	---	2727.59	4509.54	3862.96	2771.29	3587.92	5845.01	0.780767	417.209
7896742	C20orf69	300.979	222.782	183.556	154.989	275.967	456.97	0.780718	38.5041
7911347	C20orf69	300.979	222.782	183.556	154.989	275.967	456.97	0.780718	38.5041
7945342	C20orf69	300.979	222.782	183.556	154.989	275.967	456.97	0.780718	38.5041
8031990	C20orf69	300.979	222.782	183.556	154.989	275.967	456.97	0.780718	38.5041
8085054	DKFZP434B2016	300.979	222.782	183.556	154.989	275.967	456.97	0.780718	38.5041
8110670	C20orf69	300.979	222.782	183.556	154.989	275.967	456.97	0.780718	38.5041
8137666	C20orf69	300.979	222.782	183.556	154.989	275.967	456.97	0.780718	38.5041
8148964	---	300.979	222.782	183.556	154.989	275.967	456.97	0.780718	38.5041
7960514	---	21.2556	20.7539	19.1112	20.9865	18.8558	24.6776	0.780568	0.74127
7964852	BEST3	17.8407	17.8988	17.7089	18.8174	18.5152	19.0456	0.780536	0.20029
7902306	---	31.2229	30.1807	28.3146	34.7843	23.7324	43.6792	0.78052	2.40795
8147864	TTC35	635.188	958.508	939.042	739.979	478.645	1492.48	0.780498	125.538
7908732	IPO9	1765.4	1851.01	2162.08	1943.93	1731.52	2387.92	0.780462	90.5148
7941401	OVOL1	54.1648	52.2371	55.6263	60.8945	51.8943	64.0755	0.780231	1.75522
8114778	GCSH	1582.41	2079.16	1852.66	1740.74	1241.67	2886.76	0.779926	198.641
8009513	---	62.637	53.3254	61.1934	61.7291	75.1052	79.2584	0.779447	3.44008
8116992	UNQ9364	67.4444	42.3291	37.4258	59.6595	112.945	131.094	0.779434	13.6004
7955777	C12orf10	651.517	673.008	652.867	822.093	632.956	871.899	0.779359	36.3039
8110966	FAM173B	583.613	498.194	719.122	372.623	627.283	991.834	0.779149	75.1166
7926836	RAB18	1544.95	1804.1	1369.72	1485.95	1437.33	2172.91	0.778946	107.2
8139468	TBRG4	705.299	743.733	739.594	882.234	808.934	900.075	0.77889	28.5956
7966229	MGC14436	36.9517	28.5848	30.8809	175.718	149.177	211.399	0.778883	29.3162
7950284	RAB6A	1226.12	1173.24	897.976	1162.31	1255	1557.47	0.778671	74.9643
8088996	---	11.3214	10.8072	11.4057	12.3801	13.4043	13.7008	0.778644	0.421228
8097327	SLC25A31	18.9957	19.419	19.1839	21.4867	19.6775	21.7689	0.778613	0.431103
8036170	PRODH2	58.7404	61.977	63.8942	60.0305	61.8864	66.3048	0.778583	0.957132
8104944	NIPBL	1294.64	949.056	1160.24	945.502	1172.38	1655	0.778557	93.1556
8068593	ETS2	1209.17	626.484	802.836	1069.09	859.325	1645.51	0.778515	128.255
7929533	CC2D2B	19.1781	17.9593	22.1372	20.8566	20.659	23.5861	0.778315	0.712358
8116734	LY86	19.7228	20.3924	20.4405	22.3527	22.2486	22.9952	0.77801	0.472443
8041122	PPP1CB	2565.28	1958.82	2286.02	2465.19	2803.81	3142.64	0.777833	145.125
8159848	---	26.3672	25.7786	26.4048	25.6476	25.8138	27.4548	0.777773	0.238085
7895542	---	3938.91	6161.19	4238.11	3987.74	4953.72	7540.56	0.777686	510.758
7936201	C10orf79	18.828	22.0347	18.8231	20.3524	19.8048	23.7563	0.777668	0.689765
8128383	COQ3	288.743	292.936	288.854	446.396	343.46	463.53	0.777667	28.6834
7924096	NEK2	620.079	392.497	299.368	465.001	478.051	860.285	0.777619	69.9464
7933310	---	102.631	105.734	175.363	114.717	103.34	210.133	0.777573	16.2786
7941501	BANF1	2154.55	2116.08	1994.15	2082.41	1960.38	2417.96	0.777509	57.6179
8069753	CCT8	2066.86	1820.93	1893.54	2108.45	1885.3	2326.03	0.77749	66.6106
8050031	MYT1L	55.1837	50.9423	54.7514	59.1426	51.8318	62.9486	0.777169	1.60523
8092691	BCL6	83.7515	134.985	264.143	65.6476	257.239	389.762	0.777137	44.4861
8094361	GBA3	23.3969	23.2454	23.4703	24.3721	23.4624	24.5362	0.77713	0.196512
8105499	NDUFAF2	206.952	255.51	208.099	244.939	207.744	293.175	0.776883	12.3935
7895793	---	12.3007	11.5625	11.1531	12.6926	11.8897	13.5443	0.776775	0.302217
8165860	---	12.9069	13.237	14.7068	13.5067	13.7534	15.2012	0.776492	0.31372
8009075	TANC2	192.274	291.476	272.164	152.856	188.6	441.066	0.776465	37.0461
8104570	FAM105A	159.722	158.597	130.561	38.9129	245.675	370.358	0.776343	39.8503
8035304	BST2	502.333	73.2171	72.7234	739.731	304.244	1077.05	0.776259	139.873
7908371	C1orf99	29.107	29.4166	28.5536	33.5485	28.1476	35.1436	0.776218	1.03725
8141035	SGCE	39.54	248.266	314.014	35.1746	33.8596	601.845	0.776101	79.9488
7965964	SLC41A2	40.8575	254.339	100.195	41.0515	60.5084	414.659	0.776019	53.5743
7992956	GLIS2	175.698	198.522	232.467	178.818	169.114	275.65	0.775936	14.6545
7948344	GLYAT	25.0765	23.0024	23.4149	24.8941	23.6777	26.86	0.775852	0.502885
7992656	AMDHD2	311.222	272.729	239.832	338.949	268.653	398.819	0.77579	20.3343
8032718	DAPK3	302.435	419.419	425.439	312.288	401.563	534.129	0.775767	30.0357
8168852	HNRNPH2	1822.37	2189.68	2568.37	1884.08	2969.55	3325.68	0.775365	213.49
7922504	RFWD2	424.646	478.329	557.829	611.284	645.038	689.512	0.775284	35.7092
7892638	---	12.7642	16.2263	15.1337	12.0676	11.5171	21.4248	0.775122	1.30409
8035506	CRLF1	208.819	206.202	223.169	255.354	234.411	260.743	0.77512	8.12673
8172225	EFHC2	16.7263	16.467	16.2193	18.1861	16.6972	18.5848	0.774859	0.347111
8017850	WIPI1	86.2518	97.7878	158.096	160.372	256.815	268.148	0.774822	27.1278
7907213	SCYL1BP1	357.256	197.12	327.75	280.577	408.442	515.306	0.774822	38.4304
8166730	CYBB	30.7754	34.3145	34.3131	35.168	44.2325	44.8944	0.7747	2.05885
8114326	FAM13B1	555.93	520.577	363.414	470.871	561.857	750.483	0.774604	44.9357
7915385	EDN2	98.8927	93.4133	104.472	106.189	104.818	111.554	0.774437	2.21276
8173201	ZXDA	677.427	629.588	735.735	713.97	687.575	780.357	0.774245	18.2656
8113113	C5orf36	33.4405	20.2481	21.2856	23.1575	54.6196	64.2292	0.773402	6.63674
7993185	NUBP1	1170.11	1437.58	1003.32	1235.21	1209.95	1690.89	0.773361	84.4929
8123584	MYLK4	39.6253	37.7811	39.1938	38.4623	36.6562	43.1609	0.773086	0.784444
7950764	DLG2	26.3028	25.3267	28.4491	26.8456	27.4504	29.4788	0.773012	0.525887
7962794	ZNF641	180.671	127.762	132.553	133.12	207.92	252.401	0.772969	17.8266
8034696	---	62.8518	67.415	93.767	77.6553	66.7807	105.063	0.772703	5.97175
8125072	C6orf27	103.035	96.0808	98.7748	103.747	98.2598	109.561	0.772621	1.71916
7910211	MPN2	26.9808	25.5719	28.211	28.7189	29.4141	30.4809	0.772415	0.615274
8171747	EIF1AX	2456.21	3149.94	2174.14	2500.89	2740.52	3699.97	0.772396	194.62
8063601	C20orf85	54.4143	56.2928	57.2326	61.4302	56.3744	62.2489	0.772292	1.09772
8037563	PPP1R13L	208.602	193.102	276.705	212.101	279.7	321.483	0.772153	17.9648
8156196	FLJ45537	88.6775	81.0251	84.438	106.047	83.2219	112.677	0.772095	4.6798
8002312	NOB1	1140.3	1177.62	1130.54	966.699	1292.81	1486.54	0.772041	61.6376
7899750	FAM167B	94.2243	87.4706	100.126	114.054	98.1001	118.167	0.771824	4.14495
8053406	RETSAT	397.013	619.676	502.958	391.561	578.475	779.953	0.771748	51.857
8117079	LOC644714	35.5021	44.53	48.6726	52.4088	32.8792	64.9245	0.771677	4.12178
7901383	---	12.0527	12.252	11.5633	12.1246	12.2616	12.8108	0.77159	0.141198
7916984	---	73.0969	77.294	74.5398	50.1535	61.3494	116.457	0.771585	7.89485
8071559	SDF2L1	610.657	471.452	324.546	555.102	482.741	838.814	0.771379	60.4878
8123695	PECI	738.573	791.826	324.095	991.645	827.986	1340.68	0.771343	116.628
8000716	SEZ6L2	110.111	162.923	233.144	122.037	143.543	291.673	0.7713	24.8646
7892933	---	178.873	156.187	159.384	176.712	243.351	255.341	0.771175	15.1676
7945110	ST3GAL4	310.736	221.764	239.167	230.296	132.292	504.847	0.77116	44.5271
8116724	FARS2	421.589	206.107	212.293	361.762	348.79	584.044	0.77112	49.4827
7955376	DIP2B	1065.55	902.689	1046.8	1003.79	1159.53	1251.09	0.771077	42.5907
7911301	PGBD2	84.2356	77.4361	155.003	131.01	167.857	195.61	0.770586	16.485
8098242	---	32.083	30.2385	36.6412	36.3025	37.4059	40.1286	0.770432	1.27664
8093104	TM4SF19	79.1303	60.5517	949.82	94.5215	75.1541	1386.57	0.770231	203.238
8062571	FAM83D	561.865	675.131	1310.07	838.506	818.952	1509.42	0.770157	130.924
7900683	MPL	60.5939	60.0913	61.7407	64.3991	61.8747	64.8207	0.770057	0.683338
8126442	TBCC	262.302	307.426	309.572	284.284	318.323	344.379	0.769996	9.9125
8157074	FKTN	426.226	378.837	280.828	426.264	283.469	620.463	0.76997	43.791
8123606	MGC39372	83.8377	46.1523	57.6072	62.4009	46.6673	118.793	0.76993	9.77245
8142671	WASL	406.489	811.192	608.863	439.433	480.495	1090	0.769775	93.0314
7930074	NFKB2	339.213	227.723	306.111	215.893	1087.22	1217.17	0.769506	160.527
8156228	CTSL1	35.8593	823.389	738.81	42.4444	36.2556	1727.37	0.7692	236.301
7895177	---	2919.97	4441.66	3392.42	2822.94	3248.07	5515.49	0.769043	367.527
7901854	---	14.9147	19.591	17.1552	17.1073	17.1478	21.4419	0.769024	0.798666
8001392	---	11.8614	11.7129	11.6678	12.2989	12.0841	12.4324	0.768879	0.11002
7893694	---	13.5709	11.725	13.1379	14.6377	11.2837	16.9609	0.768792	0.724374
7894093	---	75.2829	72.1685	54.656	80.8993	101.515	112.483	0.768749	7.32907
7962829	SNORA2B	170.784	148.343	91.3115	125.897	150.75	242.877	0.768546	17.7822
7971561	RP11-90M2.3	18.1676	19.3567	19.13	18.5918	18.4053	20.2251	0.768526	0.264185
8111210	---	2693.27	815.027	1585.88	1314.61	861.815	4514.35	0.768486	497.692
8062962	---	32.3054	35.3935	32.4572	38.8398	34.8869	40.0975	0.768387	1.12695
7993148	PMM2	803.719	624.837	591.853	777.79	636.691	998.364	0.768343	53.7162
8060988	BTBD3	663.869	986.449	811.304	905.44	53.2411	2033.41	0.768199	224.953
7924069	---	272.33	320.148	593.351	183.962	270.402	826.535	0.768065	86.2469
8158544	METTL11A	614.643	834.503	545.807	713.077	581.981	1026.93	0.768019	64.0085
7895737	---	1181.01	2157.93	1644.95	1247.61	1644.42	2724.5	0.767728	204.383
8147038	---	18.2543	17.4464	17.131	19.2946	17.5046	20.1657	0.767562	0.418962
7931031	TACC2	98.8787	139.296	326.636	106.442	251.106	420.431	0.767486	45.9181
7932554	ARHGAP21	363.943	727.343	745.783	350.047	41.0123	1550.61	0.767341	182.467
8059350	AP1S3	117.913	276.179	237.282	90.5055	92.3839	479.273	0.76731	52.7096
8045345	---	39.1754	36.6422	40.8992	43.5137	42.2357	45.2411	0.767301	1.07773
8007949	C17orf57	20.761	17.944	22.6764	30.8642	18.6314	34.0297	0.767234	2.34271
8107644	---	65.6382	61.4792	67.4053	71.6503	68.0846	73.8497	0.767215	1.52916
7893798	---	376.586	220.972	315.486	326.462	228.076	529.382	0.767062	39.5897
8002381	COG4	683.546	999.675	1124.86	683.631	860.184	1436.18	0.766922	100.881
7976156	---	19.9835	18.3596	20.6839	23.4985	19.9559	24.4304	0.766916	0.811634
7942503	PPME1	1342.75	1464.45	845.966	1007.6	990.953	2197.09	0.766853	172.33
7947991	NUP160	2099.15	2082.48	1466.04	1907.36	2397.37	2893.21	0.766564	166.995
8005785	KSR1	166.504	168.5	184.691	108.849	222.687	284.189	0.766461	20.6635
8003926	ZMYND15	47.4304	50.8179	47.6069	56.2388	48.9056	57.9869	0.766251	1.58538
8046012	---	12.514	12.8895	12.8193	13.7057	11.6145	14.9279	0.766194	0.393644
8118116	MICB	1187.57	143.68	667.423	793.001	1169.12	1895.44	0.766067	206.084
8120088	MEP1A	24.3103	24.7499	23.3608	24.5568	23.9186	25.9339	0.765881	0.303252
7976158	hCG_2040201	451.866	455.393	464.828	556.868	449.656	574.636	0.765861	20.0231
8023948	C19orf20	254.965	246.32	249.624	273.217	276.98	284.664	0.765825	5.5753
7896306	---	16.8342	18.754	13.7911	16.4094	16.7205	22.1905	0.765774	0.979706
8024219	ATP5D	1646.9	2059.17	2058.1	2912.11	2118.58	3010.01	0.765746	187.878
7979957	C14orf56	22.7923	23.1378	22.5844	24.8995	24.0858	25.2298	0.765725	0.389897
8067017	DPM1	2644.78	2550.15	3065.2	2687.51	3257.23	3445.83	0.76559	127.956
7896130	---	534.568	1245.05	1174.2	673.912	1041.2	1749.56	0.765518	151.596
8098004	---	10.8584	10.5426	10.7021	10.973	11.1836	11.3243	0.76533	0.101944
8162492	FBP2	29.6778	33.9747	32.7152	30.6966	37.4651	39.265	0.765184	1.31126
7947744	LRP4	117.184	197.526	146.852	170.813	83.1183	286.863	0.764811	24.7156
8003410	GALNS	398.769	500.68	375.868	518.269	432.431	593.06	0.764646	28.5801
8018908	DNAH17	27.7948	25.9238	24.3578	26.9148	27.8887	30.5004	0.764432	0.721093
8084904	SDHALP2	2657.35	2989.33	2363.88	2401.79	2572.36	3522.54	0.764385	152.712
7960340	FOXM1	1970.13	1843.96	2520.37	1990.72	1748.26	2928.39	0.764334	159.633
8072678	HMOX1	128.614	284.734	238.362	139.9	120.333	434.867	0.764278	42.6558
8011131	RILP	175.864	154.743	217.228	200.396	197.604	237.902	0.764228	10.2248
7954465	---	67.5933	67.7205	75.0592	64.2518	78.7546	84.444	0.763807	2.69991
8127502	C6orf155	46.834	145.838	246.597	46.3099	43.8154	389.474	0.763712	48.9571
8155083	CA9	112.45	116.029	126.238	142.101	114.381	148.071	0.763581	5.29642
7895643	---	2124.32	3271.55	2943.29	1982.37	2709.02	4241.82	0.763535	287.147
8145669	RBPMS	57.1228	230.294	209.399	65.6788	55.2745	417.378	0.763388	49.8697
7896822	AGRN	137.052	148.81	313.092	182.996	110.949	404.039	0.76337	40.3915
8056215	---	141.706	164.015	172.104	126.33	116.678	234.875	0.763186	14.8187
7917151	C1orf118	58.6918	75.6894	87.5413	80.2585	65.3117	100.848	0.763006	5.28014
7968872	DNAJC15	369.29	44.1365	715.989	23.6745	346.745	1153.53	0.762843	149.568
8054217	TXNDC9	324.036	342.21	313.814	228.78	399.513	499.934	0.762431	31.6555
8143766	ARP11	124.945	75.2909	78.9339	159.101	121.859	189.352	0.762332	15.4351
8125321	PRRT1	187.268	152.278	157.072	201.786	188.417	224.682	0.762306	9.4625
7917674	SET	2324.62	2638.69	2047.78	2122.94	2232.26	3112.65	0.762202	138.544
8090162	ITGB5	82.0847	344.181	771.895	85.3488	98.5805	1182.42	0.76205	158.089
7906154	C1orf182	94.1193	116.388	69.3434	100.82	103.104	144.399	0.761984	8.61952
8077914	TSEN2	661.484	671.955	705.004	731.375	585.265	838.007	0.761877	29.1932
8117520	---	11.5451	11.4832	11.3688	11.6184	12.1482	12.2187	0.761826	0.125108
7951030	SNORD6	676.011	496.098	778.883	878.16	512.644	1093.34	0.761653	79.1116
7923378	CSRP1	784.635	56.4894	2533.47	1355.75	2135.6	3366.72	0.76155	419.124
8088480	ID2	96.3007	111.052	107.335	111.515	104.854	119.023	0.761471	2.63636
8158380	PKN3	228.72	565.644	345.093	280.178	186.972	826.531	0.761391	85.0128
8138435	PRPS1L1	60.8703	69.5978	66.7312	65.9847	63.7168	73.8787	0.7612	1.57357
8075956	LGALS2	35.968	39.496	37.5902	43.4141	40.9096	44.392	0.76117	1.13328
7893733	---	4064.21	4782.48	4676.41	4355.76	4022.76	5452.29	0.760929	185.448
8055198	---	10.2276	10.5023	9.84822	10.6681	10.353	11.0564	0.760824	0.141738
8108629	---	51.4055	52.0939	48.7854	52.8673	49.3254	56.3514	0.760765	0.945246
7893018	---	68.9471	54.9877	81.8643	49.3958	38.0156	124.385	0.760688	10.6889
8011112	---	101.875	95.2902	65.3882	106.174	102.296	136.863	0.760583	7.91272
8034712	PODNL1	79.7382	78.1313	80.4568	94.8173	85.4681	95.8366	0.760534	2.70735
8032909	M6PRBP1	494.237	345.974	783.567	535.993	250.413	1109.1	0.76043	108.703
7892646	---	11.6208	12.6644	10.9788	15.3202	12.4549	16.0151	0.760323	0.703449
7906764	HSPA6	65.1154	64.5096	61.1426	70.499	64.3774	72.949	0.760137	1.52009
8104490	---	175.747	150.431	173.72	148.732	140.502	221.821	0.760079	10.284
7924819	---	37.7071	38.6485	35.6411	42.8561	43.3816	45.6164	0.760031	1.3367
8162142	ISCA1	407.214	407.169	354.5	457.302	309.481	568.896	0.760011	31.0572
7929052	IFIT3	69.8241	38.8675	75.0254	43.3568	54.8405	108.791	0.759999	8.87556
8015665	PLEKHH3	92.6238	138.106	102.703	98.7468	106.746	160.462	0.759948	9.23691
8005978	TRAF4	644.581	595.593	299.43	644.083	709.32	985.777	0.759926	76.0636
7923662	PIK3C2B	694.602	265.38	125.522	277.965	375.962	1115.5	0.759888	126.826
7982845	VPS18	553.751	525.096	571.42	376.067	384.902	885.101	0.759769	63.8912
7900962	DMAP1	689.94	736.058	657.603	567.968	515.701	1025.75	0.759684	61.9505
8012099	PHF23	644.333	757.34	718.626	836.547	866.778	906.412	0.75962	34.1968
8154043	DMRT3	54.9709	52.2662	51.3229	52.424	50.1546	59.6002	0.759608	1.17656
8117640	ZSCAN16	28.7858	77.3724	51.9581	58.2416	108.838	121.173	0.759543	12.1933
8137715	MICALL2	163.318	150.809	200.868	180.358	169.56	215.615	0.759537	8.38239
7996468	ELMO3	103.722	98.8623	93.9569	112.217	109.595	118.635	0.759417	3.13645
8107202	---	17.8509	18.3994	18.2967	20.1718	18.4547	20.3239	0.759001	0.36396
7948282	YPEL4	58.6856	55.1317	63.5811	61.5044	60.5766	66.4968	0.758954	1.35566
8145005	EPB49	69.3329	67.2178	86.3103	77.2214	65.6495	95.7198	0.758948	4.14383
7939374	LOC100130104	77.2911	90.7635	123.868	87.4413	74.0602	147.611	0.758948	10.0859
8164554	IER5L	174.488	186.403	212.662	202.025	175.962	230.492	0.758938	7.64774
8179364	SKIV2L	733.581	513.821	543.619	852.591	551.065	1029.4	0.758932	71.4376
8166455	PRDX4	671.024	1850.25	677.038	1297.5	779.713	2511.13	0.758813	259.395
8058658	---	13.6942	13.8307	13.9843	14.6726	14.4191	14.7664	0.758812	0.156374
8126931	DEFB133	15.1772	15.5598	14.3064	14.7284	14.8265	16.638	0.758699	0.282824
7967544	SCARB1	770.418	1345.67	782.303	1246.17	1111.78	1634.65	0.758694	115.818
8178220	HLA-DPB1	23.5368	22.9712	24.4647	24.7573	26.5219	26.7178	0.758547	0.527628
8136469	---	20.7391	19.7941	20.712	21.325	23.293	23.5057	0.758433	0.519898
[truncated: 31,303 more rows]
